# Supplementary material for: A proteome-wide protein interaction map for Campylobacter jejuni
Source: Genome Biol. 2007 Jul 5;8(7):R130. doi: 10.1186/gb-2007-8-7-r130 (PMC2323224; doi:10.1186/gb-2007-8-7-r130)
Supplement: Additional data file 7 — Predicted C. jejuni protein interactions [file gb-2007-8-7-r130-S7.xls]

## Sheet: predictedInteractions.csv
Additional Data File 7. Predicted C. jejuni protein interactions.
C. jejuni Proteins				Interacting proteins from E. coli		Interacting proteins from S. cerevisiae
ProteinA	ProteinB	Number of Species	Species Codes	E:ProteinA	E:ProteinB	Y:ProteinA	Y:ProteinB	Prediction Type (1->2: predict interaction occurs in species 2 based off 1)
Cj0276	Cj1260c	2	EY	mreB|dnaK|dnaK	dnaJ|cbpA|dnaJ	SSB1	YDJ1	E->C|E->C|E->C|Y->C
Cj0470	Cj1108	2	EY	tufB|tufA	clpA|clpB	SUP35	HSP104	E->C|E->C|Y->C
Cj1229	Cj1108	2	EY	dnaJ|cbpA|cbpA	clpA|clpA|clpB	YDJ1	HSP104	E->C|E->C|E->C|Y->C
Cj1260c	Cj1108	2	EY	cbpA|dnaJ	clpA|clpA	YDJ1	HSP104	E->C|E->C|Y->C
Cj0001	Cj0477	1	E	dnaA	rplL	None	None	E->C
Cj0001	Cj1229	1	E	dnaA	dnaJ	None	None	E->C
Cj0001	Cj0810	1	E	dnaA	nadE	None	None	E->C
Cj0001	Cj0493	1	E	dnaA	tufB	None	None	E->C
Cj0039c	Cj1706c	1	E	tufB	rplD	None	None	E->C
Cj0039c	Cj0173c	1	E	tufA|tufA|tufB	pstB|yrbF|pstB	None	None	E->C|E->C|E->C
Cj0039c	Cj1096c	1	E	tufA|tufB	metK|metK	None	None	E->C|E->C
Cj0039c	Cj1707c	1	E	infB	rplC	None	None	E->C
Cj0039c	Cj1713	1	E	fusA|tufA|tufB	yfgB|yfgB|yfgB	None	None	E->C|E->C|E->C
Cj0039c	Cj1069	1	E	tufB|tufA	ybjX|ybjX	None	None	E->C|E->C
Cj0039c	Cj0192c	1	E	tufA|tufB	clpP|clpP	None	None	E->C|E->C
Cj0039c	Cj1071	1	E	tufA	ssb	None	None	E->C
Cj0039c	Cj1206c	1	E	tufB|tufA	ffh|ffh	None	None	E->C|E->C
Cj0039c	Cj0810	1	E	fusA	nadE	None	None	E->C
Cj0039c	Cj0493	1	E	tufA|fusA|tufB	tufB|tufB|tufA	None	None	E->C|E->C|E->C
Cj0039c	Cj0231c	1	E	tufB|tufA	nrdB|nrdB	None	None	E->C|E->C
Cj0039c	Cj1229	1	E	tufB|tufA|infB	dnaJ|cbpA|dnaJ	None	None	E->C|E->C|E->C
Cj0039c	Cj0401	1	E	fusA|tufB|tufA	lysU|lysU|lysU	None	None	E->C|E->C|E->C
Cj0039c	Cj0562	1	E	tufA	dnaB	None	None	E->C
Cj0064c	Cj1096c	1	E	ffh	metK	None	None	E->C
Cj0064c	Cj1108	1	E	ffh	clpA	None	None	E->C
Cj0094	Cj1713	1	E	rplU	yfgB	None	None	E->C
Cj0094	Cj0274	1	E	rplU|rplU	lpxA|lpxD	None	None	E->C|E->C
Cj0094	Cj1622	1	E	rplU	ribD	None	None	E->C
Cj0094	Cj0192c	1	E	rplU	clpP	None	None	E->C
Cj0094	Cj0470	1	E	rplU	selB	None	None	E->C
Cj0094	Cj1705c	1	E	rplU	rplW	None	None	E->C
Cj0094	Cj1108	1	E	rplU|rplU	clpA|clpB	None	None	E->C|E->C
Cj0094	Cj1274c	1	E	rplU	pyrH	None	None	E->C
Cj0094	Cj0127c	1	E	rplU	accD	None	None	E->C
Cj0095	Cj1274c	1	E	rpmA	pyrH	None	None	E->C
Cj0095	Cj1713	1	E	rpmA	yfgB	None	None	E->C
Cj0127c	Cj1622	1	E	accD	ribD	None	None	E->C
Cj0147c	Cj0276	1	E	trxC	dnaK	None	None	E->C
Cj0173c	Cj0493	1	E	pstB|pstB	tufA|tufB	None	None	E->C|E->C
Cj0173c	Cj1096c	1	E	pstB	metK	None	None	E->C
Cj0173c	Cj1108	1	E	pstB	clpX	None	None	E->C
Cj0173c	Cj1454c	1	E	pstB	yleA	None	None	E->C
Cj0192c	Cj1695c	1	E	clpP	rplE	None	None	E->C
Cj0192c	Cj0493	1	E	clpP|clpP	tufB|tufA	None	None	E->C|E->C
Cj0192c	Cj0477	1	E	clpP	rplL	None	None	E->C
Cj0192c	Cj1108	1	E	clpP	clpA	None	None	E->C
Cj0192c	Cj1707c	1	E	clpP	rplC	None	None	E->C
Cj0192c	Cj1096c	1	E	clpP	metK	None	None	E->C
Cj0192c	Cj0492	1	E	clpP	rpsG	None	None	E->C
Cj0192c	Cj1708c	1	E	clpP	rpsJ	None	None	E->C
Cj0195	Cj1108	1	E	rho	clpA	None	None	E->C
Cj0198c	Cj1108	1	E	ruvB	clpB	None	None	E->C
Cj0273	Cj0493	1	E	fabZ	tufB	None	None	E->C
Cj0273	Cj1108	1	E	fabZ	clpA	None	None	E->C
Cj0274	Cj1692c	1	E	lpxA	rplF	None	None	E->C
Cj0274	Cj0477	1	E	lpxA|lpxD	rplL|rplL	None	None	E->C|E->C
Cj0274	Cj1708c	1	E	lpxA|lpxD	rpsJ|rpsJ	None	None	E->C|E->C
Cj0274	Cj1611	1	E	lpxD	rpsT	None	None	E->C
Cj0274	Cj0492	1	E	lpxD	rpsG	None	None	E->C
Cj0274	Cj1697c	1	E	lpxA	rplN	None	None	E->C
Cj0274	Cj1229	1	E	lpxD|lpxD	cbpA|dnaJ	None	None	E->C|E->C
Cj0276	Cj1692c	1	E	dnaK	rplF	None	None	E->C
Cj0276	Cj0239c	1	E	dnaK	iscU	None	None	E->C
Cj0276	Cj0929	1	E	dnaK	pepB	None	None	E->C
Cj0276	Cj1454c	1	E	dnaK|mreB	yleA|yleA	None	None	E->C|E->C
Cj0276	Cj0401	1	E	mreB	lysU	None	None	E->C
Cj0276	Cj0231c	1	E	mreB	nrdB	None	None	E->C
Cj0276	Cj0173c	1	E	mreB	pstB	None	None	E->C
Cj0276	Cj0913c	1	E	dnaK	hupA	None	None	E->C
Cj0276	Cj0192c	1	E	dnaK	clpP	None	None	E->C
Cj0276	Cj1663	1	E	mreB|dnaK	pstB|yrbF	None	None	E->C|E->C
Cj0276	Cj1108	1	E	dnaK|mreB	clpX|clpX	None	None	E->C|E->C
Cj0284c	Cj1108	1	E	evgS	clpB	None	None	E->C
Cj0384c	Cj0094	1	E	kdsA	rplU	None	None	E->C
Cj0384c	Cj1182c	1	E	kdsA	rpsB	None	None	E->C
Cj0384c	Cj1692c	1	E	kdsA	rplF	None	None	E->C
Cj0384c	Cj1708c	1	E	kdsA	rpsJ	None	None	E->C
Cj0389	Cj0401	1	E	serS	lysU	None	None	E->C
Cj0392c	Cj0276	1	E	pykA	dnaK	None	None	E->C
Cj0401	Cj0493	1	E	lysU|lysU	tufA|tufB	None	None	E->C|E->C
Cj0401	Cj1713	1	E	lysU|lysS	yfgB|yfgB	None	None	E->C|E->C
Cj0401	Cj1708c	1	E	lysU	rpsJ	None	None	E->C
Cj0401	Cj0490	1	E	lysU	adhE	None	None	E->C
Cj0401	Cj1108	1	E	lysU	clpB	None	None	E->C
Cj0441	Cj1537c	1	E	acpP	aas	None	None	E->C
Cj0441	Cj0442	1	E	acpP	fabF	None	None	E->C
Cj0441	Cj1303	1	E	acpP	fabH	None	None	E->C
Cj0441	Cj0328c	1	E	acpP	fabH	None	None	E->C
Cj0443	Cj0276	1	E	accA	dnaK	None	None	E->C
Cj0443	Cj0039c	1	E	accA	infB	None	None	E->C
Cj0443	Cj0470	1	E	accA	infB	None	None	E->C
Cj0443	Cj1707c	1	E	accA	rplC	None	None	E->C
Cj0443	Cj1037c	1	E	accA	accC	None	None	E->C
Cj0460	Cj0493	1	E	nusA	tufA	None	None	E->C
Cj0460	Cj0918c	1	E	nusA	prsA	None	None	E->C
Cj0470	Cj0477	1	E	selB	rplL	None	None	E->C
Cj0470	Cj1069	1	E	tufB	ybjX	None	None	E->C
Cj0470	Cj0192c	1	E	tufA|tufB	clpP|clpP	None	None	E->C|E->C
Cj0470	Cj0701	1	E	selB	ydcP	None	None	E->C
Cj0470	Cj1260c	1	E	tufB|selB	dnaJ|dnaJ	None	None	E->C|E->C
Cj0470	Cj1061c	1	E	tufB	valS	None	None	E->C
Cj0470	Cj1622	1	E	infB	ribD	None	None	E->C
Cj0470	Cj0231c	1	E	tufB	nrdB	None	None	E->C
Cj0470	Cj1096c	1	E	tufB|tufA	metK|metK	None	None	E->C|E->C
Cj0470	Cj0173c	1	E	tufA|tufB	pstB|pstB	None	None	E->C|E->C
Cj0470	Cj0704	1	E	tufB	glyQ	None	None	E->C
Cj0470	Cj1229	1	E	tufB|tufA|infB|selB	dnaJ|cbpA|dnaJ|dnaJ	None	None	E->C|E->C|E->C|E->C
Cj0470	Cj0493	1	E	fusA|fusA|tufB|tufA	tufA|tufB|tufA|tufB	None	None	E->C|E->C|E->C|E->C
Cj0470	Cj0198c	1	E	tufA	ruvB	None	None	E->C
Cj0470	Cj1206c	1	E	tufA|tufB	ffh|ffh	None	None	E->C|E->C
Cj0474	Cj0192c	1	E	rplK	clpP	None	None	E->C
Cj0474	Cj0274	1	E	rplK	lpxD	None	None	E->C
Cj0474	Cj1663	1	E	rplK	ftsE	None	None	E->C
Cj0476	Cj0918c	1	E	rplJ	prsA	None	None	E->C
Cj0476	Cj1229	1	E	rplJ	dnaJ	None	None	E->C
Cj0476	Cj1206c	1	E	rplJ	ffh	None	None	E->C
Cj0476	Cj0276	1	E	rplJ	dnaK	None	None	E->C
Cj0477	Cj1108	1	E	rplL	clpA	None	None	E->C
Cj0492	Cj1622	1	E	rpsG	ribD	None	None	E->C
Cj0492	Cj1713	1	E	rpsG	yfgB	None	None	E->C
Cj0493	Cj1266c	1	E	tufA	hybC	None	None	E->C
Cj0493	Cj1274c	1	E	tufA	pyrH	None	None	E->C
Cj0493	Cj1096c	1	E	tufA|tufB	metK|metK	None	None	E->C|E->C
Cj0493	Cj1713	1	E	tufA|tufB	yfgB|yfgB	None	None	E->C|E->C
Cj0493	Cj1454c	1	E	tufB|tufA	yleA|yleA	None	None	E->C|E->C
Cj0493	Cj1108	1	E	tufB	clpA	None	None	E->C
Cj0572	Cj0274	1	E	ribB	lpxA	None	None	E->C
Cj0576	Cj0245	1	E	lpxD	rplT	None	None	E->C
Cj0576	Cj1229	1	E	lpxD|lpxD	cbpA|dnaJ	None	None	E->C|E->C
Cj0576	Cj1706c	1	E	lpxD	rplD	None	None	E->C
Cj0576	Cj1131c	1	E	lpxD	rfaD	None	None	E->C
Cj0576	Cj1702c	1	E	lpxA	rplV	None	None	E->C
Cj0576	Cj0477	1	E	lpxD|lpxA	rplL|rplL	None	None	E->C|E->C
Cj0576	Cj0714	1	E	lpxD	rplS	None	None	E->C
Cj0576	Cj1260c	1	E	lpxD|lpxD	cbpA|dnaJ	None	None	E->C|E->C
Cj0576	Cj1319	1	E	lpxD	rfaD	None	None	E->C
Cj0576	Cj0474	1	E	lpxD	rplK	None	None	E->C
Cj0576	Cj0195	1	E	lpxD	rho	None	None	E->C
Cj0576	Cj0094	1	E	lpxD|lpxA	rplU|rplU	None	None	E->C|E->C
Cj0596	Cj1702c	1	E	ppiC	rplV	None	None	E->C
Cj0596	Cj0127c	1	E	ppiC	accD	None	None	E->C
Cj0596	Cj0474	1	E	ppiC	rplK	None	None	E->C
Cj0596	Cj0477	1	E	ppiC	rplL	None	None	E->C
Cj0596	Cj0443	1	E	ppiC	accA	None	None	E->C
Cj0596	Cj0492	1	E	ppiC	rpsG	None	None	E->C
Cj0597	Cj0173c	1	E	gatY	pstB	None	None	E->C
Cj0597	Cj1229	1	E	gatY	dnaJ	None	None	E->C
Cj0597	Cj0470	1	E	gatY|gatY	tufB|tufA	None	None	E->C|E->C
Cj0597	Cj1663	1	E	gatY	pstB	None	None	E->C
Cj0597	Cj0039c	1	E	gatY|gatY	tufA|tufB	None	None	E->C|E->C
Cj0597	Cj0696	1	E	gatY	ftsZ	None	None	E->C
Cj0597	Cj1713	1	E	gatY	yfgB	None	None	E->C
Cj0597	Cj0493	1	E	gatY|gatY	tufA|tufB	None	None	E->C|E->C
Cj0662c	Cj0696	1	E	hslU	ftsZ	None	None	E->C
Cj0662c	Cj0276	1	E	hslU|hslU	mreB|dnaK	None	None	E->C|E->C
Cj0662c	Cj1663	1	E	hslU	pstB	None	None	E->C
Cj0662c	Cj1096c	1	E	hslU	metK	None	None	E->C
Cj0662c	Cj0127c	1	E	hslU	accD	None	None	E->C
Cj0662c	Cj1291c	1	E	hslU	accB	None	None	E->C
Cj0662c	Cj1037c	1	E	hslU	accC	None	None	E->C
Cj0662c	Cj0173c	1	E	hslU	pstB	None	None	E->C
Cj0662c	Cj1622	1	E	hslU	ribD	None	None	E->C
Cj0662c	Cj0477	1	E	hslU	rplL	None	None	E->C
Cj0662c	Cj0470	1	E	hslU|hslU|hslU	fusA|tufA|tufB	None	None	E->C|E->C|E->C
Cj0662c	Cj1708c	1	E	hslU	rpsJ	None	None	E->C
Cj0662c	Cj1182c	1	E	hslU	rpsB	None	None	E->C
Cj0662c	Cj1673c	1	E	hslU	recA	None	None	E->C
Cj0662c	Cj0493	1	E	hslU|hslU	tufA|tufB	None	None	E->C|E->C
Cj0662c	Cj0492	1	E	hslU	rpsG	None	None	E->C
Cj0663c	Cj0477	1	E	hslV	rplL	None	None	E->C
Cj0663c	Cj1707c	1	E	hslV	rplC	None	None	E->C
Cj0663c	Cj0094	1	E	hslV	rplU	None	None	E->C
Cj0663c	Cj1037c	1	E	hslV	accC	None	None	E->C
Cj0663c	Cj0492	1	E	hslV	rpsG	None	None	E->C
Cj0663c	Cj0127c	1	E	hslV	accD	None	None	E->C
Cj0663c	Cj0493	1	E	hslV|hslV	tufB|tufA	None	None	E->C|E->C
Cj0663c	Cj0443	1	E	hslV	accA	None	None	E->C
Cj0663c	Cj0476	1	E	hslV	rplJ	None	None	E->C
Cj0664c	Cj0274	1	E	rplI	lpxD	None	None	E->C
Cj0664c	Cj1713	1	E	rplI	yfgB	None	None	E->C
Cj0664c	Cj0470	1	E	rplI	selB	None	None	E->C
Cj0688	Cj0493	1	E	pta|pta	tufB|tufA	None	None	E->C|E->C
Cj0688	Cj1260c	1	E	pta	dnaJ	None	None	E->C
Cj0688	Cj0470	1	E	pta|pta|pta	tufB|tufA|selB	None	None	E->C|E->C|E->C
Cj0688	Cj0039c	1	E	pta|pta	tufA|tufB	None	None	E->C|E->C
Cj0696	Cj0173c	1	E	ftsZ	pstB	None	None	E->C
Cj0696	Cj1673c	1	E	ftsZ	recA	None	None	E->C
Cj0701	Cj1713	1	E	ydcP	yfgB	None	None	E->C
Cj0701	Cj0245	1	E	ydcP	rplT	None	None	E->C
Cj0701	Cj0493	1	E	ydcP	tufA	None	None	E->C
Cj0701	Cj0477	1	E	ydcP	rplL	None	None	E->C
Cj0701	Cj0195	1	E	ydcP	rho	None	None	E->C
Cj0704	Cj1096c	1	E	glyQ	metK	None	None	E->C
Cj0704	Cj1229	1	E	glyQ	dnaJ	None	None	E->C
Cj0710	Cj1229	1	E	rpsP	cbpA	None	None	E->C
Cj0710	Cj1108	1	E	rpsP	clpA	None	None	E->C
Cj0710	Cj0192c	1	E	rpsP	clpP	None	None	E->C
Cj0714	Cj0192c	1	E	rplS	clpP	None	None	E->C
Cj0714	Cj0918c	1	E	rplS	prsA	None	None	E->C
Cj0714	Cj1229	1	E	rplS	cbpA	None	None	E->C
Cj0714	Cj1274c	1	E	rplS	pyrH	None	None	E->C
Cj0714	Cj1319	1	E	rplS	rfaD	None	None	E->C
Cj0777	Cj0477	1	E	uvrD	rplL	None	None	E->C
Cj0777	Cj0276	1	E	helD	dnaK	None	None	E->C
Cj0777	Cj1108	1	E	uvrD	clpA	None	None	E->C
Cj0777	Cj0470	1	E	helD	infB	None	None	E->C
Cj0789	Cj1405	1	E	cca	ybeB	None	None	E->C
Cj0789	Cj1182c	1	E	cca	rpsB	None	None	E->C
Cj0789	Cj0001	1	E	cca	dnaA	None	None	E->C
Cj0821	Cj0441	1	E	glmU	acpP	None	None	E->C
Cj0828c	Cj0401	1	E	cysK	lysU	None	None	E->C
Cj0858c	Cj1708c	1	E	murA	rpsJ	None	None	E->C
Cj0858c	Cj0470	1	E	murA	tufB	None	None	E->C
Cj0858c	Cj0477	1	E	murA	rplL	None	None	E->C
Cj0893c	Cj1706c	1	E	pnp	rplD	None	None	E->C
Cj0893c	Cj1713	1	E	pnp	yfgB	None	None	E->C
Cj0893c	Cj1096c	1	E	pnp	metK	None	None	E->C
Cj0893c	Cj1692c	1	E	pnp	rplF	None	None	E->C
Cj0893c	Cj0432c	1	E	pnp	murE	None	None	E->C
Cj0913c	Cj1713	1	E	hupA	yfgB	None	None	E->C
Cj0918c	Cj1708c	1	E	prsA	rpsJ	None	None	E->C
Cj0918c	Cj0477	1	E	prsA	rplL	None	None	E->C
Cj0918c	Cj1707c	1	E	prsA	rplC	None	None	E->C
Cj0918c	Cj0474	1	E	prsA	rplK	None	None	E->C
Cj0918c	Cj1706c	1	E	prsA	rplD	None	None	E->C
Cj0918c	Cj0493	1	E	prsA|prsA	tufB|tufA	None	None	E->C|E->C
Cj0918c	Cj1611	1	E	prsA	rpsT	None	None	E->C
Cj0918c	Cj0470	1	E	prsA|prsA	tufA|tufB	None	None	E->C|E->C
Cj0918c	Cj0858c	1	E	prsA	murA	None	None	E->C
Cj0918c	Cj0276	1	E	prsA|prsA	dnaK|mreB	None	None	E->C|E->C
Cj1023c	Cj0392c	1	E	usg	pykA	None	None	E->C
Cj1023c	Cj0493	1	E	usg|usg	tufA|tufB	None	None	E->C|E->C
Cj1023c	Cj0470	1	E	usg|usg	tufB|tufA	None	None	E->C|E->C
Cj1023c	Cj0039c	1	E	usg	tufA	None	None	E->C
Cj1023c	Cj0477	1	E	usg	rplL	None	None	E->C
Cj1037c	Cj0127c	1	E	accC	accD	None	None	E->C
Cj1069	Cj0477	1	E	ybjX	rplL	None	None	E->C
Cj1096c	Cj1108	1	E	metK	clpX	None	None	E->C
Cj1131c	Cj0492	1	E	rfaD	rpsG	None	None	E->C
Cj1156	Cj0192c	1	E	rho	clpP	None	None	E->C
Cj1156	Cj1229	1	E	rho	dnaJ	None	None	E->C
Cj1156	Cj1645	1	E	rho	dxs	None	None	E->C
Cj1156	Cj0509c	1	E	rho	clpA	None	None	E->C
Cj1156	Cj0918c	1	E	rho	prsA	None	None	E->C
Cj1156	Cj0493	1	E	rho	tufA	None	None	E->C
Cj1182c	Cj0192c	1	E	rpsB	clpP	None	None	E->C
Cj1182c	Cj1622	1	E	rpsB	ribD	None	None	E->C
Cj1182c	Cj0401	1	E	rpsB	lysU	None	None	E->C
Cj1182c	Cj0918c	1	E	rpsB	prsA	None	None	E->C
Cj1182c	Cj0001	1	E	rpsB	dnaA	None	None	E->C
Cj1182c	Cj0023	1	E	rpsB	purB	None	None	E->C
Cj1182c	Cj1229	1	E	rpsB|rpsB	cbpA|dnaJ	None	None	E->C|E->C
Cj1182c	Cj0274	1	E	rpsB|rpsB	lpxD|lpxA	None	None	E->C|E->C
Cj1182c	Cj1394	1	E	rpsB	purB	None	None	E->C
Cj1182c	Cj0576	1	E	rpsB|rpsB	lpxA|lpxD	None	None	E->C|E->C
Cj1182c	Cj0858c	1	E	rpsB	murA	None	None	E->C
Cj1182c	Cj1206c	1	E	rpsB	ffh	None	None	E->C
Cj1182c	Cj1713	1	E	rpsB	yfgB	None	None	E->C
Cj1206c	Cj0490	1	E	ffh	adhE	None	None	E->C
Cj1206c	Cj1706c	1	E	ffh	rplD	None	None	E->C
Cj1206c	Cj1108	1	E	ffh	clpA	None	None	E->C
Cj1206c	Cj1096c	1	E	ffh	metK	None	None	E->C
Cj1223c	Cj1108	1	E	barA	clpA	None	None	E->C
Cj1229	Cj1096c	1	E	dnaJ|cbpA	metK|metK	None	None	E->C|E->C
Cj1229	Cj0173c	1	E	dnaJ	pstB	None	None	E->C
Cj1229	Cj1713	1	E	dnaJ	yfgB	None	None	E->C
Cj1229	Cj1362	1	E	dnaJ	ruvB	None	None	E->C
Cj1229	Cj1673c	1	E	dnaJ	recA	None	None	E->C
Cj1229	Cj1454c	1	E	dnaJ	yleA	None	None	E->C
Cj1229	Cj0509c	1	E	dnaJ	clpA	None	None	E->C
Cj1229	Cj1274c	1	E	dnaJ	pyrH	None	None	E->C
Cj1229	Cj1695c	1	E	cbpA	rplE	None	None	E->C
Cj1229	Cj0493	1	E	dnaJ	tufB	None	None	E->C
Cj1229	Cj1069	1	E	dnaJ	ybjX	None	None	E->C
Cj1229	Cj0028	1	E	dnaJ	recJ	None	None	E->C
Cj1274c	Cj0477	1	E	pyrH	rplL	None	None	E->C
Cj1274c	Cj1108	1	E	pyrH	clpA	None	None	E->C
Cj1274c	Cj1708c	1	E	pyrH	rpsJ	None	None	E->C
Cj1274c	Cj1673c	1	E	pyrH	recA	None	None	E->C
Cj1291c	Cj1622	1	E	accB	ribD	None	None	E->C
Cj1291c	Cj0663c	1	E	accB	hslV	None	None	E->C
Cj1291c	Cj1037c	1	E	accB	accC	None	None	E->C
Cj1291c	Cj0777	1	E	accB	helD	None	None	E->C
Cj1303	Cj0929	1	E	fabH	pepB	None	None	E->C
Cj1307	Cj1713	1	E	aas	yfgB	None	None	E->C
Cj1362	Cj1708c	1	E	ruvB	rpsJ	None	None	E->C
Cj1362	Cj1108	1	E	ruvB	clpB	None	None	E->C
Cj1402c	Cj0401	1	E	pgk	lysU	None	None	E->C
Cj1537c	Cj1713	1	E	aas	yfgB	None	None	E->C
Cj1577c	Cj1713	1	E	nuoC	yfgB	None	None	E->C
Cj1594	Cj1706c	1	E	rpsD	rplD	None	None	E->C
Cj1594	Cj1713	1	E	rpsD	yfgB	None	None	E->C
Cj1594	Cj0918c	1	E	rpsD	prsA	None	None	E->C
Cj1594	Cj1229	1	E	rpsD	cbpA	None	None	E->C
Cj1594	Cj1108	1	E	rpsD	clpA	None	None	E->C
Cj1645	Cj0276	1	E	dxs	mreB	None	None	E->C
Cj1645	Cj1108	1	E	dxs	clpA	None	None	E->C
Cj1645	Cj0490	1	E	dxs	adhE	None	None	E->C
Cj1645	Cj0039c	1	E	dxs|dxs	tufA|tufB	None	None	E->C|E->C
Cj1645	Cj0173c	1	E	dxs	pstB	None	None	E->C
Cj1645	Cj0509c	1	E	dxs	clpA	None	None	E->C
Cj1645	Cj1663	1	E	dxs	pstB	None	None	E->C
Cj1645	Cj0470	1	E	dxs|dxs	tufB|tufA	None	None	E->C|E->C
Cj1645	Cj0493	1	E	dxs|dxs	tufA|tufB	None	None	E->C|E->C
Cj1652c	Cj0474	1	E	murI	rplK	None	None	E->C
Cj1652c	Cj0477	1	E	murI	rplL	None	None	E->C
Cj1663	Cj1702c	1	E	ftsE	rplV	None	None	E->C
Cj1663	Cj1266c	1	E	yrbF	hybC	None	None	E->C
Cj1663	Cj0493	1	E	pstB|nikE|pstB|yrbF	tufA|tufB|tufB|tufA	None	None	E->C|E->C|E->C|E->C
Cj1663	Cj0492	1	E	nikE|ftsE	rpsG|rpsG	None	None	E->C|E->C
Cj1663	Cj0477	1	E	yrbF	rplL	None	None	E->C
Cj1663	Cj1229	1	E	pstB	dnaJ	None	None	E->C
Cj1663	Cj1454c	1	E	pstB	yleA	None	None	E->C
Cj1663	Cj1096c	1	E	pstB	metK	None	None	E->C
Cj1663	Cj1708c	1	E	ftsE	rpsJ	None	None	E->C
Cj1663	Cj0696	1	E	pstB	ftsZ	None	None	E->C
Cj1673c	Cj1096c	1	E	recA	metK	None	None	E->C
Cj1692c	Cj1706c	1	E	rplF	rplD	None	None	E->C
Cj1692c	Cj1069	1	E	rplF	ybjX	None	None	E->C
Cj1692c	Cj1713	1	E	rplF	yfgB	None	None	E->C
Cj1692c	Cj1260c	1	E	rplF	cbpA	None	None	E->C
Cj1705c	Cj1696c	1	E	rplW	rplX	None	None	E->C
Cj1705c	Cj1274c	1	E	rplW	pyrH	None	None	E->C
Cj1706c	Cj1695c	1	E	rplD	rplE	None	None	E->C
Cj1706c	Cj1708c	1	E	rplD	rpsJ	None	None	E->C
Cj1706c	Cj0195	1	E	rplD	rho	None	None	E->C
Cj1706c	Cj1274c	1	E	rplD	pyrH	None	None	E->C
Cj1706c	Cj0192c	1	E	rplD	clpP	None	None	E->C
Cj1713	Cj1096c	1	E	yfgB	metK	None	None	E->C
Cj1713	Cj1673c	1	E	yfgB	recA	None	None	E->C
Cj1713	Cj0477	1	E	yfgB	rplL	None	None	E->C
Cj1713	Cj1708c	1	E	yfgB	rpsJ	None	None	E->C
Cj1713	Cj1695c	1	E	yfgB	rplE	None	None	E->C
Cj0009	Cj1697c	1	Y	None	None	GLT1	RPL23A	Y->C
Cj0106	Cj1157	1	Y	None	None	ATP3	RFC2	Y->C
Cj0106	Cj0198c	1	Y	None	None	ATP3	RFC2	Y->C
Cj0107	Cj0190c	1	Y	None	None	TFP1	MCM6	Y->C
Cj0173c	Cj0198c	1	Y	None	None	HEF3	RFC2	Y->C
Cj0306c	Cj1366c	1	Y	None	None	LCB2	GFA1	Y->C
Cj0306c	Cj0543	1	Y	None	None	LCB2	YHR020W	Y->C
Cj0360	Cj1157	1	Y	None	None	PGM2	RFC2	Y->C
Cj0373	Cj0027	1	Y	None	None	FDH1	URA7	Y->C
Cj0373	Cj0231c	1	Y	None	None	SER3	RNR4	Y->C
Cj0373	Cj1393	1	Y	None	None	SER3	YFR055W	Y->C
Cj0373	Cj1116c	1	Y	None	None	SER3	RPT3	Y->C
Cj0402	Cj1366c	1	Y	None	None	SHM2	GFA1	Y->C
Cj0426	Cj0198c	1	Y	None	None	HEF3	RFC2	Y->C
Cj0426	Cj0402	1	Y	None	None	GCN20	SHM2	Y->C
Cj0595c	Cj0198c	1	Y	None	None	NTG1	RFC2	Y->C
Cj0596	Cj1108	1	Y	None	None	ESS1	HSP104	Y->C
Cj0596	Cj0173c	1	Y	None	None	ESS1	HEF3	Y->C
Cj0596	Cj0227	1	Y	None	None	ESS1	CAR2	Y->C
Cj0758	Cj1229	1	Y	None	None	MGE1	MDJ1	Y->C
Cj0891c	Cj0373	1	Y	None	None	SER33|SER3	SER3|FDH1	Y->C|Y->C
Cj0895c	Cj1673c	1	Y	None	None	ARO1	RAD51	Y->C
Cj0895c	Cj1366c	1	Y	None	None	ARO1	GFA1	Y->C
Cj1037c	Cj1221	1	Y	None	None	ACC1	CCT5	Y->C
Cj1157	Cj0426	1	Y	None	None	RFC2	HEF3	Y->C
Cj1157	Cj1717c	1	Y	None	None	RFC4	ACO1	Y->C
Cj1157	Cj1407c	1	Y	None	None	RFC2	PGM2	Y->C
Cj1157	Cj0402	1	Y	None	None	RFC3	SHM2	Y->C
Cj1157	Cj1027c	1	Y	None	None	RFC5	TOP2	Y->C
Cj1157	Cj0845c	1	Y	None	None	RFC4	YGL245W	Y->C
Cj1157	Cj1400c	1	Y	None	None	RFC3	YMR226C	Y->C
Cj1157	Cj0595c	1	Y	None	None	RFC2	NTG1	Y->C
Cj1157	Cj0173c	1	Y	None	None	RFC2	HEF3	Y->C
Cj1157	Cj1529c	1	Y	None	None	RFC4|RFC2	ADE5
Cj1157	Cj0835c	1	Y	None	None	RFC4	ACO1	Y->C
Cj1157	Cj1108	1	Y	None	None	RFC4	HSP104	Y->C
Cj1288c	Cj1673c	1	Y	None	None	YGL245W	RAD51	Y->C
Cj1288c	Cj1157	1	Y	None	None	YGL245W	RFC4	Y->C
Cj1332	Cj0198c	1	Y	None	None	YMR226C	RFC3	Y->C
Cj1366c	Cj1697c	1	Y	None	None	GFA1	RPL23A	Y->C
Cj1366c	Cj1673c	1	Y	None	None	GFA1	RAD51	Y->C
Cj1393	Cj0824	1	Y	None	None	CYS3	SRT1	Y->C
Cj1407c	Cj0198c	1	Y	None	None	PGM2	RFC2	Y->C
Cj1529c	Cj0198c	1	Y	None	None	ADE5
Cj1586	Cj1673c	1	Y	None	None	YHB1	RAD51	Y->C
Cj1673c	Cj1108	1	Y	None	None	RAD51	SAP1	Y->C
