# Supplementary material for: A proteome-wide protein interaction map for Campylobacter jejuni
Source: Genome Biol. 2007 Jul 5;8(7):R130. doi: 10.1186/gb-2007-8-7-r130 (PMC2323224; doi:10.1186/gb-2007-8-7-r130)
Supplement: Additional data file 10 — GO enrichment amongst the C. jejuni protein interactions [file gb-2007-8-7-r130-S10.xls]

## Sheet: BP_allppis
Additional Data File 10. GO Biological Process (BP) enrichment amongst the C. jejuni interactions (CampyYTH v3.1). Self-interactions were excluded.
gene1_goterm	gene2_goterm	p-value	experimental	mean	standard deviation	gene1_goid	gene2_goid	gene1_goid_level	gene2_goid_level	same_GO
response to chemical stimulus	response to chemical stimulus	0.000898274	18	9.196	2.82003	GO:0042221	GO:0042221	5	5	1
carbohydrate metabolism	carbohydrate metabolism	0.0306697	56	44.8095	5.98089	GO:0005975	GO:0005975	5	5	1
sensory perception	sensory perception	0.00853388	2	0.462	0.644798	GO:0007600	GO:0007600	5	5	1
protein metabolism	protein metabolism	0.00936284	150	127.942	9.38239	GO:0019538	GO:0019538	5	5	1
nucleotide and nucleic acid metabolism	nucleotide and nucleic acid metabolism	0.00296006	187	157.327	10.7817	GO:0006139	GO:0006139	5	5	1
biopolymer biosynthesis	biopolymer biosynthesis	0.00118033	7	2.5095	1.47682	GO:0043284	GO:0043284	5	5	1
response to DNA damage stimulus	response to DNA damage stimulus	4.90027e-07	5	0.7695	0.864143	GO:0006974	GO:0006974	5	5	1
SOS response	SOS response	1.18736e-05	1	0.05	0.224778	GO:0009432	GO:0009432	5	5	1
polysaccharide metabolism	polysaccharide metabolism	0.00118033	7	2.5095	1.47682	GO:0005976	GO:0005976	5	5	1
cellular biosynthesis	cellular biosynthesis	1.87756e-07	639	550.36	17.4456	GO:0044249	GO:0044249	5	5	1
taxis	taxis	0.000168877	9	2.9915	1.67626	GO:0042330	GO:0042330	5	5	1
cellular macromolecule metabolism	cellular macromolecule metabolism	0.0239051	185	164.332	10.4434	GO:0044260	GO:0044260	5	5	1
protein transport	protein transport	1.77823e-07	6	1.079	0.966554	GO:0015031	GO:0015031	5	5	1
two-component signal transduction system (phosphorelay)	two-component signal transduction system (phosphorelay)	0.000914539	3	0.621	0.763315	GO:0000160	GO:0000160	5	5	1
establishment of protein localization	establishment of protein localization	2.96264e-06	7	1.638	1.18392	GO:0045184	GO:0045184	5	5	1
lipid metabolism	biopolymer biosynthesis	0.0104568	21	12.2585	3.78495	GO:0006629	GO:0043284	5	5	0
cellular biosynthesis	heterocycle metabolism	0.0202933	116	97.8345	8.87105	GO:0044249	GO:0046483	5	5	0
oxygen and reactive oxygen species metabolism	cellular catabolism	0.0128063	5	2.0905	1.30352	GO:0006800	GO:0044248	5	5	0
carbohydrate metabolism	nucleotide and nucleic acid metabolism	0.026799	195	172.913	11.4434	GO:0005975	GO:0006139	5	5	0
mitotic cell cycle	regulation of pH	1.19976e-06	1	0.042	0.203117	GO:0000278	GO:0006885	5	5	0
vitamin metabolism	metabolic compound salvage	0.00186115	3	0.7025	0.792027	GO:0006766	GO:0043094	5	5	0
M phase	nucleotide and nucleic acid metabolism	0.0204855	13	7.976	2.45814	GO:0000279	GO:0006139	5	5	0
alcohol metabolism	positive regulation of cellular physiological process	0.0164869	1	0.1645	0.391812	GO:0006066	GO:0051242	5	5	0
metabolic compound salvage	cellular macromolecule metabolism	0.013907	9	4.6735	1.96668	GO:0043094	GO:0044260	5	5	0
drug transport	cellular macromolecule metabolism	0.0265771	7	3.532	1.79348	GO:0015893	GO:0044260	5	5	0
oxygen and reactive oxygen species metabolism	amine metabolism	0.0420334	8	4.5765	1.98169	GO:0006800	GO:0009308	5	5	0
protein metabolism	cellular macromolecule metabolism	0.018282	330	290.474	18.9063	GO:0019538	GO:0044260	5	5	0
M phase	response to temperature stimulus	0.000462505	1	0.0805	0.277594	GO:0000279	GO:0009266	5	5	0
ion transport	establishment of protein localization	0.00138762	9	3.5435	1.82394	GO:0006811	GO:0045184	5	5	0
cell ion homeostasis	nitrogen fixation	7.02055e-05	1	0.0645	0.245703	GO:0006873	GO:0009399	5	5	0
urea cycle intermediate metabolism	oxygen and reactive oxygen species metabolism	0.0149378	2	0.521	0.681022	GO:0000051	GO:0006800	5	5	0
amino acid and derivative metabolism	biopolymer modification	0.000488067	68	46.7325	6.44994	GO:0006519	GO:0043412	5	5	0
mitotic cell cycle	response to temperature stimulus	0.000462505	1	0.0805	0.277594	GO:0000278	GO:0009266	5	5	0
sister chromatid segregation	homoiothermy	0.000462505	1	0.0805	0.277594	GO:0000819	GO:0042309	5	5	0
regulation of cellular metabolism	biopolymer biosynthesis	0.0470258	16	10.9405	3.02168	GO:0031323	GO:0043284	5	5	0
two-component signal transduction system (phosphorelay)	taxis	0.00159789	8	2.939	1.71661	GO:0000160	GO:0042330	5	5	0
organic acid metabolism	aromatic compound metabolism	0.000106251	100	72.121	7.5274	GO:0006082	GO:0006725	5	5	0
organic acid metabolism	generation of precursor metabolites and energy	0.0381489	216	194.481	12.1399	GO:0006082	GO:0006091	5	5	0
biopolymer biosynthesis	cellular lipid metabolism	0.0088881	21	12.075	3.76543	GO:0043284	GO:0044255	5	5	0
toxin metabolism	pigment metabolism	1.80483e-06	1	0.0435	0.206468	GO:0009404	GO:0042440	5	5	0
organic acid metabolism	cellular response to starvation	0.0327217	1	0.208	0.429917	GO:0006082	GO:0009267	5	5	0
aromatic compound metabolism	regulation of pH	0.0067329	2	0.4185	0.639971	GO:0006725	GO:0006885	5	5	0
nucleotide and nucleic acid metabolism	cellular macromolecule metabolism	0.0202036	360	328.8	15.223	GO:0006139	GO:0044260	5	5	0
cellular lipid metabolism	cofactor metabolism	0.0146248	43	31.803	5.13599	GO:0044255	GO:0051186	5	5	0
vitamin metabolism	biopolymer biosynthesis	0.0483312	11	6.949	2.43852	GO:0006766	GO:0043284	5	5	0
generation of precursor metabolites and energy	amino acid and derivative metabolism	0.026265	171	149.572	11.0521	GO:0006091	GO:0006519	5	5	0
nucleotide and nucleic acid metabolism	cofactor metabolism	0.0161814	125	105.788	8.97775	GO:0006139	GO:0051186	5	5	0
regulation of biosynthesis	alkene metabolism	0.000733608	1	0.08	0.289209	GO:0009889	GO:0043449	5	5	0
one-carbon compound metabolism	metabolic compound salvage	0.00232503	1	0.103	0.316925	GO:0006730	GO:0043094	5	5	0
polysaccharide metabolism	cellular lipid metabolism	0.0088881	21	12.075	3.76543	GO:0005976	GO:0044255	5	5	0
carbohydrate metabolism	cellular biosynthesis	0.000192505	372	319.147	14.8877	GO:0005975	GO:0044249	5	5	0
carbohydrate metabolism	polysaccharide metabolism	0.0263372	32	22.6505	4.82535	GO:0005975	GO:0005976	5	5	0
two-component signal transduction system (phosphorelay)	polysaccharide metabolism	0.037077	6	3.0225	1.66745	GO:0000160	GO:0005976	5	5	0
organic acid metabolism	cellular macromolecule metabolism	4.94818e-05	351	294.558	14.4979	GO:0006082	GO:0044260	5	5	0
lipid metabolism	cell ion homeostasis	0.00643988	4	1.3055	1.0834	GO:0006629	GO:0006873	5	5	0
sulfur metabolism	biopolymer biosynthesis	0.00242315	10	4.471	1.96267	GO:0006790	GO:0043284	5	5	0
biopolymer biosynthesis	cellular biosynthesis	0.00718471	99	80.083	7.72787	GO:0043284	GO:0044249	5	5	0
gas transport	pigment metabolism	0.000306293	1	0.0735	0.270434	GO:0015669	GO:0042440	5	5	0
biopolymer modification	cellular macromolecule metabolism	0.0222687	85	68.8625	8.03261	GO:0043412	GO:0044260	5	5	0
biopolymer modification	secretory pathway	0.0156298	3	0.9485	0.952524	GO:0043412	GO:0045045	5	5	0
alcohol metabolism	carbohydrate transport	0.0134132	2	0.498	0.6784	GO:0006066	GO:0008643	5	5	0
phosphorus metabolism	regulation of catabolism	4.75055e-06	1	0.0475	0.215097	GO:0006793	GO:0009894	5	5	0
M phase	drug transport	0.00128052	1	0.099	0.298737	GO:0000279	GO:0015893	5	5	0
pathogenesis	cellular catabolism	0.0136831	1	0.1595	0.380962	GO:0009405	GO:0044248	5	5	0
carbohydrate metabolism	cofactor metabolism	0.00130244	78	57.321	6.86808	GO:0005975	GO:0051186	5	5	0
cell ion homeostasis	response to chemical stimulus	0.0246553	3	1.0605	0.986573	GO:0006873	GO:0042221	5	5	0
aromatic compound metabolism	carbohydrate transport	0.0274135	2	0.59	0.734282	GO:0006725	GO:0008643	5	5	0
M phase	sensory perception	2.57689e-05	3	0.4525	0.629239	GO:0000279	GO:0007600	5	5	0
polysaccharide metabolism	cellular biosynthesis	0.00718471	99	80.083	7.72787	GO:0005976	GO:0044249	5	5	0
toxin metabolism	regulation of cellular metabolism	0.0480103	1	0.228	0.463814	GO:0009404	GO:0031323	5	5	0
vitamin metabolism	response to DNA damage stimulus	0.0310162	7	3.5585	1.84426	GO:0006766	GO:0006974	5	5	0
neurotransmitter transport	regulation of cellular metabolism	2.82261e-05	2	0.2045	0.445847	GO:0006836	GO:0031323	5	5	0
aromatic compound metabolism	amine metabolism	0.00159602	76	56.2935	6.68331	GO:0006725	GO:0009308	5	5	0
nucleotide and nucleic acid metabolism	gas transport	0.0467689	3	1.2465	1.0456	GO:0006139	GO:0015669	5	5	0
organic acid metabolism	cofactor metabolism	0.00293385	120	95.7695	8.79483	GO:0006082	GO:0051186	5	5	0
polysaccharide metabolism	biopolymer biosynthesis	0.00118033	14	5.019	2.95364	GO:0005976	GO:0043284	5	5	0
negative regulation of metabolism	regulation of cellular metabolism	0.048475	1	0.23	0.463905	GO:0009892	GO:0031323	5	5	0
membrane organization and biogenesis	protein metabolism	0.0385965	1	0.222	0.440242	GO:0016044	GO:0019538	5	5	0
amine transport	secretion	0.0267702	1	0.191	0.419055	GO:0015837	GO:0046903	5	5	0
organic acid transport	negative regulation of cellular physiological process	2.71493e-16	1	0.015	0.121583	GO:0015849	GO:0051243	5	5	0
protein metabolism	pigment metabolism	0.00175311	26	15.816	3.4883	GO:0019538	GO:0042440	5	5	0
amine metabolism	protein metabolism	6.95627e-06	258	203.561	12.5283	GO:0009308	GO:0019538	5	5	0
cell motility	organic acid transport	6.34124e-09	8	1.3945	1.16084	GO:0006928	GO:0015849	5	5	0
hydrogen transport	cell ion homeostasis	0.0124192	1	0.148	0.379695	GO:0006818	GO:0006873	5	5	0
response to chemical stimulus	metabolic compound salvage	0.0402931	3	1.175	1.04447	GO:0042221	GO:0043094	5	5	0
protein transport	establishment of protein localization	2.06901e-07	13	2.682	2.03812	GO:0015031	GO:0045184	5	5	0
nucleotide and nucleic acid metabolism	aromatic compound metabolism	0.0326108	95	80.36	7.9404	GO:0006139	GO:0006725	5	5	0
cell motility	establishment of protein localization	0.0235902	12	7.1325	2.45254	GO:0006928	GO:0045184	5	5	0
toxin metabolism	heterocycle metabolism	0.0107105	1	0.148	0.370357	GO:0009404	GO:0046483	5	5	0
two-component signal transduction system (phosphorelay)	sensory perception	0.00165669	5	1.0845	1.33313	GO:0000160	GO:0007600	5	5	0
amine metabolism	cellular macromolecule metabolism	8.06997e-06	287	230.357	13.1345	GO:0009308	GO:0044260	5	5	0
biopolymer modification	cellular biosynthesis	6.59394e-05	162	126.257	9.34978	GO:0043412	GO:0044249	5	5	0
alcohol metabolism	pathogenesis	0.00124445	1	0.0955	0.299039	GO:0006066	GO:0009405	5	5	0
aromatic compound metabolism	one-carbon compound metabolism	0.0273905	5	2.2895	1.41127	GO:0006725	GO:0006730	5	5	0
generation of precursor metabolites and energy	cell ion homeostasis	0.0279128	6	2.9395	1.60035	GO:0006091	GO:0006873	5	5	0
organic acid metabolism	protein metabolism	0.000183363	309	260.236	13.6863	GO:0006082	GO:0019538	5	5	0
aromatic compound metabolism	cellular biosynthesis	0.00138166	179	148.469	10.2013	GO:0006725	GO:0044249	5	5	0
aromatic compound metabolism	cellular lipid metabolism	0.00252314	37	24.0065	4.63381	GO:0006725	GO:0044255	5	5	0
aromatic compound metabolism	external encapsulating structure organization and biogenesis	0.00274272	10	4.399	2.01689	GO:0006725	GO:0045229	5	5	0
response to DNA damage stimulus	SOS response	0.000302051	3	0.4635	0.739555	GO:0006974	GO:0009432	5	5	0
cell motility	peptide transport	3.57266e-13	2	0.0745	0.268302	GO:0006928	GO:0015833	5	5	0
cell motility	amine transport	0.00784931	3	0.854	0.888301	GO:0006928	GO:0015837	5	5	0
ion transport	cell motility	0.000223122	15	6.8265	2.3279	GO:0006811	GO:0006928	5	5	0
aromatic compound metabolism	membrane organization and biogenesis	3.26237e-05	1	0.056	0.236415	GO:0006725	GO:0016044	5	5	0
nucleotide and nucleic acid metabolism	one-carbon compound metabolism	0.0129865	15	8.8475	2.76316	GO:0006139	GO:0006730	5	5	0
nucleotide and nucleic acid metabolism	protein metabolism	0.0358609	316	290.039	14.4157	GO:0006139	GO:0019538	5	5	0
protein transport	cellular localization	0.000212654	4	0.7405	0.92498	GO:0015031	GO:0051641	5	5	0
macromolecule catabolism	heterocycle metabolism	0.00503944	20	11.8955	3.14969	GO:0009057	GO:0046483	5	5	0
aromatic compound metabolism	biopolymer modification	0.000228909	31	17.255	3.92233	GO:0006725	GO:0043412	5	5	0
ion transport	organic acid transport	0.0476189	2	0.659	0.803767	GO:0006811	GO:0015849	5	5	0
regulation of pH	amine transport	5.8823e-15	1	0.0165	0.12742	GO:0006885	GO:0015837	5	5	0
polysaccharide metabolism	sulfur metabolism	0.00242315	10	4.471	1.96267	GO:0005976	GO:0006790	5	5	0
cytokinesis	regulation of cellular metabolism	0.00268801	8	3.288	1.69278	GO:0000910	GO:0031323	5	5	0
biopolymer biosynthesis	external encapsulating structure organization and biogenesis	0.0381754	5	2.4055	1.46395	GO:0043284	GO:0045229	5	5	0
response to temperature stimulus	regulation of cellular metabolism	0.0428724	2	0.6695	0.774319	GO:0009266	GO:0031323	5	5	0
alcohol metabolism	positive regulation of metabolism	0.0164869	1	0.1645	0.391812	GO:0006066	GO:0009893	5	5	0
cell ion homeostasis	cytoplasm organization and biogenesis	7.47525e-05	1	0.063	0.247106	GO:0006873	GO:0007028	5	5	0
carbohydrate transport	macromolecule catabolism	0.0219844	2	0.549	0.720318	GO:0008643	GO:0009057	5	5	0
lipid metabolism	cofactor metabolism	0.0115995	44	32.2415	5.17963	GO:0006629	GO:0051186	5	5	0
regulation of pH	organelle organization and biogenesis	5.76925e-05	1	0.061	0.243534	GO:0006885	GO:0006996	5	5	0
two-component signal transduction system (phosphorelay)	nucleotide and nucleic acid metabolism	0.0367876	29	21.36	4.26996	GO:0000160	GO:0006139	5	5	0
lipid metabolism	aromatic compound metabolism	0.00169837	38	24.3195	4.67015	GO:0006629	GO:0006725	5	5	0
alcohol metabolism	external encapsulating structure organization and biogenesis	0.0260132	7	3.5385	1.7816	GO:0006066	GO:0045229	5	5	0
pigment metabolism	heterocycle metabolism	0.0205087	6	2.546	1.69036	GO:0042440	GO:0046483	5	5	0
amine metabolism	cellular biosynthesis	5.58952e-05	488	416.151	18.5972	GO:0009308	GO:0044249	5	5	0
generation of precursor metabolites and energy	carbohydrate transport	0.00016359	6	1.6175	1.21981	GO:0006091	GO:0008643	5	5	0
ion transport	secretion	0.0163433	4	1.446	1.19574	GO:0006811	GO:0046903	5	5	0
aromatic compound metabolism	cell motility	0.0488745	22	16.1085	3.55796	GO:0006725	GO:0006928	5	5	0
hydrogen transport	amine transport	0.0137562	1	0.153	0.384272	GO:0006818	GO:0015837	5	5	0
carbohydrate metabolism	amino acid and derivative metabolism	0.040726	136	118.572	10.0027	GO:0005975	GO:0006519	5	5	0
M phase	homoiothermy	0.000462505	1	0.0805	0.277594	GO:0000279	GO:0042309	5	5	0
cell motility	protein transport	0.0339197	10	5.9435	2.22144	GO:0006928	GO:0015031	5	5	0
response to chemical stimulus	taxis	0.000135727	25	10.749	3.91391	GO:0042221	GO:0042330	5	5	0
oxygen and reactive oxygen species metabolism	cofactor metabolism	0.0194949	5	2.1875	1.36245	GO:0006800	GO:0051186	5	5	0
toxin metabolism	biopolymer modification	0.034213	1	0.196	0.441227	GO:0009404	GO:0043412	5	5	0
biopolymer catabolism	heterocycle metabolism	7.59736e-05	7	2.039	1.30971	GO:0043285	GO:0046483	5	5	0
organic acid metabolism	biopolymer modification	0.00110171	82	60.528	7.0139	GO:0006082	GO:0043412	5	5	0
pigment metabolism	biopolymer catabolism	0.0316508	2	0.66	0.721568	GO:0042440	GO:0043285	5	5	0
sulfur metabolism	cellular macromolecule metabolism	0.00134205	49	33.6165	5.1248	GO:0006790	GO:0044260	5	5	0
cell ion homeostasis	cellular lipid metabolism	0.00565822	4	1.284	1.07234	GO:0006873	GO:0044255	5	5	0
response to temperature stimulus	biopolymer catabolism	0.0020715	1	0.0995	0.314085	GO:0009266	GO:0043285	5	5	0
phosphorus metabolism	cell ion homeostasis	0.000240494	3	0.5525	0.701063	GO:0006793	GO:0006873	5	5	0
cell ion homeostasis	organelle organization and biogenesis	0.0296681	1	0.198	0.425307	GO:0006873	GO:0006996	5	5	0
organic acid metabolism	cellular biosynthesis	0.000191003	608	532.809	21.1674	GO:0006082	GO:0044249	5	5	0
establishment of protein localization	secretion	0.0037573	5	1.4385	1.33233	GO:0045184	GO:0046903	5	5	0
amino acid and derivative metabolism	cellular macromolecule metabolism	5.56828e-06	284	226.925	12.9897	GO:0006519	GO:0044260	5	5	0
toxin metabolism	response to chemical stimulus	0.0373062	1	0.215	0.440309	GO:0009404	GO:0042221	5	5	0
nucleotide and nucleic acid metabolism	external encapsulating structure organization and biogenesis	0.00551383	27	17.3695	3.78882	GO:0006139	GO:0045229	5	5	0
alcohol metabolism	cofactor metabolism	0.04493	28	21.0195	4.11553	GO:0006066	GO:0051186	5	5	0
aromatic compound metabolism	nitrate metabolism	0.00117272	1	0.0905	0.298922	GO:0006725	GO:0042126	5	5	0
generation of precursor metabolites and energy	amine metabolism	0.0230404	174	151.81	11.1245	GO:0006091	GO:0009308	5	5	0
carbohydrate metabolism	aromatic compound metabolism	0.00239461	60	43.1375	5.97775	GO:0005975	GO:0006725	5	5	0
cell motility	drug metabolism	0.0010446	1	0.0905	0.295556	GO:0006928	GO:0017144	5	5	0
cellular morphogenesis	hydrogen transport	0.00726079	1	0.1315	0.355346	GO:0000902	GO:0006818	5	5	0
ion transport	amine transport	0.00704245	2	0.422	0.642746	GO:0006811	GO:0015837	5	5	0
regulation of cellular metabolism	cellular biosynthesis	0.0383672	167	148.705	10.3364	GO:0031323	GO:0044249	5	5	0
regulation of cellular metabolism	external encapsulating structure organization and biogenesis	0.0020721	10	4.3395	1.97438	GO:0031323	GO:0045229	5	5	0
amine metabolism	biopolymer modification	0.000806474	68	47.4395	6.51978	GO:0009308	GO:0043412	5	5	0
cellular morphogenesis	cell motility	0.00488372	3	0.793	0.854117	GO:0000902	GO:0006928	5	5	0
mitotic cell cycle	homoiothermy	0.000462505	1	0.0805	0.277594	GO:0000278	GO:0042309	5	5	0
two-component signal transduction system (phosphorelay)	M phase	0.000152338	3	0.5315	0.683551	GO:0000160	GO:0000279	5	5	0
two-component signal transduction system (phosphorelay)	mitotic cell cycle	0.000152338	3	0.5315	0.683551	GO:0000160	GO:0000278	5	5	0
mitotic cell cycle	drug transport	0.00128052	1	0.099	0.298737	GO:0000278	GO:0015893	5	5	0
phosphorus metabolism	toxin metabolism	0.00839956	1	0.136	0.361344	GO:0006793	GO:0009404	5	5	0
homoiothermy	biopolymer catabolism	0.0020715	1	0.0995	0.314085	GO:0042309	GO:0043285	5	5	0
oxygen and reactive oxygen species metabolism	nitrogen fixation	0.000600388	1	0.086	0.282212	GO:0006800	GO:0009399	5	5	0
ion transport	cellular localization	0.000657025	4	0.946	0.950545	GO:0006811	GO:0051641	5	5	0
macromolecule catabolism	pathogenesis	0.00345341	1	0.1155	0.327435	GO:0009057	GO:0009405	5	5	0
aromatic compound metabolism	cellular response to starvation	7.46332e-05	1	0.061	0.247608	GO:0006725	GO:0009267	5	5	0
mitotic cell cycle	nucleotide and nucleic acid metabolism	0.0204855	13	7.976	2.45814	GO:0000278	GO:0006139	5	5	0
generation of precursor metabolites and energy	cellular response to starvation	0.011973	1	0.155	0.374226	GO:0006091	GO:0009267	5	5	0
cell motility	carbohydrate transport	0.0109591	2	0.49	0.658876	GO:0006928	GO:0008643	5	5	0
aromatic compound metabolism	response to starvation	7.46332e-05	1	0.061	0.247608	GO:0006725	GO:0042594	5	5	0
mitotic cell cycle	sensory perception	2.57689e-05	3	0.4525	0.629239	GO:0000278	GO:0007600	5	5	0
polysaccharide metabolism	regulation of cellular metabolism	0.0470258	16	10.9405	3.02168	GO:0005976	GO:0031323	5	5	0
regulation of pH	organic acid transport	1.48143e-08	1	0.0305	0.174886	GO:0006885	GO:0015849	5	5	0
protein metabolism	biopolymer modification	0.00372736	81	60.6865	7.59151	GO:0019538	GO:0043412	5	5	0
protein metabolism	metabolic compound salvage	0.0168361	8	4.1175	1.82794	GO:0019538	GO:0043094	5	5	0
polysaccharide metabolism	aromatic compound metabolism	0.0489535	16	10.9335	3.06117	GO:0005976	GO:0006725	5	5	0
alcohol metabolism	organic acid metabolism	0.040728	69	57.2235	6.75917	GO:0006066	GO:0006082	5	5	0
amine metabolism	response to starvation	0.0157826	1	0.165	0.388395	GO:0009308	GO:0042594	5	5	0
two-component signal transduction system (phosphorelay)	biopolymer biosynthesis	0.037077	6	3.0225	1.66745	GO:0000160	GO:0043284	5	5	0
macromolecule catabolism	positive regulation of metabolism	0.0276331	1	0.1915	0.421802	GO:0009057	GO:0009893	5	5	0
aromatic compound metabolism	cytoplasm organization and biogenesis	0.0243235	3	1.0845	0.97151	GO:0006725	GO:0007028	5	5	0
amino acid and derivative metabolism	oxygen and reactive oxygen species metabolism	0.0371875	8	4.504	1.95931	GO:0006519	GO:0006800	5	5	0
amino acid and derivative metabolism	membrane organization and biogenesis	0.0131099	1	0.1535	0.380802	GO:0006519	GO:0016044	5	5	0
polysaccharide metabolism	external encapsulating structure organization and biogenesis	0.0381754	5	2.4055	1.46395	GO:0005976	GO:0045229	5	5	0
two-component signal transduction system (phosphorelay)	response to chemical stimulus	0.00416843	11	5.1535	2.21617	GO:0000160	GO:0042221	5	5	0
amino acid and derivative metabolism	cellular biosynthesis	6.99078e-05	480	410.12	18.3485	GO:0006519	GO:0044249	5	5	0
two-component signal transduction system (phosphorelay)	cell ion homeostasis	0.000748102	2	0.302	0.534733	GO:0000160	GO:0006873	5	5	0
organic acid metabolism	response to starvation	0.0327217	1	0.208	0.429917	GO:0006082	GO:0042594	5	5	0
urea cycle intermediate metabolism	cellular macromolecule metabolism	0.000385706	42	26.6585	4.56205	GO:0000051	GO:0044260	5	5	0
sister chromatid segregation	response to temperature stimulus	0.000462505	1	0.0805	0.277594	GO:0000819	GO:0009266	5	5	0
two-component signal transduction system (phosphorelay)	generation of precursor metabolites and energy	0.033554	21	14.649	3.46869	GO:0000160	GO:0006091	5	5	0
cytoplasm organization and biogenesis	protein metabolism	0.0448833	7	3.921	1.81477	GO:0007028	GO:0019538	5	5	0
amine metabolism	cofactor metabolism	0.018669	91	74.9595	7.70419	GO:0009308	GO:0051186	5	5	0
cellular biosynthesis	cofactor metabolism	0.00323961	231	197.232	12.4035	GO:0044249	GO:0051186	5	5	0
phosphorus metabolism	isopentenyl diphosphate metabolism	0.00358365	1	0.1145	0.329308	GO:0006793	GO:0046490	5	5	0
generation of precursor metabolites and energy	oxygen and reactive oxygen species metabolism	0.000193235	11	4.325	1.88073	GO:0006091	GO:0006800	5	5	0
organelle organization and biogenesis	sensory perception	0.00295358	3	0.752	0.816596	GO:0006996	GO:0007600	5	5	0
sensory perception	toxin metabolism	5.30463e-06	1	0.049	0.215922	GO:0007600	GO:0009404	5	5	0
nucleotide and nucleic acid metabolism	amine metabolism	0.0241366	250	224.008	13.1605	GO:0006139	GO:0009308	5	5	0
vitamin metabolism	heterocycle metabolism	0.00521444	15	8.0825	2.7008	GO:0006766	GO:0046483	5	5	0
cell ion homeostasis	SOS response	0.000714247	1	0.0875	0.286155	GO:0006873	GO:0009432	5	5	0
regulation of cellular metabolism	homoiothermy	0.0428724	2	0.6695	0.774319	GO:0031323	GO:0042309	5	5	0
two-component signal transduction system (phosphorelay)	phosphorus metabolism	0.00298774	7	2.72	1.55686	GO:0000160	GO:0006793	5	5	0
ion transport	protein transport	0.000137991	9	2.9955	1.65101	GO:0006811	GO:0015031	5	5	0
urea cycle intermediate metabolism	hydrogen transport	0.024524	3	1.0225	1.00474	GO:0000051	GO:0006818	5	5	0
cellular morphogenesis	sensory perception	0.0468243	1	0.218	0.46646	GO:0000902	GO:0007600	5	5	0
sensory perception	response to chemical stimulus	0.00309542	10	4.4505	2.02722	GO:0007600	GO:0042221	5	5	0
carbohydrate metabolism	organic acid metabolism	0.0462216	173	154.133	11.2127	GO:0005975	GO:0006082	5	5	0
urea cycle intermediate metabolism	protein metabolism	0.00201043	36	23.568	4.32189	GO:0000051	GO:0019538	5	5	0
response to DNA damage stimulus	biopolymer catabolism	0.0146631	3	0.966	0.933424	GO:0006974	GO:0043285	5	5	0
cell ion homeostasis	taxis	0.000712161	3	0.5995	0.752584	GO:0006873	GO:0042330	5	5	0
negative regulation of metabolism	amine transport	9.09378e-25	1	0.0095	0.0970281	GO:0009892	GO:0015837	5	5	0
alcohol metabolism	cellular biosynthesis	0.000252667	150	118.284	9.11926	GO:0006066	GO:0044249	5	5	0
cell motility	pathogenesis	0.00198163	1	0.1025	0.311516	GO:0006928	GO:0009405	5	5	0
cellular biosynthesis	cellular macromolecule metabolism	1.89272e-05	691	607.452	20.2777	GO:0044249	GO:0044260	5	5	0
sister chromatid segregation	drug transport	0.00128052	1	0.099	0.298737	GO:0000819	GO:0015893	5	5	0
cell ion homeostasis	regulation of cellular metabolism	0.033255	3	1.1305	1.01882	GO:0006873	GO:0031323	5	5	0
hydrogen transport	response to DNA damage stimulus	0.00927045	3	0.864	0.907147	GO:0006818	GO:0006974	5	5	0
cell ion homeostasis	sensory perception	0.000183759	2	0.2535	0.490263	GO:0006873	GO:0007600	5	5	0
carbohydrate metabolism	biopolymer biosynthesis	0.0263372	32	22.6505	4.82535	GO:0005975	GO:0043284	5	5	0
carbohydrate metabolism	biopolymer catabolism	0.047965	10	6.3195	2.21063	GO:0005975	GO:0043285	5	5	0
gas transport	heterocycle metabolism	0.0431031	1	0.2145	0.457815	GO:0015669	GO:0046483	5	5	0
sister chromatid segregation	nucleotide and nucleic acid metabolism	0.0204855	13	7.976	2.45814	GO:0000819	GO:0006139	5	5	0
aldehyde metabolism	phosphorus metabolism	0.00358365	1	0.1145	0.329308	GO:0006081	GO:0006793	5	5	0
drug transport	protein metabolism	0.00967596	7	3.107	1.66461	GO:0015893	GO:0019538	5	5	0
nucleotide and nucleic acid metabolism	amino acid and derivative metabolism	0.022423	247	220.819	13.0507	GO:0006139	GO:0006519	5	5	0
M phase	regulation of pH	1.19976e-06	1	0.042	0.203117	GO:0000279	GO:0006885	5	5	0
carbohydrate metabolism	vitamin metabolism	0.0195307	36	26.487	4.61004	GO:0005975	GO:0006766	5	5	0
negative regulation of metabolism	organic acid transport	2.71493e-16	1	0.015	0.121583	GO:0009892	GO:0015849	5	5	0
nucleotide and nucleic acid metabolism	heterocycle metabolism	0.0338411	65	52.871	6.63833	GO:0006139	GO:0046483	5	5	0
amino acid and derivative metabolism	cellular response to starvation	0.0150711	1	0.1635	0.385801	GO:0006519	GO:0009267	5	5	0
organelle organization and biogenesis	drug transport	0.00897034	1	0.1425	0.362297	GO:0006996	GO:0015893	5	5	0
nucleotide and nucleic acid metabolism	regulation of cellular metabolism	0.00235922	103	78.682	8.60616	GO:0006139	GO:0031323	5	5	0
polysaccharide metabolism	lipid metabolism	0.0104568	21	12.2585	3.78495	GO:0005976	GO:0006629	5	5	0
metabolic compound salvage	biopolymer catabolism	9.23025e-07	2	0.164	0.384939	GO:0043094	GO:0043285	5	5	0
amino acid and derivative metabolism	aromatic compound metabolism	0.00166302	75	55.513	6.63753	GO:0006519	GO:0006725	5	5	0
nitrogen fixation	regulation of biosynthesis	0.000348774	1	0.077	0.272228	GO:0009399	GO:0009889	5	5	0
amine metabolism	membrane organization and biogenesis	0.0133789	1	0.1545	0.38171	GO:0009308	GO:0016044	5	5	0
generation of precursor metabolites and energy	response to starvation	0.011973	1	0.155	0.374226	GO:0006091	GO:0042594	5	5	0
aromatic compound metabolism	biopolymer biosynthesis	0.0489535	16	10.9335	3.06117	GO:0006725	GO:0043284	5	5	0
organic acid metabolism	membrane organization and biogenesis	0.0293347	1	0.199	0.423661	GO:0006082	GO:0016044	5	5	0
amino acid and derivative metabolism	cofactor metabolism	0.0181537	90	73.9635	7.66026	GO:0006519	GO:0051186	5	5	0
cytoplasm organization and biogenesis	cellular macromolecule metabolism	0.0333377	8	4.472	1.92382	GO:0007028	GO:0044260	5	5	0
regulation of biosynthesis	drug transport	1.08041e-05	1	0.0495	0.223774	GO:0009889	GO:0015893	5	5	0
phosphorus metabolism	sensory perception	0.0056896	6	2.351	1.44182	GO:0006793	GO:0007600	5	5	0
establishment of protein localization	cellular localization	0.00100243	4	0.898	1.00404	GO:0045184	GO:0051641	5	5	0
ion transport	toxin metabolism	0.00150229	1	0.095	0.304994	GO:0006811	GO:0009404	5	5	0
macromolecule catabolism	plasmid partitioning	0.000174546	1	0.0725	0.259379	GO:0009057	GO:0030541	5	5	0
nitrogen fixation	pigment metabolism	0.044793	1	0.2305	0.453291	GO:0009399	GO:0042440	5	5	0
nucleotide and nucleic acid metabolism	biopolymer catabolism	0.0131674	19	12.2865	3.02241	GO:0006139	GO:0043285	5	5	0
metabolic compound salvage	cellular catabolism	0.0139389	4	1.48	1.14597	GO:0043094	GO:0044248	5	5	0
amine transport	negative regulation of cellular physiological process	9.09378e-25	1	0.0095	0.0970281	GO:0015837	GO:0051243	5	5	0
protein transport	secretion	0.000304137	5	1.2165	1.10374	GO:0015031	GO:0046903	5	5	0
two-component signal transduction system (phosphorelay)	toxin metabolism	3.02654e-05	1	0.0585	0.234745	GO:0000160	GO:0009404	5	5	0
protein metabolism	cellular biosynthesis	0.000232229	602	537.064	18.5507	GO:0019538	GO:0044249	5	5	0
polysaccharide metabolism	vitamin metabolism	0.0483312	11	6.949	2.43852	GO:0005976	GO:0006766	5	5	0
cellular response to starvation	amine metabolism	0.0157826	1	0.165	0.388395	GO:0009267	GO:0009308	5	5	0
one-carbon compound metabolism	gas transport	1.13804e-08	1	0.03	0.173537	GO:0006730	GO:0015669	5	5	0
sulfur metabolism	protein metabolism	0.0281555	39	29.6585	4.89437	GO:0006790	GO:0019538	5	5	0
sister chromatid segregation	regulation of pH	1.19976e-06	1	0.042	0.203117	GO:0000819	GO:0006885	5	5	0
sensory perception	taxis	0.00225261	7	2.5245	1.57564	GO:0007600	GO:0042330	5	5	0
sister chromatid segregation	sensory perception	2.57689e-05	3	0.4525	0.629239	GO:0000819	GO:0007600	5	5	0
urea cycle intermediate metabolism	carbohydrate metabolism	0.00857271	22	13.838	3.42427	GO:0000051	GO:0005975	5	5	0
macromolecule catabolism	positive regulation of cellular physiological process	0.0276331	1	0.1915	0.421802	GO:0009057	GO:0051242	5	5	0
nucleotide and nucleic acid metabolism	secretory pathway	0.0314624	8	4.4355	1.91668	GO:0006139	GO:0045045	5	5	0
toxin metabolism	taxis	0.00533736	1	0.126	0.342319	GO:0009404	GO:0042330	5	5	0
one-carbon compound metabolism	cofactor metabolism	0.0333274	6	2.988	1.64232	GO:0006730	GO:0051186	5	5	0
one-carbon compound metabolism	regulation of cellular metabolism	0.0269606	5	2.2395	1.43219	GO:0006730	GO:0031323	5	5	0
taxis	establishment of protein localization	0.0347819	9	5.134	2.13033	GO:0042330	GO:0045184	5	5	0
amino acid and derivative metabolism	protein metabolism	5.48189e-06	255	200.518	12.3901	GO:0006519	GO:0019538	5	5	0
biopolymer catabolism	external encapsulating structure organization and biogenesis	0.0435479	2	0.6595	0.783496	GO:0043285	GO:0045229	5	5	0
nucleotide and nucleic acid metabolism	cellular catabolism	0.0139768	123	103.576	8.83738	GO:0006139	GO:0044248	5	5	0
nucleotide and nucleic acid metabolism	cellular biosynthesis	1.8945e-05	676	594.667	19.7411	GO:0006139	GO:0044249	5	5	0
organelle organization and biogenesis	response to temperature stimulus	0.00600442	1	0.122	0.349538	GO:0006996	GO:0009266	5	5	0
organelle organization and biogenesis	homoiothermy	0.00600442	1	0.122	0.349538	GO:0006996	GO:0042309	5	5	0
plasmid partitioning	biopolymer catabolism	9.39885e-21	1	0.0115	0.106646	GO:0030541	GO:0043285	5	5	0
amino acid and derivative metabolism	response to starvation	0.0150711	1	0.1635	0.385801	GO:0006519	GO:0042594	5	5	0
two-component signal transduction system (phosphorelay)	sister chromatid segregation	0.000152338	3	0.5315	0.683551	GO:0000160	GO:0000819	5	5	0
cytokinesis	nucleotide and nucleic acid metabolism	0.0013741	23	13.097	3.30697	GO:0000910	GO:0006139	5	5	0
regulation of cellular metabolism	negative regulation of cellular physiological process	0.048475	1	0.23	0.463905	GO:0031323	GO:0051243	5	5	0
pigment metabolism	cellular macromolecule metabolism	0.0134289	26	17.859	3.67776	GO:0042440	GO:0044260	5	5	0
regulation of cellular metabolism	heterocycle metabolism	0.0451183	19	13.283	3.37455	GO:0031323	GO:0046483	5	5	0
nucleotide and nucleic acid metabolism	vitamin metabolism	0.0082045	64	48.851	6.3129	GO:0006139	GO:0006766	5	5	0
nitrogen fixation	regulation of cellular metabolism	0.0331087	3	1.132	1.0169	GO:0009399	GO:0031323	5	5	0
cytoplasm organization and biogenesis	cofactor metabolism	0.0134951	4	1.4635	1.14688	GO:0007028	GO:0051186	5	5	0
two-component signal transduction system (phosphorelay)	organelle organization and biogenesis	0.00765252	3	0.872	0.877497	GO:0000160	GO:0006996	5	5	0

## Sheet: CC_allppis
Additional Data File 10. GO Cellular Component (CP) enrichment amongst the C. jejuni interactions (CampyYTH v3.1). Self-interactions were excluded.
gene1_goterm	gene2_goterm	p-value	experimental	mean	standard deviation	gene1_goid	gene2_goid	gene1_goid_level	gene2_goid_level	same_GO
integral to membrane	integral to membrane	0.00712461	17	9.598	3.02009	GO:0016021	GO:0016021	5	5	1
outer membrane (sensu Gram-negative Bacteria)	outer membrane (sensu Gram-negative Bacteria)	0.00109453	2	0.3285	0.545652	GO:0009279	GO:0009279	5	5	1
microtubule cytoskeleton	intracellular non-membrane-bound organelle	0.0330969	1	0.2005	0.435195	GO:0015630	GO:0043232	5	5	0
ribosome	microtubule cytoskeleton	0.019334	1	0.169	0.401895	GO:0005840	GO:0015630	5	5	0
flagellum (sensu Bacteria)	microtubule cytoskeleton	0.0163391	1	0.164	0.391383	GO:0009288	GO:0015630	5	5	0
outer membrane (sensu Gram-negative Bacteria)	periplasmic space (sensu Gram-negative Bacteria)	0.0044362	3	0.8185	0.83361	GO:0009279	GO:0030288	5	5	0
flagellum (sensu Bacteria)	integral to membrane	3.12687e-13	45	17.038	3.8864	GO:0009288	GO:0016021	5	5	0
proteasome core complex (sensu Eukaryota)	ubiquinol-cytochrome-c reductase complex	0.0112379	1	0.161	0.367623	GO:0005839	GO:0045285	5	5	0
outer membrane (sensu Gram-negative Bacteria)	integral to membrane	5.42269e-05	13	4.822	2.11271	GO:0009279	GO:0016021	5	5	0
flagellum (sensu Bacteria)	periplasmic space (sensu Gram-negative Bacteria)	0.0196311	6	2.9645	1.47252	GO:0009288	GO:0030288	5	5	0
ribosome	intrinsic to plasma membrane	2.07815e-05	2	0.1985	0.439539	GO:0005840	GO:0031226	5	5	0
replication fork	signal recognition particle	0.0208722	1	0.1805	0.402493	GO:0005657	GO:0048500	5	5	0
flagellum (sensu Bacteria)	type II protein secretion system complex	0.000348271	1	0.075	0.272786	GO:0009288	GO:0015627	5	5	0
intrinsic to plasma membrane	intracellular non-membrane-bound organelle	0.000112193	2	0.24	0.476984	GO:0031226	GO:0043232	5	5	0
integral to membrane	periplasmic space (sensu Gram-negative Bacteria)	0.0117646	8	3.8985	1.81103	GO:0016021	GO:0030288	5	5	0
replication fork	ribosome	0.0441111	6	3.2555	1.60982	GO:0005657	GO:0005840	5	5	0

## Sheet: MF_allppis
Additional Data File 10. GO Molecular Function (MF) enrichment amongst the C. jejuni interactions (CampyYTH v3.1). Self-interactions excluded.
gene1_goterm	gene2_goterm	p-value	experimental	mean	standard deviation	gene1_goid	gene2_goid	gene1_goid_level	gene2_goid_level	same_GO
metallopeptidase activity	metallopeptidase activity	0.0459071	3	1.211	1.06115	GO:0008237	GO:0008237	5	5	1
with glutamine as amido-N-donor	with glutamine as amido-N-donor	0.0362241	2	0.6305	0.762404	GO:0016884	GO:0016884	5	5	1
Holliday junction helicase activity	Holliday junction helicase activity	1.29446e-23	1	0.01	0.0995236	GO:0009378	GO:0009378	5	5	1
riboflavin synthase activity	riboflavin synthase activity	3.39211e-13	1	0.019	0.136559	GO:0004746	GO:0004746	5	5	1
forming aminoacyl-tRNA and related compounds	forming aminoacyl-tRNA and related compounds	2.77201e-05	5	1.002	0.99171	GO:0016876	GO:0016876	5	5	1
acetolactate synthase activity	acetolactate synthase activity	1.29446e-23	1	0.01	0.0995236	GO:0003984	GO:0003984	5	5	1
rRNA binding	rRNA binding	0.031325	2	0.586	0.759534	GO:0019843	GO:0019843	5	5	1
carboxyl group as acceptor	carboxyl group as acceptor	0.00212525	1	0.103	0.313752	GO:0016774	GO:0016774	5	5	1
acid-thiol ligase activity	acid-thiol ligase activity	8.46361e-17	1	0.0145	0.11957	GO:0016878	GO:0016878	5	5	1
hydro-lyase activity	hydro-lyase activity	0.0039513	6	2.1195	1.46092	GO:0016836	GO:0016836	5	5	1
porter activity	porter activity	0.0359314	1	0.205	0.44167	GO:0015291	GO:0015291	5	5	1
transferring groups other than amino-acyl groups	transferring groups other than amino-acyl groups	0.0164709	9	4.537	2.09256	GO:0016747	GO:0016747	5	5	1
nuclease activity	nuclease activity	0.0192966	3	0.993	0.970269	GO:0004518	GO:0004518	5	5	1
CoA-ligase activity	CoA-ligase activity	8.46361e-17	1	0.0145	0.11957	GO:0016405	GO:0016405	5	5	1
ligation of mRNA encoding UFP-specific transcription factor by RNA ligase	ligation of mRNA encoding UFP-specific transcription factor by RNA ligase	2.77201e-05	5	1.002	0.99171	GO:0008452	GO:0008452	5	5	1
exopeptidase activity	ligation of mRNA encoding UFP-specific transcription factor by RNA ligase	4.83549e-17	5	0.34	0.560854	GO:0008238	GO:0008452	5	5	0
10-methylenetetrahydrofolate reductase (FADH) activity	in phosphorus-containing anhydrides	0.0107698	2	0.462	0.669164	GO:0008702	GO:0016818	5	5	0
sulfurtransferase activity	carboxy-lyase activity	0.0411214	1	0.2115	0.45373	GO:0016783	GO:0016831	5	5	0
HslUV protease activity	phosphate group as acceptor	0.00927748	3	0.8695	0.904919	GO:0009377	GO:0016776	5	5	0
NADH dehydrogenase activity	oxo-acid-lyase activity	9.767e-05	2	0.2555	0.468326	GO:0003954	GO:0016833	5	5	0
damaged DNA binding	transition metal ion binding	0.0407211	2	0.6475	0.776238	GO:0003684	GO:0046914	5	5	0
methionine adenosyltransferase activity	hydrolyzing N-glycosyl compounds	5.39386e-05	1	0.0605	0.24263	GO:0004478	GO:0016799	5	5	0
in phosphorus-containing anhydrides	rRNA binding	0.010695	13	7.265	2.49236	GO:0016818	GO:0019843	5	5	0
damaged DNA binding	acting on amino acids and derivatives	1.30391e-05	1	0.0515	0.225551	GO:0003684	GO:0016855	5	5	0
cytochrome as acceptor	acting on carbohydrates and derivatives	0.0219623	1	0.179	0.407483	GO:0016681	GO:0016857	5	5	0
sulfurtransferase activity	with glutamine as amido-N-donor	0.0354892	1	0.218	0.433093	GO:0016783	GO:0016884	5	5	0
selenotransferase activity	in linear amides	0.0104399	1	0.143	0.370971	GO:0016786	GO:0016811	5	5	0
transcription factor activity	transferring amino-acyl groups	0.0200007	1	0.173	0.402681	GO:0003700	GO:0016755	5	5	0
double-stranded RNA binding	methyltransferase activity	0.00300311	1	0.109	0.324302	GO:0003725	GO:0008168	5	5	0
NAD or NADP as acceptor	adenyl nucleotide binding	7.12699e-08	6	1.0205	0.946323	GO:0016646	GO:0030554	5	5	0
kinase activity	amidine-lyase activity	0.00922912	5	1.956	1.29186	GO:0016301	GO:0016842	5	5	0
kinase activity	1-aminocyclopropane-1-carboxylate synthase activity	0.00133626	4	1.087	0.970001	GO:0016301	GO:0016847	5	5	0
acetolactate synthase activity	methionine adenosyltransferase activity	0.000842433	1	0.092	0.289098	GO:0003984	GO:0004478	5	5	0
riboflavin synthase activity	catalyzing transmembrane movement of substances	0.00602828	2	0.4115	0.632746	GO:0004746	GO:0016820	5	5	0
endopeptidase activity	ligation of mRNA encoding UFP-specific transcription factor by RNA ligase	0.000305225	10	3.7215	1.83211	GO:0004175	GO:0008452	5	5	0
serine-type peptidase activity	transaminase activity	0.000329042	5	1.329	1.07765	GO:0008236	GO:0008483	5	5	0
carboxyl group as acceptor	acid-amino acid ligase activity	0.0300964	2	0.5895	0.750514	GO:0016774	GO:0016881	5	5	0
acting on amino acids and derivatives	protein homodimerization activity	0.0316676	1	0.2005	0.430572	GO:0016855	GO:0042803	5	5	0
CoA-ligase activity	acid-thiol ligase activity	8.46361e-17	2	0.029	0.239139	GO:0016405	GO:0016878	5	5	0
ATP-dependent DNA helicase activity	serine-type peptidase activity	0.0196665	1	0.171	0.402293	GO:0004003	GO:0008236	5	5	0
oxygen as acceptor	quinone or similar compound as acceptor	0.00193232	1	0.1	0.311526	GO:0016634	GO:0016655	5	5	0
nuclease activity	monovalent inorganic cation transporter activity	0.000899695	10	3.9285	1.94507	GO:0004518	GO:0015077	5	5	0
transcription factor activity	biotin carboxylase activity	0.0068831	3	0.896	0.854136	GO:0003700	GO:0004075	5	5	0
amino acid-polyamine transporter activity	porter activity	0.00547486	1	0.119	0.346264	GO:0005279	GO:0015291	5	5	0
transferring groups other than amino-acyl groups	forming aminoacyl-tRNA and related compounds	0.00529656	10	4.6815	2.08092	GO:0016747	GO:0016876	5	5	0
thiamin-phosphate diphosphorylase activity	acting on amino acids and derivatives	0.0100652	1	0.1395	0.370281	GO:0004789	GO:0016855	5	5	0
10-methylenetetrahydrofolate reductase (FADH) activity	alcohol group as acceptor	0.00716615	1	0.132	0.354456	GO:0008702	GO:0016773	5	5	0
10-methylenetetrahydrofolate reductase (FADH) activity	phosphate group as acceptor	0.000518608	1	0.083	0.279553	GO:0008702	GO:0016776	5	5	0
CoA-ligase activity	1-aminocyclopropane-1-carboxylate synthase activity	0.000577615	1	0.0805	0.282948	GO:0016405	GO:0016847	5	5	0
DNA topoisomerase activity	riboflavin synthase activity	0.000428011	1	0.0825	0.275194	GO:0003916	GO:0004746	5	5	0
acetolactate synthase activity	alcohol group as acceptor	0.000454399	3	0.6845	0.698	GO:0003984	GO:0016773	5	5	0
acetolactate synthase activity	nitrogenous group as acceptor	4.57598e-05	2	0.2255	0.4536	GO:0003984	GO:0016775	5	5	0
tRNA binding	dicarboxylic acid transporter activity	0.000320124	1	0.075	0.270946	GO:0000049	GO:0005310	5	5	0
serine-type peptidase activity	cytochrome as acceptor	0.0217661	1	0.193	0.399789	GO:0008236	GO:0016681	5	5	0
carbamoyl-phosphate synthase activity	NAD or NADP as acceptor	7.47825e-05	1	0.064	0.246849	GO:0004086	GO:0016668	5	5	0
DNA ligase activity	diphosphotransferase activity	9.77005e-10	1	0.027	0.162124	GO:0003909	GO:0016778	5	5	0
monovalent inorganic cation transporter activity	porter activity	7.93948e-05	7	1.876	1.35667	GO:0015077	GO:0015291	5	5	0
initiation	elongation	3.40992e-38	1	0.006	0.0772463	GO:0003743	GO:0003746	5	5	0
Fe superoxide dismutase	adenyl nucleotide binding	0.0201321	2	0.5535	0.705256	GO:0004784	GO:0030554	5	5	0
transferring groups other than amino-acyl groups	adenyl nucleotide binding	0.0376461	48	37.959	5.6452	GO:0016747	GO:0030554	5	5	0
NAD or NADP as acceptor	phosphate group as acceptor	2.05577e-06	1	0.044	0.207571	GO:0016726	GO:0016776	5	5	0
porter activity	rRNA binding	0.000129175	4	0.803	0.874971	GO:0015291	GO:0019843	5	5	0
DNA ligase activity	endopeptidase activity	0.01433	1	0.157	0.38526	GO:0003909	GO:0004175	5	5	0
porter activity	oxygen as acceptor	0.0080725	1	0.1335	0.360198	GO:0015291	GO:0016676	5	5	0
NADH dehydrogenase activity	transferring amino-acyl groups	0.00324469	1	0.108	0.327704	GO:0003954	GO:0016755	5	5	0
NAD or NADP as acceptor	carboxyl- and carbamoyltransferase activity	0.010495	1	0.153	0.366958	GO:0016668	GO:0016743	5	5	0
L-amino acid transporter activity	porter activity	0.00175521	1	0.101	0.307971	GO:0015179	GO:0015291	5	5	0
cytochrome as acceptor	amidine-lyase activity	0.0105891	1	0.1475	0.369881	GO:0016681	GO:0016842	5	5	0
NAD or NADP as acceptor	diphosphotransferase activity	0.0255374	3	1.0945	0.976753	GO:0016616	GO:0016778	5	5	0
Holliday junction helicase activity	amidine-lyase activity	0.00558123	1	0.1235	0.345409	GO:0009378	GO:0016842	5	5	0
ligation of mRNA encoding UFP-specific transcription factor by RNA ligase	acting on phosphates	3.15523e-05	6	1.423	1.144	GO:0008452	GO:0016838	5	5	0
argininosuccinate synthase activity	transaminase activity	0.0130361	2	0.502	0.673218	GO:0004055	GO:0008483	5	5	0
acetolactate synthase activity	transketolase activity	4.89665e-09	1	0.0295	0.169246	GO:0003984	GO:0004802	5	5	0
1-aminocyclopropane-1-carboxylate synthase activity	adenyl nucleotide binding	0.026322	6	2.9425	1.5778	GO:0016847	GO:0030554	5	5	0
acetolactate synthase activity	carboxyl- and carbamoyltransferase activity	0.0207604	1	0.186	0.399354	GO:0003984	GO:0016743	5	5	0
transcription factor activity	NAD or NADP as acceptor	0.00777329	3	0.884	0.874601	GO:0003700	GO:0016628	5	5	0
monovalent inorganic cation transporter activity	NAD or NADP as acceptor	0.0046013	1	0.1205	0.337693	GO:0015077	GO:0016726	5	5	0
pseudouridine synthase activity	selenotransferase activity	5.86932e-20	1	0.012	0.108912	GO:0009982	GO:0016786	5	5	0
transaminase activity	CoA-ligase activity	0.000168705	3	0.5165	0.692797	GO:0008483	GO:0016405	5	5	0
peptidyl-prolyl cis-trans isomerase activity	acting on amino acids and derivatives	0.0192185	1	0.1715	0.40021	GO:0003755	GO:0016855	5	5	0
kinase activity	acting on carbohydrates and derivatives	0.0137722	5	2.1075	1.31256	GO:0016301	GO:0016857	5	5	0
inorganic anion transporter activity	quinone or similar compound as acceptor	1.12538e-06	2	0.1575	0.389576	GO:0015103	GO:0016655	5	5	0
monovalent inorganic cation transporter activity	oxo-acid-lyase activity	0.00923443	2	0.469	0.649808	GO:0015077	GO:0016833	5	5	0
catalyzing transmembrane movement of substances	interconverting keto- and enol-groups	0.0125698	2	0.4975	0.670984	GO:0016820	GO:0016862	5	5	0
lactate dehydrogenase activity	serine-type peptidase activity	0.0324466	1	0.214	0.425787	GO:0004457	GO:0008236	5	5	0
lactate dehydrogenase activity	metallopeptidase activity	0.0225346	2	0.575	0.711075	GO:0004457	GO:0008237	5	5	0
NAD or NADP as acceptor	forming coordination complexes	0.00180076	1	0.1045	0.307615	GO:0016668	GO:0051003	5	5	0
carbamoyl-phosphate synthase activity	diphosphotransferase activity	0.00146722	1	0.1015	0.302065	GO:0004086	GO:0016778	5	5	0
carbamoyl-phosphate synthase activity	carboxyl group as acceptor	0.00707977	1	0.1345	0.352806	GO:0004086	GO:0016774	5	5	0
phosphoribosylamine-glycine ligase activity	phosphate group as acceptor	1.07953e-12	3	0.1715	0.402702	GO:0004637	GO:0016776	5	5	0
pyruvate carboxylase activity	interconverting aldoses and ketoses	0.0269322	1	0.204	0.412879	GO:0004736	GO:0016861	5	5	0
phosphotransferases	guanyl nucleotide binding	0.035387	2	0.6125	0.767879	GO:0016868	GO:0019001	5	5	0
DNA ligase activity	NAD or NADP as acceptor	0.00714309	1	0.128	0.35592	GO:0003909	GO:0016616	5	5	0
exopeptidase activity	malate dehydrogenase activity	6.82237e-10	1	0.0255	0.160819	GO:0008238	GO:0016615	5	5	0
nuclease activity	ammonia-lyase activity	0.0410793	2	0.625	0.791004	GO:0004518	GO:0016841	5	5	0
CTP synthase activity	forming aminoacyl-tRNA and related compounds	0.000117025	3	0.496	0.680599	GO:0003883	GO:0016876	5	5	0
signal peptidase activity	phosphate group as acceptor	0.00222219	1	0.102	0.315667	GO:0009003	GO:0016776	5	5	0
signal peptidase activity	alcohol group as acceptor	0.0157056	1	0.158	0.391296	GO:0009003	GO:0016773	5	5	0
thiamin-phosphate diphosphorylase activity	NAD or NADP as acceptor	0.00988021	1	0.1455	0.366602	GO:0004789	GO:0016628	5	5	0
elongation	acid-thiol ligase activity	0.0349797	1	0.2035	0.439527	GO:0003746	GO:0016878	5	5	0
NADH dehydrogenase activity	nuclease activity	0.00301297	6	2.1645	1.39657	GO:0003954	GO:0004518	5	5	0
malate dehydrogenase activity	alcohol group as acceptor	0.0345933	1	0.21	0.434735	GO:0016615	GO:0016773	5	5	0
biotin carboxylase activity	rRNA binding	0.0119634	2	0.4665	0.67905	GO:0004075	GO:0019843	5	5	0
magnesium ion binding	transferring groups other than amino-acyl groups	0.000708555	21	11.4065	3.00629	GO:0000287	GO:0016747	5	5	0
oxygen as acceptor	interconverting aldoses and ketoses	3.19822e-10	1	0.0255	0.157677	GO:0016634	GO:0016861	5	5	0
riboflavin synthase activity	P-P-bond-hydrolysis-driven transporter activity	0.00538422	2	0.414	0.62193	GO:0004746	GO:0015405	5	5	0
NAD(P)H dehydrogenase (quinone) activity	diphosphotransferase activity	4.70666e-10	1	0.026	0.159175	GO:0003955	GO:0016778	5	5	0
NAD or NADP as acceptor	in phosphorus-containing anhydrides	0.0208758	2	0.533	0.720535	GO:0016646	GO:0016818	5	5	0
serine-type peptidase activity	acting on carbohydrates and derivatives	0.00302971	2	0.387	0.587711	GO:0008236	GO:0016857	5	5	0
10-methylenetetrahydrofolate reductase (FADH) activity	Holliday junction helicase activity	2.24856e-15	1	0.016	0.125506	GO:0008702	GO:0009378	5	5	0
glutamate synthase activity	NAD or NADP as acceptor	0.0162768	1	0.159	0.393442	GO:0015930	GO:0016616	5	5	0
metallopeptidase activity	in cyclic amides	5.38474e-06	5	0.9885	0.911473	GO:0008237	GO:0016812	5	5	0
carboxy-lyase activity	rRNA binding	0.0223884	4	1.5075	1.24206	GO:0016831	GO:0019843	5	5	0
basic amino acid transporter activity	acting on carbohydrates and derivatives	0.00364681	1	0.113	0.330584	GO:0015174	GO:0016857	5	5	0
glutamate synthase activity	disulphide as acceptor	3.61263e-11	1	0.023	0.149941	GO:0015930	GO:0016728	5	5	0
carbamoyl-phosphate synthase activity	endopeptidase activity	0.00650263	2	0.448	0.624893	GO:0004086	GO:0004175	5	5	0
peptidyl-prolyl cis-trans isomerase activity	cytochrome as acceptor	0.00319805	1	0.1175	0.323645	GO:0003755	GO:0016681	5	5	0
10-methylenetetrahydrofolate reductase (FADH) activity	carboxy-lyase activity	0.00171097	1	0.0995	0.307648	GO:0008702	GO:0016831	5	5	0
carboxyl group as acceptor	forming aminoacyl-tRNA and related compounds	0.0215907	3	1.033	0.972823	GO:0016774	GO:0016876	5	5	0
CTP synthase activity	disulphide as acceptor	0.00120921	1	0.094	0.298678	GO:0003883	GO:0016728	5	5	0
guanyl nucleotide binding	adenyl nucleotide binding	0.0459102	22	15.73	3.71914	GO:0019001	GO:0030554	5	5	0
NAD or NADP as acceptor	phosphotransferases	0.0121695	1	0.148	0.378375	GO:0016668	GO:0016868	5	5	0
transition metal ion binding	FAD binding	0.0155858	1	0.1595	0.390046	GO:0046914	GO:0050660	5	5	0
DNA-(apurinic or apyrimidinic site) lyase activity	P-P-bond-hydrolysis-driven transporter activity	0.0260941	1	0.1825	0.421049	GO:0003906	GO:0015405	5	5	0
endopeptidase activity	carboxyl- and carbamoyltransferase activity	0.0215402	3	1.0935	0.942445	GO:0004175	GO:0016743	5	5	0
phosphate group as acceptor	in linear amides	0.0341884	3	1.1205	1.03127	GO:0016776	GO:0016811	5	5	0
magnesium ion binding	DNA ligase activity	0.0468703	1	0.2235	0.463309	GO:0000287	GO:0003909	5	5	0
phosphate group as acceptor	in phosphorus-containing anhydrides	0.00934854	13	7.0905	2.51306	GO:0016776	GO:0016818	5	5	0
oxygen as acceptor	catalyzing transmembrane movement of substances	0.0146779	1	0.1525	0.388998	GO:0016676	GO:0016820	5	5	0
riboflavin synthase activity	NAD or NADP as acceptor	0.0314835	1	0.2105	0.424594	GO:0004746	GO:0016628	5	5	0
CTP synthase activity	methionine adenosyltransferase activity	5.04052e-05	1	0.062	0.241216	GO:0003883	GO:0004478	5	5	0
peptidyl-prolyl cis-trans isomerase activity	ammonia-lyase activity	0.0185169	1	0.177	0.39465	GO:0003755	GO:0016841	5	5	0
5S rRNA binding	kinase activity	0.0452642	1	0.2215	0.459939	GO:0008097	GO:0016301	5	5	0
acting on amino acids and derivatives	adenyl nucleotide binding	0.0438443	9	5.37	2.12564	GO:0016855	GO:0030554	5	5	0
kinase activity	acid-amino acid ligase activity	4.8387e-08	13	3.554	1.77134	GO:0016301	GO:0016881	5	5	0
kinase activity	NAD or NADP as acceptor	0.00230895	2	0.3595	0.579161	GO:0016301	GO:0016646	5	5	0
dicarboxylic acid transporter activity	interconverting aldoses and ketoses	1.85665e-05	1	0.0525	0.229718	GO:0005310	GO:0016861	5	5	0
transketolase activity	acting on phosphates	2.02368e-05	1	0.055	0.230221	GO:0004802	GO:0016838	5	5	0
carboxy-lyase activity	ammonia-lyase activity	0.0239238	2	0.575	0.720163	GO:0016831	GO:0016841	5	5	0
biotin carboxylase activity	nuclease activity	0.0427253	2	0.6675	0.774754	GO:0004075	GO:0004518	5	5	0
in linear amides	phosphotransferases	0.01004	2	0.431	0.674883	GO:0016811	GO:0016868	5	5	0
5S rRNA binding	guanyl nucleotide binding	0.000141238	1	0.0655	0.257377	GO:0008097	GO:0019001	5	5	0
transferring pentosyl groups	in cyclic amidines	0.0428402	2	0.6455	0.788125	GO:0016763	GO:0016814	5	5	0
succinate dehydrogenase activity	transition metal ion transporter activity	5.75949e-05	1	0.059	0.244026	GO:0000104	GO:0046915	5	5	0
3-phosphoshikimate 1-carboxyvinyltransferase activity	disulphide as acceptor	2.02404e-05	1	0.056	0.229979	GO:0003866	GO:0016671	5	5	0
quinone or similar compound as acceptor	transferring amino-acyl groups	0.00287534	1	0.105	0.324079	GO:0016655	GO:0016755	5	5	0
endopeptidase activity	in cyclic amides	0.0045342	4	1.354	1.014	GO:0004175	GO:0016812	5	5	0
ligation of mRNA encoding UFP-specific transcription factor by RNA ligase	disulphide as acceptor	0.00387797	2	0.403	0.599809	GO:0008452	GO:0016728	5	5	0
serine-type peptidase activity	NAD or NADP as acceptor	0.0393093	1	0.2295	0.438093	GO:0008236	GO:0016668	5	5	0
DNA ligase activity	lipoate-protein ligase activity	1.92619e-09	1	0.028	0.165014	GO:0003909	GO:0016979	5	5	0
CTP synthase activity	phosphotransferases	0.0121792	1	0.149	0.377982	GO:0003883	GO:0016868	5	5	0
carboxyl- and carbamoyltransferase activity	hydrolyzing N-glycosyl compounds	0.0165335	1	0.1695	0.389674	GO:0016743	GO:0016799	5	5	0
ligation of mRNA encoding UFP-specific transcription factor by RNA ligase	malate dehydrogenase activity	0.0121792	1	0.149	0.377982	GO:0008452	GO:0016615	5	5	0
ligation of mRNA encoding UFP-specific transcription factor by RNA ligase	NAD or NADP as acceptor	1.4572e-07	12	3.26	1.70407	GO:0008452	GO:0016616	5	5	0
serine-type peptidase activity	Holliday junction helicase activity	3.65683e-06	2	0.174	0.407194	GO:0008236	GO:0009378	5	5	0
methyltransferase activity	oxygen as acceptor	0.0357757	2	0.5945	0.779983	GO:0008168	GO:0016676	5	5	0
elongation	interconverting keto- and enol-groups	0.00292282	2	0.3795	0.587922	GO:0003746	GO:0016862	5	5	0
monovalent inorganic cation transporter activity	inorganic anion transporter activity	0.000535856	2	0.289	0.523083	GO:0015077	GO:0015103	5	5	0
thiamin-phosphate diphosphorylase activity	transferring pentosyl groups	0.0458555	1	0.222	0.461327	GO:0004789	GO:0016763	5	5	0
in linear amides	with glutamine as amido-N-donor	0.00969576	4	1.401	1.11167	GO:0016811	GO:0016884	5	5	0
3-phosphoshikimate 1-carboxyvinyltransferase activity	basic amino acid transporter activity	2.1403e-10	1	0.025	0.156164	GO:0003866	GO:0015174	5	5	0
3-phosphoshikimate 1-carboxyvinyltransferase activity	L-amino acid transporter activity	2.1403e-10	1	0.025	0.156164	GO:0003866	GO:0015179	5	5	0
acting on phosphates	guanyl nucleotide binding	0.00466091	4	1.21	1.07307	GO:0016838	GO:0019001	5	5	0
acting on carbohydrates and derivatives	rRNA binding	0.000316076	3	0.5415	0.7194	GO:0016857	GO:0019843	5	5	0
carboxyl group as acceptor	transition metal ion transporter activity	0.0443976	1	0.224	0.455991	GO:0016774	GO:0046915	5	5	0
dicarboxylic acid transporter activity	quinone or similar compound as acceptor	0.0311149	1	0.1925	0.433056	GO:0005310	GO:0016655	5	5	0
NAD or NADP as acceptor	forming aminoacyl-tRNA and related compounds	0.019158	2	0.532	0.70868	GO:0016668	GO:0016876	5	5	0
oxygen as acceptor	in phosphorus-containing anhydrides	0.0390017	3	1.1595	1.04432	GO:0016676	GO:0016818	5	5	0
signal peptidase activity	Holliday junction helicase activity	5.8823e-15	1	0.0165	0.12742	GO:0009003	GO:0009378	5	5	0
cysteine-type peptidase activity	adenyl nucleotide binding	0.00855435	4	1.388	1.09547	GO:0008234	GO:0030554	5	5	0
5S rRNA binding	alcohol group as acceptor	0.00202803	1	0.102	0.312482	GO:0008097	GO:0016773	5	5	0
5S rRNA binding	nitrogenous group as acceptor	3.92128e-08	1	0.0305	0.180516	GO:0008097	GO:0016775	5	5	0
carbamoyl-phosphate synthase activity	lipoate-protein ligase activity	0.00207973	1	0.1065	0.311779	GO:0004086	GO:0016979	5	5	0
DNA-(apurinic or apyrimidinic site) lyase activity	biotin carboxylase activity	0.00339069	1	0.118	0.325775	GO:0003906	GO:0004075	5	5	0
iron-sulphur protein as acceptor	NAD or NADP as acceptor	1.70574e-05	1	0.054	0.228276	GO:0016699	GO:0016726	5	5	0
exopeptidase activity	transaminase activity	3.30579e-05	3	0.427	0.644887	GO:0008238	GO:0008483	5	5	0
pyruvate carboxylase activity	tri-valent inorganic cation transporter activity	0.0207946	1	0.1745	0.405132	GO:0004736	GO:0015082	5	5	0
NAD or NADP as acceptor	nitrogenous group as acceptor	6.6527e-07	1	0.041	0.19834	GO:0016646	GO:0016775	5	5	0
NAD or NADP as acceptor	phosphate group as acceptor	0.00135119	1	0.095	0.301696	GO:0016646	GO:0016776	5	5	0
NAD or NADP as acceptor	alcohol group as acceptor	0.0120677	1	0.1505	0.376724	GO:0016646	GO:0016773	5	5	0
prenyltransferase activity	diphosphotransferase activity	1.58038e-06	1	0.044	0.205146	GO:0004659	GO:0016778	5	5	0
CTP synthase activity	transaminase activity	2.415e-06	4	0.578	0.748462	GO:0003883	GO:0008483	5	5	0
pyruvate carboxylase activity	transferring hexosyl groups	2.45079e-08	1	0.0315	0.177549	GO:0004736	GO:0016758	5	5	0
tRNA binding	acid-ammonia (or amide) ligase activity	0.00189288	2	0.353	0.568817	GO:0000049	GO:0016880	5	5	0
riboflavin synthase activity	aldehyde-lyase activity	4.89665e-09	1	0.0295	0.169246	GO:0004746	GO:0016832	5	5	0
transaminase activity	carboxyl group as acceptor	3.72749e-06	6	1.251	1.05998	GO:0008483	GO:0016774	5	5	0
riboflavin synthase activity	hydro-lyase activity	0.0355567	3	1.172	1.01288	GO:0004746	GO:0016836	5	5	0
transaminase activity	phosphate group as acceptor	0.0204112	5	2.0965	1.41958	GO:0008483	GO:0016776	5	5	0
peptidyl-prolyl cis-trans isomerase activity	forming coordination complexes	0.0040828	1	0.123	0.331551	GO:0003755	GO:0051003	5	5	0
NAD or NADP as acceptor	NAD or NADP as acceptor	0.0476309	2	0.7075	0.774754	GO:0016620	GO:0016628	5	5	0
protein disulfide oxidoreductase activity	with glutamine as amido-N-donor	0.00176134	2	0.3345	0.570765	GO:0015035	GO:0016884	5	5	0
NADH dehydrogenase activity	porter activity	0.0018717	4	1.068	1.01138	GO:0003954	GO:0015291	5	5	0
carboxy-lyase activity	acting on amino acids and derivatives	0.0213112	2	0.558	0.711259	GO:0016831	GO:0016855	5	5	0
serine-type peptidase activity	protein homodimerization activity	0.000319052	2	0.3315	0.488597	GO:0008236	GO:0042803	5	5	0
FMN binding	interconverting keto- and enol-groups	0.0454158	1	0.259	0.438195	GO:0010181	GO:0016862	5	5	0
metallopeptidase activity	1-aminocyclopropane-1-carboxylate synthase activity	6.4555e-06	3	0.388	0.598862	GO:0008237	GO:0016847	5	5	0
tRNA binding	protein disulfide oxidoreductase activity	0.00969531	1	0.136	0.369557	GO:0000049	GO:0015035	5	5	0
sulfurtransferase activity	adenyl nucleotide binding	0.0386038	4	1.7845	1.25373	GO:0016783	GO:0030554	5	5	0
nuclease activity	catalyzing transmembrane movement of substances	0.00656244	4	1.2345	1.11496	GO:0004518	GO:0016820	5	5	0
single-stranded DNA binding	hydrolyzing N-glycosyl compounds	1.57641e-06	1	0.041	0.205767	GO:0003697	GO:0016799	5	5	0
chorismate mutase activity	disulphide as acceptor	1.40931e-10	1	0.0245	0.154634	GO:0004106	GO:0016728	5	5	0
prenyltransferase activity	lipoate-protein ligase activity	4.24578e-06	1	0.047	0.214042	GO:0004659	GO:0016979	5	5	0
thiamin-phosphate diphosphorylase activity	with glutamine as amido-N-donor	0.00899983	2	0.454	0.653527	GO:0004789	GO:0016884	5	5	0
amino acid-polyamine transporter activity	catalyzing transmembrane movement of substances	0.0282513	1	0.182	0.428915	GO:0005279	GO:0016820	5	5	0
NAD or NADP as acceptor	transition metal ion binding	0.0109786	20	12.4075	3.3139	GO:0016616	GO:0046914	5	5	0
NAD or NADP as acceptor	adenyl nucleotide binding	0.0155222	8	4.0725	1.82124	GO:0016668	GO:0030554	5	5	0
10-methylenetetrahydrofolate reductase (FADH) activity	adenyl nucleotide binding	1.46992e-09	6	0.8685	0.864628	GO:0008702	GO:0030554	5	5	0
metallopeptidase activity	adenyl nucleotide binding	0.000343149	34	20.378	4.01238	GO:0008237	GO:0030554	5	5	0
methyltransferase activity	phosphate group as acceptor	0.000289542	10	3.6795	1.8367	GO:0008168	GO:0016776	5	5	0
elongation	in cyclic amides	0.0056854	2	0.426	0.621866	GO:0003746	GO:0016812	5	5	0
disulphide as acceptor	carboxyl group as acceptor	0.0180179	1	0.1715	0.395178	GO:0016728	GO:0016774	5	5	0
disulphide as acceptor	nitrogenous group as acceptor	0.0192185	1	0.1715	0.40021	GO:0016728	GO:0016775	5	5	0
monovalent inorganic cation transporter activity	oxygen as acceptor	0.0139244	1	0.1565	0.383512	GO:0015077	GO:0016634	5	5	0
NAD or NADP as acceptor	transition metal ion transporter activity	2.1403e-10	1	0.025	0.156164	GO:0016646	GO:0046915	5	5	0
thiamin-phosphate diphosphorylase activity	carboxyl group as acceptor	0.0403681	1	0.217	0.448343	GO:0004789	GO:0016774	5	5	0
transcription factor activity	pyruvate carboxylase activity	0.0288572	3	1.108	0.996912	GO:0003700	GO:0004736	5	5	0
magnesium ion binding	FAD binding	0.00170993	1	0.0985	0.307969	GO:0000287	GO:0050660	5	5	0
NADH dehydrogenase activity	dicarboxylic acid transporter activity	0.0362339	1	0.203	0.443722	GO:0003954	GO:0005310	5	5	0
tRNA binding	adenyl nucleotide binding	0.0214415	13	7.7785	2.57871	GO:0000049	GO:0030554	5	5	0
tri-valent inorganic cation transporter activity	NAD or NADP as acceptor	0.0120592	1	0.1495	0.377122	GO:0015082	GO:0016628	5	5	0
3-phosphoshikimate 1-carboxyvinyltransferase activity	porter activity	0.00030655	1	0.0745	0.27016	GO:0003866	GO:0015291	5	5	0
metallopeptidase activity	forming aminoacyl-tRNA and related compounds	5.49396e-15	14	2.475	1.49147	GO:0008237	GO:0016876	5	5	0
10-methylenetetrahydrofolate reductase (FADH) activity	nitrogenous group as acceptor	1.14917e-07	1	0.036	0.186337	GO:0008702	GO:0016775	5	5	0
DNA-(apurinic or apyrimidinic site) lyase activity	catalyzing transmembrane movement of substances	0.020243	1	0.169	0.405612	GO:0003906	GO:0016820	5	5	0
NADH dehydrogenase activity	NAD or NADP as acceptor	0.00026849	1	0.074	0.267507	GO:0003954	GO:0016726	5	5	0
pyruvate carboxylase activity	UDP-glycosyltransferase activity	1.38021e-09	1	0.0275	0.163576	GO:0004736	GO:0008194	5	5	0
carboxyl- and carbamoyltransferase activity	in cyclic amides	0.0496646	1	0.266	0.445357	GO:0016743	GO:0016812	5	5	0
monovalent inorganic cation transporter activity	transferring amino-acyl groups	0.0354844	1	0.192	0.447478	GO:0015077	GO:0016755	5	5	0
exopeptidase activity	1-aminocyclopropane-1-carboxylate synthase activity	1.37932e-06	1	0.0435	0.204031	GO:0008238	GO:0016847	5	5	0
signal peptidase activity	in phosphorus-containing anhydrides	0.00014375	3	0.4975	0.690096	GO:0009003	GO:0016818	5	5	0
riboflavin synthase activity	carboxyl- and carbamoyltransferase activity	0.0459402	1	0.2465	0.447032	GO:0004746	GO:0016743	5	5	0
sulfurtransferase activity	ammonia-lyase activity	0.000127024	1	0.0685	0.254637	GO:0016783	GO:0016841	5	5	0
methionine adenosyltransferase activity	transaminase activity	0.00265366	2	0.3495	0.592052	GO:0004478	GO:0008483	5	5	0
peptidyl-prolyl cis-trans isomerase activity	interconverting keto- and enol-groups	0.0381965	1	0.2355	0.431431	GO:0003755	GO:0016862	5	5	0
HslUV protease activity	hydrolyzing N-glycosyl compounds	0.000272267	2	0.2755	0.498722	GO:0009377	GO:0016799	5	5	0
ligation of mRNA encoding UFP-specific transcription factor by RNA ligase	lipoate-protein ligase activity	0.00636598	3	0.8525	0.862041	GO:0008452	GO:0016979	5	5	0
tRNA binding	forming coordination complexes	0.0159691	1	0.157	0.392974	GO:0000049	GO:0051003	5	5	0
peptidyl-prolyl cis-trans isomerase activity	with glutamine as amido-N-donor	0.0211115	2	0.5835	0.697331	GO:0003755	GO:0016884	5	5	0
argininosuccinate synthase activity	in cyclic amides	0.0107447	1	0.159	0.365768	GO:0004055	GO:0016812	5	5	0
rRNA binding	adenyl nucleotide binding	0.0105378	22	13.96	3.48561	GO:0019843	GO:0030554	5	5	0
cysteine-type peptidase activity	with glutamine as amido-N-donor	0.0246698	1	0.186	0.414113	GO:0008234	GO:0016884	5	5	0
P-P-bond-hydrolysis-driven transporter activity	oxygen as acceptor	0.0223616	1	0.1745	0.411259	GO:0015405	GO:0016676	5	5	0
transcription factor activity	acid-ammonia (or amide) ligase activity	0.029167	3	1.102	1.00255	GO:0003700	GO:0016880	5	5	0
transaminase activity	NAD or NADP as acceptor	8.74578e-07	13	3.886	1.90652	GO:0008483	GO:0016616	5	5	0
oxygen as acceptor	iron-sulphur protein as acceptor	0.000444853	1	0.08	0.276836	GO:0016634	GO:0016699	5	5	0
transaminase activity	malate dehydrogenase activity	0.0229695	1	0.182	0.409829	GO:0008483	GO:0016615	5	5	0
disulphide as acceptor	hydro-lyase activity	0.0305532	2	0.596	0.74971	GO:0016728	GO:0016836	5	5	0
diphosphotransferase activity	acting on phosphates	0.00339025	2	0.4265	0.581177	GO:0016778	GO:0016838	5	5	0
phosphate group as acceptor	sulfurtransferase activity	0.0155858	1	0.1595	0.390046	GO:0016776	GO:0016783	5	5	0
phosphate group as acceptor	selenotransferase activity	0.0238062	1	0.1835	0.412205	GO:0016776	GO:0016786	5	5	0
endopeptidase activity	acting on phosphates	0.0169462	5	2.183	1.32793	GO:0004175	GO:0016838	5	5	0
ligation of mRNA encoding UFP-specific transcription factor by RNA ligase	transferring groups other than amino-acyl groups	0.00529656	10	4.6815	2.08092	GO:0008452	GO:0016747	5	5	0
nuclease activity	in phosphorus-containing anhydrides	0.0116483	16	9.415	2.90276	GO:0004518	GO:0016818	5	5	0
endopeptidase activity	hydro-lyase activity	0.00678807	11	5.471	2.24002	GO:0004175	GO:0016836	5	5	0
nuclease activity	in linear amides	0.000634405	5	1.389	1.1204	GO:0004518	GO:0016811	5	5	0
argininosuccinate synthase activity	1-aminocyclopropane-1-carboxylate synthase activity	0.000157458	1	0.0715	0.257723	GO:0004055	GO:0016847	5	5	0
transcription factor activity	methyltransferase activity	4.56298e-05	16	6.748	2.36459	GO:0003700	GO:0008168	5	5	0
CTP synthase activity	1-aminocyclopropane-1-carboxylate synthase activity	0.000101241	1	0.0675	0.250949	GO:0003883	GO:0016847	5	5	0
serine-type peptidase activity	adenyl nucleotide binding	0.0137705	14	8.452	2.51751	GO:0008236	GO:0030554	5	5	0
acting on phosphates	lipoate-protein ligase activity	0.00513899	2	0.4555	0.601831	GO:0016838	GO:0016979	5	5	0
thiamin-phosphate diphosphorylase activity	carboxyl- and carbamoyltransferase activity	0.0132441	1	0.154	0.381257	GO:0004789	GO:0016743	5	5	0
NAD or NADP as acceptor	phosphotransferases	0.0301642	1	0.1965	0.427761	GO:0016628	GO:0016868	5	5	0
carbamoyl-phosphate synthase activity	serine-type peptidase activity	0.00560478	1	0.1335	0.341667	GO:0004086	GO:0008236	5	5	0
acetolactate synthase activity	nuclease activity	0.00113304	3	0.6705	0.763034	GO:0003984	GO:0004518	5	5	0
acetolactate synthase activity	lactate dehydrogenase activity	0.0111063	1	0.1555	0.369307	GO:0003984	GO:0004457	5	5	0
cytochrome as acceptor	protein homodimerization activity	0.00990731	1	0.1555	0.362471	GO:0016681	GO:0042803	5	5	0
acid-thiol ligase activity	guanyl nucleotide binding	0.00337006	2	0.3695	0.60179	GO:0016878	GO:0019001	5	5	0
basic amino acid transporter activity	catalyzing transmembrane movement of substances	0.0198466	1	0.164	0.406432	GO:0015174	GO:0016820	5	5	0
DNA-(apurinic or apyrimidinic site) lyase activity	in linear amides	0.0224687	1	0.172	0.412918	GO:0003906	GO:0016811	5	5	0
magnesium ion binding	NAD or NADP as acceptor	0.0155939	4	1.5205	1.15076	GO:0000287	GO:0016628	5	5	0
metallopeptidase activity	phosphotransferases	0.00618806	3	0.8145	0.873769	GO:0008237	GO:0016868	5	5	0
phosphotransferases	phosphoric ester hydrolase activity	0.00732055	2	0.4275	0.644167	GO:0016868	GO:0042578	5	5	0
NAD or NADP as acceptor	acting on amino acids and derivatives	5.49087e-06	2	0.182	0.413475	GO:0016628	GO:0016855	5	5	0
methionine adenosyltransferase activity	transferring groups other than amino-acyl groups	8.05708e-06	4	0.643	0.778366	GO:0004478	GO:0016747	5	5	0
carboxyl- and carbamoyltransferase activity	interconverting keto- and enol-groups	0.0430975	1	0.2475	0.438566	GO:0016743	GO:0016862	5	5	0
ligation of mRNA encoding UFP-specific transcription factor by RNA ligase	transaminase activity	0.00269999	7	2.679	1.55311	GO:0008452	GO:0008483	5	5	0
ammonia-lyase activity	acting on amino acids and derivatives	0.0312435	1	0.1975	0.430798	GO:0016841	GO:0016855	5	5	0
protein disulfide oxidoreductase activity	nitrogenous group as acceptor	0.00794537	1	0.13	0.360784	GO:0015035	GO:0016775	5	5	0
transcription factor activity	P-P-bond-hydrolysis-driven transporter activity	0.0449443	4	1.765	1.31782	GO:0003700	GO:0015405	5	5	0
CoA carboxylase activity	transferring pentosyl groups	0.000882508	3	0.6345	0.756436	GO:0016421	GO:0016763	5	5	0
disulphide as acceptor	phosphoric ester hydrolase activity	0.014112	2	0.497	0.685	GO:0016671	GO:0042578	5	5	0
Fe superoxide dismutase	protein homodimerization activity	3.39211e-13	1	0.019	0.136559	GO:0004784	GO:0042803	5	5	0
metallopeptidase activity	transaminase activity	2.55323e-05	10	3.085	1.70711	GO:0008237	GO:0008483	5	5	0
riboflavin synthase activity	NAD or NADP as acceptor	0.00189187	4	1.093	1.00392	GO:0004746	GO:0016616	5	5	0
lactate dehydrogenase activity	FMN binding	0.0137216	1	0.1695	0.376617	GO:0004457	GO:0010181	5	5	0
phosphoribosylamine-glycine ligase activity	methyltransferase activity	0.0111765	2	0.472	0.668909	GO:0004637	GO:0008168	5	5	0
cytochrome-c oxidase activity	porter activity	0.0080725	1	0.1335	0.360198	GO:0004129	GO:0015291	5	5	0
DNA-(apurinic or apyrimidinic site) lyase activity	acetolactate synthase activity	0.000667214	1	0.0885	0.284092	GO:0003906	GO:0003984	5	5	0
methionine adenosyltransferase activity	exopeptidase activity	1.20011e-06	1	0.043	0.202908	GO:0004478	GO:0008238	5	5	0
methionine adenosyltransferase activity	metallopeptidase activity	1.98972e-07	3	0.2975	0.533044	GO:0004478	GO:0008237	5	5	0
kinase activity	sulfurtransferase activity	0.0281301	2	0.61	0.728124	GO:0016301	GO:0016783	5	5	0
peptidyl-prolyl cis-trans isomerase activity	carboxyl- and carbamoyltransferase activity	0.0258474	1	0.199	0.411684	GO:0003755	GO:0016743	5	5	0
dicarboxylic acid transporter activity	iron-sulphur protein as acceptor	0.0179312	1	0.1645	0.398144	GO:0005310	GO:0016699	5	5	0
DNA topoisomerase activity	transferring groups other than amino-acyl groups	0.0178722	2	0.5045	0.712203	GO:0003916	GO:0016747	5	5	0
ligation of mRNA encoding UFP-specific transcription factor by RNA ligase	diphosphotransferase activity	0.00491374	3	0.819	0.844746	GO:0008452	GO:0016778	5	5	0
argininosuccinate synthase activity	methionine adenosyltransferase activity	8.91414e-06	1	0.0515	0.221071	GO:0004055	GO:0004478	5	5	0
methyltransferase activity	10-methylenetetrahydrofolate reductase (FADH) activity	0.0498939	1	0.2315	0.466923	GO:0008168	GO:0008702	5	5	0
3-deoxy-8-phosphooctulonate synthase activity	nitrogenous group as acceptor	1.27545e-21	1	0.011	0.104329	GO:0008676	GO:0016775	5	5	0
3-deoxy-8-phosphooctulonate synthase activity	alcohol group as acceptor	2.44956e-07	1	0.038	0.191244	GO:0008676	GO:0016773	5	5	0
ligation of mRNA encoding UFP-specific transcription factor by RNA ligase	carboxyl group as acceptor	0.0215907	3	1.033	0.972823	GO:0008452	GO:0016774	5	5	0
endopeptidase activity	1-aminocyclopropane-1-carboxylate synthase activity	0.0225689	2	0.56	0.718789	GO:0004175	GO:0016847	5	5	0
methionine adenosyltransferase activity	riboflavin synthase activity	0.00233136	1	0.108	0.315255	GO:0004478	GO:0004746	5	5	0
riboflavin synthase activity	termination	2.02082e-05	1	0.053	0.230689	GO:0004746	GO:0008079	5	5	0
succinate dehydrogenase activity	tri-valent inorganic cation transporter activity	5.75949e-05	1	0.059	0.244026	GO:0000104	GO:0015082	5	5	0
ATP-dependent DNA helicase activity	catalyzing transmembrane movement of substances	0.0308183	1	0.1945	0.431002	GO:0004003	GO:0016820	5	5	0
10-methylenetetrahydrofolate reductase (FADH) activity	kinase activity	0.000798781	2	0.3095	0.535587	GO:0008702	GO:0016301	5	5	0
endopeptidase activity	methionine adenosyltransferase activity	0.0119818	2	0.476	0.67502	GO:0004175	GO:0004478	5	5	0
elongation	acting on phosphates	0.0342907	2	0.6345	0.749794	GO:0003746	GO:0016838	5	5	0
ATP-dependent DNA helicase activity	cytochrome-c oxidase activity	2.44956e-07	1	0.038	0.191244	GO:0004003	GO:0004129	5	5	0
endopeptidase activity	Holliday junction helicase activity	0.00105823	3	0.623	0.773415	GO:0004175	GO:0009378	5	5	0
quinone or similar compound as acceptor	oxo-acid-lyase activity	7.11454e-05	2	0.246	0.461075	GO:0016655	GO:0016833	5	5	0
NAD or NADP as acceptor	adenyl nucleotide binding	0.0181674	2	0.5415	0.696793	GO:0016726	GO:0030554	5	5	0
nitrate reductase activity	acting on phosphates	8.08221e-16	1	0.0155	0.123561	GO:0008940	GO:0016838	5	5	0
acetolactate synthase activity	NAD or NADP as acceptor	0.000461827	4	0.962	0.917048	GO:0003984	GO:0016616	5	5	0
inorganic anion transporter activity	CoA carboxylase activity	0.00343938	1	0.1095	0.329491	GO:0015103	GO:0016421	5	5	0
methionine adenosyltransferase activity	carboxyl group as acceptor	0.00659475	1	0.132	0.350196	GO:0004478	GO:0016774	5	5	0
pseudouridine synthase activity	NAD or NADP as acceptor	0.0466182	1	0.222	0.46349	GO:0009982	GO:0016620	5	5	0
carboxyl- and carbamoyltransferase activity	acid-thiol ligase activity	0.0108439	1	0.1505	0.370025	GO:0016743	GO:0016878	5	5	0
NAD or NADP as acceptor	adenyl nucleotide binding	0.00852706	37	25.994	4.61363	GO:0016616	GO:0030554	5	5	0
lactate dehydrogenase activity	disulphide as acceptor	0.0258906	1	0.208	0.407209	GO:0004457	GO:0016671	5	5	0
single-stranded DNA binding	ligation of mRNA encoding UFP-specific transcription factor by RNA ligase	0.0238684	1	0.178	0.415213	GO:0003697	GO:0008452	5	5	0
carboxyl group as acceptor	carboxy-lyase activity	0.0097612	3	0.8925	0.902414	GO:0016774	GO:0016831	5	5	0
carboxyl group as acceptor	aldehyde-lyase activity	4.84038e-07	1	0.038	0.196406	GO:0016774	GO:0016832	5	5	0
CoA-ligase activity	carboxyl- and carbamoyltransferase activity	0.0108439	1	0.1505	0.370025	GO:0016405	GO:0016743	5	5	0
phosphate group as acceptor	phosphoric ester hydrolase activity	0.0200594	3	1	0.97441	GO:0016776	GO:0042578	5	5	0
endopeptidase activity	adenyl nucleotide binding	0.021311	39	29.1175	4.87448	GO:0004175	GO:0030554	5	5	0
acetolactate synthase activity	ligation of mRNA encoding UFP-specific transcription factor by RNA ligase	0.0449282	2	0.664	0.787664	GO:0003984	GO:0008452	5	5	0
pyruvate carboxylase activity	transition metal ion binding	0.0263608	6	2.9855	1.55612	GO:0004736	GO:0046914	5	5	0
signal peptidase activity	carboxy-lyase activity	0.00258505	1	0.1015	0.321324	GO:0009003	GO:0016831	5	5	0
tri-valent inorganic cation transporter activity	interconverting keto- and enol-groups	0.0320243	1	0.2005	0.431732	GO:0015082	GO:0016862	5	5	0
transaminase activity	transferring groups other than amino-acyl groups	0.00197647	12	5.642	2.20619	GO:0008483	GO:0016747	5	5	0
acid-ammonia (or amide) ligase activity	acid-amino acid ligase activity	0.00894018	2	0.442	0.657915	GO:0016880	GO:0016881	5	5	0
inorganic anion transporter activity	nucleotidyltransferase activity	0.00506235	2	0.418	0.615195	GO:0015103	GO:0016779	5	5	0
acetolactate synthase activity	termination	2.33567e-06	1	0.0455	0.20845	GO:0003984	GO:0008079	5	5	0
lactate dehydrogenase activity	riboflavin synthase activity	0.0113616	1	0.1595	0.368955	GO:0004457	GO:0004746	5	5	0
hydrolyzing N-glycosyl compounds	adenyl nucleotide binding	0.0334693	8	4.4035	1.96306	GO:0016799	GO:0030554	5	5	0
riboflavin synthase activity	acid-amino acid ligase activity	0.00742629	2	0.4455	0.638148	GO:0004746	GO:0016881	5	5	0
argininosuccinate synthase activity	exopeptidase activity	0.000212568	1	0.0715	0.263481	GO:0004055	GO:0008238	5	5	0
argininosuccinate synthase activity	serine-type peptidase activity	0.0269447	1	0.206	0.411884	GO:0004055	GO:0008236	5	5	0
argininosuccinate synthase activity	metallopeptidase activity	0.014031	2	0.5035	0.681337	GO:0004055	GO:0008237	5	5	0
amino acid-polyamine transporter activity	monovalent inorganic cation transporter activity	0.0278881	2	0.608	0.727737	GO:0005279	GO:0015077	5	5	0
acid-ammonia (or amide) ligase activity	rRNA binding	0.000622601	3	0.594	0.74528	GO:0016880	GO:0019843	5	5	0
signal peptidase activity	adenyl nucleotide binding	1.12914e-07	6	1.0025	0.965381	GO:0009003	GO:0030554	5	5	0
elongation	DNA-(apurinic or apyrimidinic site) lyase activity	0.0129354	1	0.149	0.381932	GO:0003746	GO:0003906	5	5	0
tRNA binding	quinone or similar compound as acceptor	0.000149923	4	0.8535	0.870297	GO:0000049	GO:0016655	5	5	0
diphosphotransferase activity	acting on amino acids and derivatives	0.0400995	1	0.221	0.445262	GO:0016778	GO:0016855	5	5	0
UDP-glycosyltransferase activity	NAD or NADP as acceptor	0.00138392	1	0.0915	0.303601	GO:0008194	GO:0016616	5	5	0
endopeptidase activity	acting on carbohydrates and derivatives	0.0487252	3	1.246	1.05832	GO:0004175	GO:0016857	5	5	0
CTP synthase activity	ligation of mRNA encoding UFP-specific transcription factor by RNA ligase	0.000117025	3	0.496	0.680599	GO:0003883	GO:0008452	5	5	0
endopeptidase activity	acting on amino acids and derivatives	0.0263588	3	1.0785	0.991882	GO:0004175	GO:0016855	5	5	0
hydrolyzing N-glycosyl compounds	in cyclic amidines	0.00240653	2	0.3715	0.577628	GO:0016799	GO:0016814	5	5	0
transferring groups other than amino-acyl groups	for other substituted phosphate groups	0.00302928	2	0.375	0.592073	GO:0016747	GO:0016780	5	5	0
acid-amino acid ligase activity	adenyl nucleotide binding	0.0248111	16	9.9775	3.06769	GO:0016881	GO:0030554	5	5	0
ATP-dependent DNA helicase activity	acting on phosphates	0.0384569	1	0.216	0.443218	GO:0004003	GO:0016838	5	5	0
CTP synthase activity	protein disulfide oxidoreductase activity	0.000113536	1	0.0665	0.253199	GO:0003883	GO:0015035	5	5	0
basic amino acid transporter activity	NAD or NADP as acceptor	0.00704272	2	0.4325	0.638473	GO:0015174	GO:0016616	5	5	0
methionine adenosyltransferase activity	acting on phosphates	0.0213746	1	0.183	0.403227	GO:0004478	GO:0016838	5	5	0
NAD or NADP as acceptor	amidine-lyase activity	0.0314701	1	0.2095	0.425088	GO:0016628	GO:0016842	5	5	0
succinate dehydrogenase activity	acetolactate synthase activity	0.000245176	1	0.075	0.265349	GO:0000104	GO:0003984	5	5	0
succinate dehydrogenase activity	cyclo-ligase activity	5.68937e-07	1	0.0405	0.197178	GO:0000104	GO:0016882	5	5	0
serine-type peptidase activity	NAD or NADP as acceptor	0.0338699	3	1.1615	1.00644	GO:0008236	GO:0016620	5	5	0
HslUV protease activity	acting on amino acids and derivatives	0.00119929	2	0.3305	0.549928	GO:0009377	GO:0016855	5	5	0
NAD or NADP as acceptor	in cyclic amides	0.0295033	1	0.214	0.416282	GO:0016668	GO:0016812	5	5	0
CoA carboxylase activity	transition metal ion binding	0.000609994	13	5.7325	2.2471	GO:0016421	GO:0046914	5	5	0
carbamoyl-phosphate synthase activity	methyltransferase activity	0.0301733	2	0.5955	0.74777	GO:0004086	GO:0008168	5	5	0
biotin carboxylase activity	sulfurtransferase activity	3.52232e-05	1	0.0595	0.236617	GO:0004075	GO:0016783	5	5	0
lactate dehydrogenase activity	amidine-lyase activity	0.0239102	1	0.1915	0.408548	GO:0004457	GO:0016842	5	5	0
phosphoribosylamine-glycine ligase activity	kinase activity	0.000956641	3	0.621	0.766585	GO:0004637	GO:0016301	5	5	0
lactate dehydrogenase activity	NAD or NADP as acceptor	0.000869762	1	0.0925	0.289803	GO:0004457	GO:0016668	5	5	0
HslUV protease activity	Holliday junction helicase activity	0.0337495	1	0.205	0.434821	GO:0009377	GO:0009378	5	5	0
single-stranded DNA binding	nuclease activity	1.09912e-12	3	0.1665	0.403558	GO:0003697	GO:0004518	5	5	0
interconverting keto- and enol-groups	protein homodimerization activity	0.0447859	1	0.2575	0.437366	GO:0016862	GO:0042803	5	5	0
DNA topoisomerase activity	acetolactate synthase activity	2.79965e-05	1	0.057	0.234048	GO:0003916	GO:0003984	5	5	0
methyltransferase activity	phosphotransferases	0.00148561	5	1.516	1.17279	GO:0008168	GO:0016868	5	5	0
succinate dehydrogenase activity	acting on carbohydrates and derivatives	0.000280649	1	0.0735	0.268577	GO:0000104	GO:0016857	5	5	0
tRNA binding	NADH dehydrogenase activity	0.000269371	4	0.9	0.895768	GO:0000049	GO:0003954	5	5	0
pseudouridine synthase activity	in cyclic amidines	0.00621991	1	0.13	0.348081	GO:0009982	GO:0016814	5	5	0
succinate dehydrogenase activity	disulphide as acceptor	0.00175521	1	0.101	0.307971	GO:0000104	GO:0016671	5	5	0
amino acid-polyamine transporter activity	NAD or NADP as acceptor	0.0122317	2	0.481	0.675179	GO:0005279	GO:0016616	5	5	0
exopeptidase activity	in cyclic amides	6.7471e-07	2	0.1535	0.382114	GO:0008238	GO:0016812	5	5	0
magnesium ion binding	DNA topoisomerase activity	0.0245514	2	0.573	0.725213	GO:0000287	GO:0003916	5	5	0
5S rRNA binding	ammonia-lyase activity	3.39211e-13	1	0.019	0.136559	GO:0008097	GO:0016841	5	5	0
peptidyl-prolyl cis-trans isomerase activity	transferring pentosyl groups	0.000447524	2	0.29	0.514813	GO:0003755	GO:0016763	5	5	0
alcohol group as acceptor	FAD binding	2.38686e-05	1	0.056	0.232144	GO:0016773	GO:0050660	5	5	0
kinase activity	transferring groups other than amino-acyl groups	0.0236671	20	13.3315	3.36233	GO:0016301	GO:0016747	5	5	0
ATP-dependent peptidase activity	acting on phosphates	5.41498e-33	1	0.007	0.0833935	GO:0004176	GO:0016838	5	5	0
NAD or NADP as acceptor	carboxyl group as acceptor	0.0366356	3	1.1985	1.00579	GO:0016620	GO:0016774	5	5	0
endopeptidase activity	phosphotransferases	0.0425368	3	1.214	1.03718	GO:0004175	GO:0016868	5	5	0
hydrolyzing N-glycosyl compounds	protein homodimerization activity	1.09924e-06	2	0.1595	0.388761	GO:0016799	GO:0042803	5	5	0
tRNA binding	monovalent inorganic cation transporter activity	0.00200423	5	1.5975	1.18245	GO:0000049	GO:0015077	5	5	0
pyruvate carboxylase activity	rRNA binding	0.0452283	2	0.6485	0.79829	GO:0004736	GO:0019843	5	5	0
quinone or similar compound as acceptor	for other substituted phosphate groups	0.0279114	1	0.1885	0.424332	GO:0016655	GO:0016780	5	5	0
magnesium ion binding	aldehyde-lyase activity	0.0381747	1	0.2125	0.444345	GO:0000287	GO:0016832	5	5	0
monovalent inorganic cation transporter activity	basic amino acid transporter activity	0.016142	2	0.539	0.682431	GO:0015077	GO:0015174	5	5	0
magnesium ion binding	acting on phosphates	0.0323466	6	3.1125	1.56303	GO:0000287	GO:0016838	5	5	0
transferring groups other than amino-acyl groups	carboxyl group as acceptor	0.0177409	5	2.199	1.33202	GO:0016747	GO:0016774	5	5	0
NADH dehydrogenase activity	inorganic anion transporter activity	1.86031e-06	2	0.162	0.397284	GO:0003954	GO:0015103	5	5	0
magnesium ion binding	ligation of mRNA encoding UFP-specific transcription factor by RNA ligase	0.000277857	13	5.352	2.2153	GO:0000287	GO:0008452	5	5	0
diphosphotransferase activity	phosphotransferases	0.000393703	2	0.277	0.513228	GO:0016778	GO:0016868	5	5	0
DNA topoisomerase activity	acting on phosphates	5.62623e-07	2	0.1545	0.37908	GO:0003916	GO:0016838	5	5	0
carboxyl group as acceptor	1-aminocyclopropane-1-carboxylate synthase activity	7.1782e-07	2	0.1615	0.381432	GO:0016774	GO:0016847	5	5	0
protein disulfide oxidoreductase activity	P-P-bond-hydrolysis-driven transporter activity	0.0258975	1	0.1895	0.416745	GO:0015035	GO:0015405	5	5	0
succinate dehydrogenase activity	HslUV protease activity	0.00475262	1	0.1195	0.339525	GO:0000104	GO:0009377	5	5	0
damaged DNA binding	NADH dehydrogenase activity	0.0199039	1	0.167	0.405207	GO:0003684	GO:0003954	5	5	0
with glutamine as amido-N-donor	phosphoric ester hydrolase activity	0.0390962	3	1.196	1.02426	GO:0016884	GO:0042578	5	5	0
methyltransferase activity	adenyl nucleotide binding	0.00939773	52	38.205	5.8713	GO:0008168	GO:0030554	5	5	0
CoA-ligase activity	malate dehydrogenase activity	1.13867e-08	1	0.031	0.173361	GO:0016405	GO:0016615	5	5	0
CoA-ligase activity	NAD or NADP as acceptor	3.29909e-08	5	0.667	0.802143	GO:0016405	GO:0016616	5	5	0
serine-type peptidase activity	acting on phosphates	0.000253014	3	0.631	0.681228	GO:0008236	GO:0016838	5	5	0
methyltransferase activity	kinase activity	0.0366328	19	13.085	3.30231	GO:0008168	GO:0016301	5	5	0
transcription factor activity	ATP-dependent DNA helicase activity	0.0175368	2	0.508	0.707945	GO:0003700	GO:0004003	5	5	0
serine-type peptidase activity	hydro-lyase activity	0.021931	4	1.6055	1.1881	GO:0008236	GO:0016836	5	5	0
3-phosphoshikimate 1-carboxyvinyltransferase activity	phosphate group as acceptor	0.00735564	1	0.131	0.356234	GO:0003866	GO:0016776	5	5	0
tRNA binding	ATP-dependent DNA helicase activity	2.15965e-07	2	0.1365	0.368695	GO:0000049	GO:0004003	5	5	0
magnesium ion binding	malate dehydrogenase activity	0.00526436	2	0.4165	0.619047	GO:0000287	GO:0016615	5	5	0
magnesium ion binding	NAD or NADP as acceptor	0.000895369	16	7.7705	2.6352	GO:0000287	GO:0016616	5	5	0
CoA carboxylase activity	oxo-acid-lyase activity	5.25934e-06	2	0.186	0.41169	GO:0016421	GO:0016833	5	5	0
damaged DNA binding	iron-sulphur protein as acceptor	0.00687566	1	0.1315	0.352519	GO:0003684	GO:0016699	5	5	0
with glutamine as amido-N-donor	rRNA binding	0.0302063	4	1.648	1.25255	GO:0016884	GO:0019843	5	5	0
cysteine-type peptidase activity	nitrogenous group as acceptor	9.54114e-05	1	0.065	0.250612	GO:0008234	GO:0016775	5	5	0
lactate dehydrogenase activity	acid-thiol ligase activity	0.000926197	1	0.0935	0.291205	GO:0004457	GO:0016878	5	5	0
NAD or NADP as acceptor	in cyclic amidines	0.0378058	4	1.7335	1.27565	GO:0016620	GO:0016814	5	5	0
methyltransferase activity	selenotransferase activity	0.0105518	2	0.4945	0.652827	GO:0008168	GO:0016786	5	5	0
transketolase activity	NAD or NADP as acceptor	0.0100463	1	0.1375	0.371029	GO:0004802	GO:0016616	5	5	0
prenyltransferase activity	carboxy-lyase activity	0.00207843	1	0.1045	0.312456	GO:0004659	GO:0016831	5	5	0
tri-valent inorganic cation transporter activity	NAD or NADP as acceptor	2.1403e-10	1	0.025	0.156164	GO:0015082	GO:0016646	5	5	0
ammonia-lyase activity	cyclo-ligase activity	0.0066008	1	0.134	0.349435	GO:0016841	GO:0016882	5	5	0
4-cyclodiphosphate synthase activity	oxygen as acceptor	3.626e-09	1	0.029	0.167848	GO:0008685	GO:0016676	5	5	0
Holliday junction helicase activity	NAD or NADP as acceptor	6.74395e-13	1	0.0195	0.138309	GO:0009378	GO:0016646	5	5	0
acetolactate synthase activity	riboflavin synthase activity	0.030408	1	0.2125	0.420038	GO:0003984	GO:0004746	5	5	0
NAD or NADP as acceptor	acid-ammonia (or amide) ligase activity	0.0165168	1	0.1675	0.390538	GO:0016668	GO:0016880	5	5	0
in phosphorus-containing anhydrides	acting on phosphates	0.000619946	13	5.733	2.25017	GO:0016818	GO:0016838	5	5	0
magnesium ion binding	single-stranded DNA binding	0.00602942	2	0.422	0.628581	GO:0000287	GO:0003697	5	5	0
exopeptidase activity	interconverting keto- and enol-groups	0.00966444	1	0.1485	0.364025	GO:0008238	GO:0016862	5	5	0
P-P-bond-hydrolysis-driven transporter activity	interconverting keto- and enol-groups	0.0147544	2	0.5075	0.685696	GO:0015405	GO:0016862	5	5	0
cytochrome-c oxidase activity	P-P-bond-hydrolysis-driven transporter activity	0.0223616	1	0.1745	0.411259	GO:0004129	GO:0015405	5	5	0
iron-sulphur protein as acceptor	transferring amino-acyl groups	0.00110555	1	0.0885	0.297846	GO:0016699	GO:0016755	5	5	0
ligation of mRNA encoding UFP-specific transcription factor by RNA ligase	1-aminocyclopropane-1-carboxylate synthase activity	1.02682e-06	3	0.346	0.558964	GO:0008452	GO:0016847	5	5	0
oxo-acid-lyase activity	transition metal ion binding	0.00109975	4	1.0245	0.971788	GO:0016833	GO:0046914	5	5	0
carbamoyl-phosphate synthase activity	in linear amides	0.0332627	1	0.2	0.435999	GO:0004086	GO:0016811	5	5	0
interconverting keto- and enol-groups	phosphotransferases	0.000650563	2	0.306	0.526785	GO:0016862	GO:0016868	5	5	0
in linear amides	guanyl nucleotide binding	0.0445923	3	1.2005	1.05871	GO:0016811	GO:0019001	5	5	0
protein disulfide oxidoreductase activity	phosphoric ester hydrolase activity	1.79909e-05	2	0.1935	0.437211	GO:0015035	GO:0042578	5	5	0
L-amino acid transporter activity	acting on carbohydrates and derivatives	0.00364681	1	0.113	0.330584	GO:0015179	GO:0016857	5	5	0
NAD or NADP as acceptor	transition metal ion transporter activity	0.0120592	1	0.1495	0.377122	GO:0016628	GO:0046915	5	5	0
endopeptidase activity	forming aminoacyl-tRNA and related compounds	0.000305225	10	3.7215	1.83211	GO:0004175	GO:0016876	5	5	0
transferring pentosyl groups	protein homodimerization activity	0.000685206	2	0.2945	0.532834	GO:0016763	GO:0042803	5	5	0
lipoate-protein ligase activity	adenyl nucleotide binding	0.00973199	12	6.6775	2.27796	GO:0016979	GO:0030554	5	5	0
L-amino acid transporter activity	NAD or NADP as acceptor	0.00704272	2	0.4325	0.638473	GO:0015179	GO:0016616	5	5	0
hydrolyzing N-glycosyl compounds	1-aminocyclopropane-1-carboxylate synthase activity	0.00124323	1	0.0935	0.299671	GO:0016799	GO:0016847	5	5	0
biotin carboxylase activity	in phosphorus-containing anhydrides	0.012513	6	2.6885	1.47769	GO:0004075	GO:0016818	5	5	0
thiamin-phosphate diphosphorylase activity	serine-type peptidase activity	0.0473227	1	0.2365	0.456806	GO:0004789	GO:0008236	5	5	0
magnesium ion binding	amidine-lyase activity	0.00519544	5	1.772	1.25969	GO:0000287	GO:0016842	5	5	0
magnesium ion binding	1-aminocyclopropane-1-carboxylate synthase activity	0.000146789	4	0.895	0.857521	GO:0000287	GO:0016847	5	5	0
CoA-ligase activity	guanyl nucleotide binding	0.00337006	2	0.3695	0.60179	GO:0016405	GO:0019001	5	5	0
CTP synthase activity	porter activity	0.0430098	1	0.217	0.456087	GO:0003883	GO:0015291	5	5	0
diphosphotransferase activity	forming aminoacyl-tRNA and related compounds	0.00491374	3	0.819	0.844746	GO:0016778	GO:0016876	5	5	0
ATP-dependent DNA helicase activity	in cyclic amides	0.0100114	1	0.149	0.365877	GO:0004003	GO:0016812	5	5	0
DNA topoisomerase activity	argininosuccinate synthase activity	1.38021e-09	1	0.0275	0.163576	GO:0003916	GO:0004055	5	5	0
P-P-bond-hydrolysis-driven transporter activity	carboxy-lyase activity	0.00203988	4	1.1115	1.00577	GO:0015405	GO:0016831	5	5	0
phosphoribosylamine-glycine ligase activity	disulphide as acceptor	0.000644415	1	0.088	0.283366	GO:0004637	GO:0016671	5	5	0
pyruvate carboxylase activity	transition metal ion transporter activity	0.0207946	1	0.1745	0.405132	GO:0004736	GO:0046915	5	5	0
malate dehydrogenase activity	acid-thiol ligase activity	1.13867e-08	1	0.031	0.173361	GO:0016615	GO:0016878	5	5	0
malate dehydrogenase activity	forming aminoacyl-tRNA and related compounds	0.0121792	1	0.149	0.377982	GO:0016615	GO:0016876	5	5	0
magnesium ion binding	acid-amino acid ligase activity	0.000120469	9	3.034	1.62486	GO:0000287	GO:0016881	5	5	0
hydro-lyase activity	acting on phosphates	0.0157299	5	2.0505	1.37109	GO:0016836	GO:0016838	5	5	0
tRNA binding	iron-sulphur protein as acceptor	0.00117011	3	0.675	0.763981	GO:0000049	GO:0016699	5	5	0
succinate dehydrogenase activity	biotin carboxylase activity	0.000119662	1	0.063	0.255076	GO:0000104	GO:0004075	5	5	0
acting on phosphates	adenyl nucleotide binding	0.00363399	19	10.994	2.98252	GO:0016838	GO:0030554	5	5	0
cysteine-type peptidase activity	glutamate synthase activity	6.53898e-31	1	0.0075	0.0862987	GO:0008234	GO:0015930	5	5	0
DNA ligase activity	HslUV protease activity	2.98841e-06	1	0.0455	0.210836	GO:0003909	GO:0009377	5	5	0
lactate dehydrogenase activity	phosphotransferases	0.0109667	1	0.151	0.370496	GO:0004457	GO:0016868	5	5	0
inorganic anion transporter activity	transition metal ion binding	0.044196	2	0.668	0.781717	GO:0015103	GO:0046914	5	5	0
termination	nucleotidyltransferase activity	0.000833242	2	0.303	0.539756	GO:0008079	GO:0016779	5	5	0
lactate dehydrogenase activity	interconverting keto- and enol-groups	0.0211063	1	0.191	0.398244	GO:0004457	GO:0016862	5	5	0
alcohol group as acceptor	carboxy-lyase activity	0.0251663	5	2.3295	1.3645	GO:0016773	GO:0016831	5	5	0
alcohol group as acceptor	aldehyde-lyase activity	0.00254411	1	0.108	0.318413	GO:0016773	GO:0016832	5	5	0
sulfurtransferase activity	in phosphorus-containing anhydrides	0.0113976	3	0.9425	0.90366	GO:0016783	GO:0016818	5	5	0
lactate dehydrogenase activity	acid-ammonia (or amide) ligase activity	0.0197197	1	0.175	0.400569	GO:0004457	GO:0016880	5	5	0
selenotransferase activity	acid-ammonia (or amide) ligase activity	0.000896695	1	0.089	0.291756	GO:0016786	GO:0016880	5	5	0
carboxyl group as acceptor	cyclo-ligase activity	0.0200625	1	0.178	0.400495	GO:0016774	GO:0016882	5	5	0
selenotransferase activity	with glutamine as amido-N-donor	0.0378293	1	0.2135	0.442737	GO:0016786	GO:0016884	5	5	0
phosphate group as acceptor	acid-amino acid ligase activity	1.24544e-10	7	0.999	0.948393	GO:0016776	GO:0016881	5	5	0
NAD or NADP as acceptor	1-aminocyclopropane-1-carboxylate synthase activity	5.14467e-07	4	0.5345	0.709268	GO:0016616	GO:0016847	5	5	0
biotin carboxylase activity	transferring pentosyl groups	0.000249609	2	0.271	0.496671	GO:0004075	GO:0016763	5	5	0
in cyclic amides	1-aminocyclopropane-1-carboxylate synthase activity	0.00967417	1	0.1545	0.361518	GO:0016812	GO:0016847	5	5	0
pyruvate carboxylase activity	acting on carbohydrates and derivatives	0.000188611	2	0.268	0.487129	GO:0004736	GO:0016857	5	5	0
oxygen as acceptor	phosphate group as acceptor	0.000537343	1	0.0805	0.281175	GO:0016634	GO:0016776	5	5	0
CTP synthase activity	dicarboxylic acid transporter activity	4.74173e-06	1	0.0455	0.21553	GO:0003883	GO:0005310	5	5	0
transferring pentosyl groups	hydrolyzing N-glycosyl compounds	0.0352193	1	0.1995	0.44249	GO:0016763	GO:0016799	5	5	0
exopeptidase activity	forming aminoacyl-tRNA and related compounds	4.83549e-17	5	0.34	0.560854	GO:0008238	GO:0016876	5	5	0
DNA ligase activity	metallopeptidase activity	0.00318418	1	0.1085	0.326774	GO:0003909	GO:0008237	5	5	0
DNA ligase activity	exopeptidase activity	2.24856e-15	1	0.016	0.125506	GO:0003909	GO:0008238	5	5	0
NAD or NADP as acceptor	lipoate-protein ligase activity	0.0317491	3	1.146	0.999091	GO:0016616	GO:0016979	5	5	0
ATP-dependent DNA helicase activity	monovalent inorganic cation transporter activity	0.000819556	3	0.6175	0.756624	GO:0004003	GO:0015077	5	5	0
transaminase activity	hydrolyzing N-glycosyl compounds	0.0433404	2	0.6535	0.785969	GO:0008483	GO:0016799	5	5	0
methionine adenosyltransferase activity	1-aminocyclopropane-1-carboxylate synthase activity	5.90909e-06	1	0.0495	0.216964	GO:0004478	GO:0016847	5	5	0
monovalent inorganic cation transporter activity	L-amino acid transporter activity	0.016142	2	0.539	0.682431	GO:0015077	GO:0015179	5	5	0
cytochrome-c oxidase activity	4-cyclodiphosphate synthase activity	3.626e-09	1	0.029	0.167848	GO:0004129	GO:0008685	5	5	0
cysteine-type peptidase activity	hydro-lyase activity	0.000199477	2	0.247	0.495089	GO:0008234	GO:0016836	5	5	0
disulphide as acceptor	forming coordination complexes	0.000894682	1	0.086	0.292655	GO:0016728	GO:0051003	5	5	0
initiation	guanyl nucleotide binding	1.45482e-14	1	0.017	0.129303	GO:0003743	GO:0019001	5	5	0
L-amino acid transporter activity	catalyzing transmembrane movement of substances	0.0198466	1	0.164	0.406432	GO:0015179	GO:0016820	5	5	0
nuclease activity	quinone or similar compound as acceptor	0.0020773	6	2.08	1.36768	GO:0004518	GO:0016655	5	5	0
chorismate mutase activity	hydro-lyase activity	0.0211418	1	0.168	0.409707	GO:0004106	GO:0016836	5	5	0
DNA-(apurinic or apyrimidinic site) lyase activity	CoA carboxylase activity	0.000158407	2	0.252	0.485401	GO:0003906	GO:0016421	5	5	0
tRNA binding	porter activity	1.05959e-08	4	0.4295	0.637364	GO:0000049	GO:0015291	5	5	0
biotin carboxylase activity	transition metal ion binding	8.64231e-05	8	2.471	1.47216	GO:0004075	GO:0046914	5	5	0
acetolactate synthase activity	forming aminoacyl-tRNA and related compounds	0.0449282	2	0.664	0.787664	GO:0003984	GO:0016876	5	5	0
magnesium ion binding	adenyl nucleotide binding	0.000237813	62	42.3735	5.61701	GO:0000287	GO:0030554	5	5	0
argininosuccinate synthase activity	carboxyl group as acceptor	0.0288592	1	0.2025	0.420217	GO:0004055	GO:0016774	5	5	0
magnesium ion binding	acting on amino acids and derivatives	0.0163112	4	1.5455	1.14873	GO:0000287	GO:0016855	5	5	0
transferring pentosyl groups	with glutamine as amido-N-donor	0.000763252	4	0.9235	0.970628	GO:0016763	GO:0016884	5	5	0
DNA topoisomerase activity	nuclease activity	0.049853	1	0.2305	0.467417	GO:0003916	GO:0004518	5	5	0
magnesium ion binding	serine-type peptidase activity	0.0210531	5	2.2935	1.33163	GO:0000287	GO:0008236	5	5	0
NAD or NADP as acceptor	disulphide as acceptor	3.61263e-11	1	0.023	0.149941	GO:0016639	GO:0016728	5	5	0
thiamin-phosphate diphosphorylase activity	amidine-lyase activity	0.0180993	1	0.166	0.39815	GO:0004789	GO:0016842	5	5	0
nuclease activity	CoA carboxylase activity	0.00171236	5	1.542	1.1815	GO:0004518	GO:0016421	5	5	0
signal peptidase activity	phosphotransferases	5.6726e-07	1	0.0375	0.197771	GO:0009003	GO:0016868	5	5	0
amidine-lyase activity	acid-ammonia (or amide) ligase activity	0.0431496	1	0.221	0.454161	GO:0016842	GO:0016880	5	5	0
amidine-lyase activity	cyclo-ligase activity	0.0085248	1	0.1395	0.3607	GO:0016842	GO:0016882	5	5	0
malate dehydrogenase activity	1-aminocyclopropane-1-carboxylate synthase activity	1.38021e-09	1	0.0275	0.163576	GO:0016615	GO:0016847	5	5	0
ligation of mRNA encoding UFP-specific transcription factor by RNA ligase	NAD or NADP as acceptor	0.019158	2	0.532	0.70868	GO:0008452	GO:0016668	5	5	0
exopeptidase activity	NAD or NADP as acceptor	0.0187249	2	0.5185	0.711977	GO:0008238	GO:0016616	5	5	0
cytochrome-c oxidase activity	monovalent inorganic cation transporter activity	0.0152324	2	0.475	0.704715	GO:0004129	GO:0015077	5	5	0
5S rRNA binding	adenyl nucleotide binding	0.000723152	3	0.6175	0.74798	GO:0008097	GO:0030554	5	5	0
NAD(P)H dehydrogenase (quinone) activity	NAD or NADP as acceptor	5.8823e-15	1	0.0165	0.12742	GO:0003955	GO:0016668	5	5	0
thiamin-phosphate diphosphorylase activity	hydrolyzing N-glycosyl compounds	0.00198049	1	0.1015	0.311844	GO:0004789	GO:0016799	5	5	0
kinase activity	guanyl nucleotide binding	0.0266643	10	5.5985	2.27791	GO:0016301	GO:0019001	5	5	0
NADH dehydrogenase activity	oxygen as acceptor	0.00243075	1	0.104	0.318174	GO:0003954	GO:0016634	5	5	0
cysteine-type peptidase activity	NAD or NADP as acceptor	6.53898e-31	1	0.0075	0.0862987	GO:0008234	GO:0016639	5	5	0
damaged DNA binding	quinone or similar compound as acceptor	0.0167068	1	0.1595	0.395143	GO:0003684	GO:0016655	5	5	0
10-methylenetetrahydrofolate reductase (FADH) activity	protein homodimerization activity	7.62408e-08	1	0.035	0.183826	GO:0008702	GO:0042803	5	5	0
NAD or NADP as acceptor	acid-thiol ligase activity	3.29909e-08	5	0.667	0.802143	GO:0016616	GO:0016878	5	5	0
NAD or NADP as acceptor	forming aminoacyl-tRNA and related compounds	1.4572e-07	12	3.26	1.70407	GO:0016616	GO:0016876	5	5	0
carboxyl group as acceptor	for other substituted phosphate groups	0.00120771	1	0.092	0.299301	GO:0016774	GO:0016780	5	5	0
cytochrome as acceptor	in cyclic amidines	0.000867023	2	0.33	0.533144	GO:0016681	GO:0016814	5	5	0
cytochrome-c oxidase activity	methyltransferase activity	0.0357757	2	0.5945	0.779983	GO:0004129	GO:0008168	5	5	0
guanyl nucleotide binding	forming coordination complexes	0.00288519	2	0.372	0.589737	GO:0019001	GO:0051003	5	5	0
3-deoxy-8-phosphooctulonate synthase activity	kinase activity	0.000763053	1	0.0865	0.2882	GO:0008676	GO:0016301	5	5	0
cysteine-type peptidase activity	quinone or similar compound as acceptor	0.0213641	1	0.182	0.40368	GO:0008234	GO:0016655	5	5	0
5S rRNA binding	in phosphorus-containing anhydrides	3.09871e-07	3	0.3205	0.537517	GO:0008097	GO:0016818	5	5	0
phosphoribosylamine-glycine ligase activity	acid-ammonia (or amide) ligase activity	0.000577033	1	0.0795	0.283231	GO:0004637	GO:0016880	5	5	0
cysteine-type peptidase activity	ammonia-lyase activity	1.30467e-05	1	0.0525	0.22532	GO:0008234	GO:0016841	5	5	0
magnesium ion binding	HslUV protease activity	0.0480238	5	2.581	1.45344	GO:0000287	GO:0009377	5	5	0
signal peptidase activity	protein homodimerization activity	8.99709e-07	1	0.042	0.200639	GO:0009003	GO:0042803	5	5	0
tRNA binding	in phosphorus-containing anhydrides	1.1232e-05	12	3.975	1.89319	GO:0000049	GO:0016818	5	5	0
monovalent inorganic cation transporter activity	amidine-lyase activity	0.0430294	3	1.194	1.0521	GO:0015077	GO:0016842	5	5	0
transcription factor activity	catalyzing transmembrane movement of substances	0.00576584	5	1.714	1.30079	GO:0003700	GO:0016820	5	5	0
riboflavin synthase activity	transaminase activity	0.0128678	3	0.906	0.938938	GO:0004746	GO:0008483	5	5	0
kinase activity	NAD or NADP as acceptor	0.0467513	11	7.006	2.38134	GO:0016301	GO:0016620	5	5	0
riboflavin synthase activity	1-aminocyclopropane-1-carboxylate synthase activity	0.0027159	1	0.1145	0.318497	GO:0004746	GO:0016847	5	5	0
carbamoyl-phosphate synthase activity	NAD or NADP as acceptor	0.00550221	2	0.4175	0.622405	GO:0004086	GO:0016616	5	5	0
biotin carboxylase activity	oxo-acid-lyase activity	0.000480841	1	0.082	0.278055	GO:0004075	GO:0016833	5	5	0
diphosphotransferase activity	forming coordination complexes	0.00408346	1	0.125	0.330802	GO:0016778	GO:0051003	5	5	0
magnesium ion binding	phosphotransferases	0.0374168	4	1.737	1.27029	GO:0000287	GO:0016868	5	5	0
thiamin-phosphate diphosphorylase activity	in cyclic amidines	0.00221642	2	0.3565	0.577559	GO:0004789	GO:0016814	5	5	0
kinase activity	for other substituted phosphate groups	0.0186627	2	0.5285	0.706709	GO:0016301	GO:0016780	5	5	0
lactate dehydrogenase activity	CoA-ligase activity	0.000926197	1	0.0935	0.291205	GO:0004457	GO:0016405	5	5	0
signal peptidase activity	kinase activity	0.00289248	2	0.3665	0.591906	GO:0009003	GO:0016301	5	5	0
DNA topoisomerase activity	interconverting keto- and enol-groups	0.00110999	1	0.0955	0.295675	GO:0003916	GO:0016862	5	5	0
thiamin-phosphate diphosphorylase activity	methyltransferase activity	0.002646	4	1.1545	1.02037	GO:0004789	GO:0008168	5	5	0
lipoate-protein ligase activity	forming coordination complexes	0.00517764	1	0.13	0.339349	GO:0016979	GO:0051003	5	5	0
Fe superoxide dismutase	in cyclic amidines	1.18923e-05	1	0.052	0.224324	GO:0004784	GO:0016814	5	5	0
succinate dehydrogenase activity	exopeptidase activity	1.48222e-08	1	0.0315	0.174708	GO:0000104	GO:0008238	5	5	0
pyruvate carboxylase activity	pseudouridine synthase activity	7.96045e-05	1	0.0655	0.247468	GO:0004736	GO:0009982	5	5	0
malate dehydrogenase activity	NAD or NADP as acceptor	0.0376859	1	0.2085	0.445114	GO:0016615	GO:0016616	5	5	0
porter activity	iron-sulphur protein as acceptor	0.00876539	3	0.856	0.902591	GO:0015291	GO:0016699	5	5	0
cysteine-type peptidase activity	iron-sulphur protein as acceptor	0.00719148	1	0.14	0.351371	GO:0008234	GO:0016699	5	5	0
methionine adenosyltransferase activity	acid-thiol ligase activity	5.39386e-05	1	0.0605	0.24263	GO:0004478	GO:0016878	5	5	0
disulphide as acceptor	forming aminoacyl-tRNA and related compounds	0.00387797	2	0.403	0.599809	GO:0016728	GO:0016876	5	5	0
methyltransferase activity	oxo-acid-lyase activity	0.0192141	2	0.5585	0.69629	GO:0008168	GO:0016833	5	5	0
tRNA binding	exopeptidase activity	0.0109613	1	0.15	0.370903	GO:0000049	GO:0008238	5	5	0
thiamin-phosphate diphosphorylase activity	protein homodimerization activity	0.00932294	1	0.148	0.362162	GO:0004789	GO:0042803	5	5	0
elongation	CoA-ligase activity	0.0349797	1	0.2035	0.439527	GO:0003746	GO:0016405	5	5	0
NAD or NADP as acceptor	hydrolyzing N-glycosyl compounds	2.85283e-15	3	0.142	0.365928	GO:0016628	GO:0016799	5	5	0
acting on amino acids and derivatives	lipoate-protein ligase activity	0.049191	1	0.2335	0.463773	GO:0016855	GO:0016979	5	5	0
single-stranded DNA binding	forming aminoacyl-tRNA and related compounds	0.0238684	1	0.178	0.415213	GO:0003697	GO:0016876	5	5	0
NAD or NADP as acceptor	phosphotransferases	5.88148e-10	7	1.028	0.981681	GO:0016616	GO:0016868	5	5	0
nucleotidyltransferase activity	for other substituted phosphate groups	0.0129406	2	0.4645	0.689186	GO:0016779	GO:0016780	5	5	0
tRNA binding	transition metal ion binding	0.0316954	7	3.7095	1.77248	GO:0000049	GO:0046914	5	5	0
serine-type peptidase activity	cyclo-ligase activity	0.0340193	1	0.221	0.426908	GO:0008236	GO:0016882	5	5	0
in phosphorus-containing anhydrides	lipoate-protein ligase activity	0.00374508	8	3.458	1.69843	GO:0016818	GO:0016979	5	5	0
NAD or NADP as acceptor	with glutamine as amido-N-donor	7.95625e-05	1	0.0635	0.247989	GO:0016726	GO:0016884	5	5	0
ATP-dependent DNA helicase activity	P-P-bond-hydrolysis-driven transporter activity	0.0295137	1	0.191	0.428498	GO:0004003	GO:0015405	5	5	0
carbamoyl-phosphate synthase activity	interconverting keto- and enol-groups	0.00175676	1	0.105	0.30663	GO:0004086	GO:0016862	5	5	0
magnesium ion binding	lactate dehydrogenase activity	0.0229645	3	1.084	0.959898	GO:0000287	GO:0004457	5	5	0
phosphate group as acceptor	amidine-lyase activity	9.24469e-07	4	0.53	0.727575	GO:0016776	GO:0016842	5	5	0
signal peptidase activity	with glutamine as amido-N-donor	2.11679e-08	2	0.12	0.343014	GO:0009003	GO:0016884	5	5	0
magnesium ion binding	NAD(P)H dehydrogenase (quinone) activity	0.0203365	1	0.175	0.403059	GO:0000287	GO:0003955	5	5	0
pyruvate carboxylase activity	signal peptidase activity	4.75055e-06	1	0.0475	0.215097	GO:0004736	GO:0009003	5	5	0
ligation of mRNA encoding UFP-specific transcription factor by RNA ligase	forming aminoacyl-tRNA and related compounds	2.77201e-05	10	2.004	1.98342	GO:0008452	GO:0016876	5	5	0
NAD or NADP as acceptor	lipoate-protein ligase activity	9.38686e-08	1	0.0355	0.185086	GO:0016639	GO:0016979	5	5	0
kinase activity	FAD binding	0.00351416	1	0.113	0.329067	GO:0016301	GO:0050660	5	5	0
pyruvate carboxylase activity	cytochrome as acceptor	0.0111136	1	0.1605	0.367161	GO:0004736	GO:0016681	5	5	0
endopeptidase activity	transaminase activity	9.27788e-06	13	4.458	1.99505	GO:0004175	GO:0008483	5	5	0
cytochrome-c oxidase activity	catalyzing transmembrane movement of substances	0.0146779	1	0.1525	0.388998	GO:0004129	GO:0016820	5	5	0
transferring amino-acyl groups	forming coordination complexes	3.39211e-13	1	0.019	0.136559	GO:0016755	GO:0051003	5	5	0
Holliday junction helicase activity	protein homodimerization activity	0.004303	1	0.1225	0.33399	GO:0009378	GO:0042803	5	5	0
interconverting keto- and enol-groups	transition metal ion transporter activity	0.0320243	1	0.2005	0.431732	GO:0016862	GO:0046915	5	5	0
tRNA binding	nucleotidyltransferase activity	4.69592e-05	8	2.3405	1.449	GO:0000049	GO:0016779	5	5	0
elongation	forming coordination complexes	0.0379896	1	0.2065	0.447166	GO:0003746	GO:0051003	5	5	0
endopeptidase activity	thiamin-phosphate diphosphorylase activity	0.00612767	3	0.8525	0.857386	GO:0004175	GO:0004789	5	5	0
iron-sulphur protein as acceptor	oxo-acid-lyase activity	7.49198e-06	2	0.1985	0.416154	GO:0016699	GO:0016833	5	5	0
magnesium ion binding	forming aminoacyl-tRNA and related compounds	0.000277857	13	5.352	2.2153	GO:0000287	GO:0016876	5	5	0
quinone or similar compound as acceptor	NAD or NADP as acceptor	0.000183505	1	0.071	0.260755	GO:0016655	GO:0016726	5	5	0
ATP-dependent DNA helicase activity	cytochrome as acceptor	0.000479575	1	0.078	0.279204	GO:0004003	GO:0016681	5	5	0
for other substituted phosphate groups	interconverting aldoses and ketoses	8.0655e-06	1	0.05	0.220282	GO:0016780	GO:0016861	5	5	0
catalyzing transmembrane movement of substances	forming coordination complexes	0.0400469	1	0.219	0.446249	GO:0016820	GO:0051003	5	5	0
for other substituted phosphate groups	with glutamine as amido-N-donor	0.0252928	1	0.1765	0.421232	GO:0016780	GO:0016884	5	5	0
DNA topoisomerase activity	acid-thiol ligase activity	1.80483e-06	1	0.0435	0.206468	GO:0003916	GO:0016878	5	5	0
phosphate group as acceptor	guanyl nucleotide binding	0.0181689	4	1.5105	1.18937	GO:0016776	GO:0019001	5	5	0
phosphotransferases	lipoate-protein ligase activity	0.000513786	2	0.285	0.522409	GO:0016868	GO:0016979	5	5	0
P-P-bond-hydrolysis-driven transporter activity	transition metal ion transporter activity	0.000511014	2	0.286	0.521862	GO:0015405	GO:0046915	5	5	0
acting on phosphates	forming aminoacyl-tRNA and related compounds	3.15523e-05	6	1.423	1.144	GO:0016838	GO:0016876	5	5	0
disulphide as acceptor	phosphotransferases	0.00386222	1	0.1175	0.331283	GO:0016728	GO:0016868	5	5	0
metallopeptidase activity	NAD or NADP as acceptor	0.00878518	8	3.6695	1.82371	GO:0008237	GO:0016616	5	5	0
metallopeptidase activity	malate dehydrogenase activity	3.87247e-06	2	0.1775	0.407525	GO:0008237	GO:0016615	5	5	0
disulphide as acceptor	interconverting aldoses and ketoses	0.00325269	1	0.111	0.326699	GO:0016728	GO:0016861	5	5	0
HslUV protease activity	cyclo-ligase activity	0.0368366	1	0.2195	0.436366	GO:0009377	GO:0016882	5	5	0
CTP synthase activity	hydro-lyase activity	0.00130301	3	0.673	0.772897	GO:0003883	GO:0016836	5	5	0
nuclease activity	transaldolase activity	0.000579196	1	0.0855	0.281477	GO:0004518	GO:0004801	5	5	0
FMN binding	carboxyl- and carbamoyltransferase activity	0.0398177	1	0.2405	0.433305	GO:0010181	GO:0016743	5	5	0
transketolase activity	exopeptidase activity	7.66135e-14	1	0.018	0.132984	GO:0004802	GO:0008238	5	5	0
transketolase activity	metallopeptidase activity	0.00458317	1	0.1155	0.339437	GO:0004802	GO:0008237	5	5	0
5S rRNA binding	forming coordination complexes	7.66135e-14	1	0.018	0.132984	GO:0008097	GO:0051003	5	5	0
amidine-lyase activity	adenyl nucleotide binding	0.0315735	10	5.7635	2.27995	GO:0016842	GO:0030554	5	5	0
4-cyclodiphosphate synthase activity	phosphoric ester hydrolase activity	0.0130687	1	0.1495	0.382391	GO:0008685	GO:0042578	5	5	0
diphosphotransferase activity	hydrolyzing N-glycosyl compounds	0.0307876	1	0.201	0.427423	GO:0016778	GO:0016799	5	5	0
pyruvate carboxylase activity	transaldolase activity	9.77005e-10	1	0.027	0.162124	GO:0004736	GO:0004801	5	5	0
NAD or NADP as acceptor	NAD or NADP as acceptor	0.0162768	1	0.159	0.393442	GO:0016616	GO:0016639	5	5	0
transaminase activity	kinase activity	0.000884123	16	7.643	2.67285	GO:0008483	GO:0016301	5	5	0
lactate dehydrogenase activity	transferring pentosyl groups	0.042181	1	0.2205	0.451643	GO:0004457	GO:0016763	5	5	0
rRNA binding	forming coordination complexes	0.00124685	2	0.309	0.559174	GO:0019843	GO:0051003	5	5	0
transaminase activity	forming aminoacyl-tRNA and related compounds	0.00269999	7	2.679	1.55311	GO:0008483	GO:0016876	5	5	0
transaminase activity	acid-thiol ligase activity	0.000168705	3	0.5165	0.692797	GO:0008483	GO:0016878	5	5	0
transferring pentosyl groups	transition metal ion binding	0.0283812	7	3.525	1.82402	GO:0016763	GO:0046914	5	5	0
NAD or NADP as acceptor	transferring groups other than amino-acyl groups	0.0416094	11	6.7875	2.43173	GO:0016616	GO:0016747	5	5	0
tri-valent inorganic cation transporter activity	carboxyl group as acceptor	0.0443976	1	0.224	0.455991	GO:0015082	GO:0016774	5	5	0
exopeptidase activity	adenyl nucleotide binding	3.97228e-06	10	2.923	1.5844	GO:0008238	GO:0030554	5	5	0
acid-ammonia (or amide) ligase activity	guanyl nucleotide binding	0.046343	2	0.6575	0.798444	GO:0016880	GO:0019001	5	5	0
succinate dehydrogenase activity	CoA carboxylase activity	0.0138158	1	0.1475	0.387064	GO:0000104	GO:0016421	5	5	0
damaged DNA binding	forming aminoacyl-tRNA and related compounds	0.0252563	1	0.182	0.418286	GO:0003684	GO:0016876	5	5	0
exopeptidase activity	acid-amino acid ligase activity	0.0389937	1	0.209	0.448798	GO:0008238	GO:0016881	5	5	0
cysteine-type peptidase activity	phosphoric ester hydrolase activity	0.000621393	1	0.0835	0.283845	GO:0008234	GO:0042578	5	5	0
pyruvate carboxylase activity	with oxygen as acceptor	8.08221e-16	1	0.0155	0.123561	GO:0004736	GO:0046993	5	5	0
phosphate group as acceptor	acting on carbohydrates and derivatives	0.0230182	2	0.546	0.7288	GO:0016776	GO:0016857	5	5	0
methionine adenosyltransferase activity	CoA-ligase activity	5.39386e-05	1	0.0605	0.24263	GO:0004478	GO:0016405	5	5	0
riboflavin synthase activity	hydrolyzing N-glycosyl compounds	0.029094	1	0.1955	0.4247	GO:0004746	GO:0016799	5	5	0
DNA topoisomerase activity	NAD or NADP as acceptor	1.08214e-05	1	0.0515	0.223322	GO:0003916	GO:0016668	5	5	0
ATP-dependent DNA helicase activity	oxygen as acceptor	2.44956e-07	1	0.038	0.191244	GO:0004003	GO:0016676	5	5	0
nuclease activity	P-P-bond-hydrolysis-driven transporter activity	0.00802778	4	1.3045	1.11956	GO:0004518	GO:0015405	5	5	0
lactate dehydrogenase activity	HslUV protease activity	0.0445504	1	0.2365	0.449075	GO:0004457	GO:0009377	5	5	0
catalyzing transmembrane movement of substances	carboxy-lyase activity	0.0287817	3	1.0655	1.01869	GO:0016820	GO:0016831	5	5	0
NAD(P)H dehydrogenase (quinone) activity	kinase activity	0.0380225	1	0.2075	0.446703	GO:0003955	GO:0016301	5	5	0
transcription factor activity	phosphate group as acceptor	0.0351187	5	2.375	1.44997	GO:0003700	GO:0016776	5	5	0
transferring amino-acyl groups	in linear amides	5.03978e-05	1	0.061	0.241471	GO:0016755	GO:0016811	5	5	0
ATP-dependent DNA helicase activity	phosphoric ester hydrolase activity	0.0394579	1	0.2065	0.451619	GO:0004003	GO:0042578	5	5	0
riboflavin synthase activity	interconverting keto- and enol-groups	0.0418422	1	0.2425	0.437938	GO:0004746	GO:0016862	5	5	0
forming aminoacyl-tRNA and related compounds	lipoate-protein ligase activity	0.00636598	3	0.8525	0.862041	GO:0016876	GO:0016979	5	5	0
hydrolyzing N-glycosyl compounds	with glutamine as amido-N-donor	0.0155027	2	0.525	0.683819	GO:0016799	GO:0016884	5	5	0
hydrolyzing N-glycosyl compounds	acid-ammonia (or amide) ligase activity	2.13904e-05	2	0.2005	0.439769	GO:0016799	GO:0016880	5	5	0
cytochrome-c oxidase activity	in phosphorus-containing anhydrides	0.0390017	3	1.1595	1.04432	GO:0004129	GO:0016818	5	5	0
phosphoribosylamine-glycine ligase activity	adenyl nucleotide binding	0.0384085	4	1.7485	1.27242	GO:0004637	GO:0030554	5	5	0
P-P-bond-hydrolysis-driven transporter activity	forming coordination complexes	0.0434219	1	0.2235	0.453487	GO:0015405	GO:0051003	5	5	0
acetolactate synthase activity	guanyl nucleotide binding	0.000691269	3	0.611	0.746966	GO:0003984	GO:0019001	5	5	0
hydrolyzing N-glycosyl compounds	lipoate-protein ligase activity	0.0349616	1	0.21	0.435884	GO:0016799	GO:0016979	5	5	0
DNA topoisomerase activity	CoA-ligase activity	1.80483e-06	1	0.0435	0.206468	GO:0003916	GO:0016405	5	5	0
NAD or NADP as acceptor	diphosphotransferase activity	7.62408e-08	1	0.035	0.183826	GO:0016639	GO:0016778	5	5	0
elongation	acetolactate synthase activity	0.000478893	2	0.286	0.518978	GO:0003746	GO:0003984	5	5	0
magnesium ion binding	hydrolyzing N-glycosyl compounds	0.00536432	4	1.285	1.06412	GO:0000287	GO:0016799	5	5	0
methyltransferase activity	with glutamine as amido-N-donor	0.00023618	11	4.3995	1.88804	GO:0008168	GO:0016884	5	5	0
tRNA binding	guanyl nucleotide binding	0.00467703	3	0.7885	0.850958	GO:0000049	GO:0019001	5	5	0
methyltransferase activity	HslUV protease activity	0.0381685	5	2.423	1.454	GO:0008168	GO:0009377	5	5	0
DNA topoisomerase activity	rRNA binding	0.0154639	1	0.161	0.388786	GO:0003916	GO:0019843	5	5	0
kinase activity	transition metal ion binding	0.0197913	33	23.8965	4.4233	GO:0016301	GO:0046914	5	5	0
4-cyclodiphosphate synthase activity	rRNA binding	3.63856e-05	2	0.2095	0.451344	GO:0008685	GO:0019843	5	5	0
acetolactate synthase activity	in cyclic amides	0.0443124	1	0.2465	0.442533	GO:0003984	GO:0016812	5	5	0
amino acid-polyamine transporter activity	acting on carbohydrates and derivatives	0.00621244	1	0.128	0.348822	GO:0005279	GO:0016857	5	5	0
NAD or NADP as acceptor	acid-ammonia (or amide) ligase activity	0.0072976	3	0.859	0.876643	GO:0016620	GO:0016880	5	5	0
metallopeptidase activity	carboxyl group as acceptor	0.0398744	3	1.1915	1.03216	GO:0008237	GO:0016774	5	5	0
transferring hexosyl groups	acting on phosphates	6.5671e-06	1	0.049	0.218227	GO:0016758	GO:0016838	5	5	0
metallopeptidase activity	ligation of mRNA encoding UFP-specific transcription factor by RNA ligase	5.49396e-15	14	2.475	1.49147	GO:0008237	GO:0008452	5	5	0
single-stranded DNA binding	acting on amino acids and derivatives	1.70481e-05	1	0.053	0.228511	GO:0003697	GO:0016855	5	5	0
lactate dehydrogenase activity	diphosphotransferase activity	0.0112376	1	0.16	0.368059	GO:0004457	GO:0016778	5	5	0
glutamate synthase activity	lipoate-protein ligase activity	9.38686e-08	1	0.0355	0.185086	GO:0015930	GO:0016979	5	5	0
porter activity	quinone or similar compound as acceptor	0.0011561	4	1.011	0.981	GO:0015291	GO:0016655	5	5	0
cysteine-type peptidase activity	phosphate group as acceptor	0.00735564	1	0.131	0.356234	GO:0008234	GO:0016776	5	5	0
nucleotidyltransferase activity	rRNA binding	3.81116e-09	16	4.334	2.01953	GO:0016779	GO:0019843	5	5	0
cysteine-type peptidase activity	alcohol group as acceptor	2.91926e-05	2	0.218	0.443367	GO:0008234	GO:0016773	5	5	0
NAD or NADP as acceptor	cytochrome as acceptor	0.00452618	1	0.121	0.336772	GO:0016628	GO:0016681	5	5	0
inorganic anion transporter activity	iron-sulphur protein as acceptor	1.93282e-07	2	0.1375	0.366962	GO:0015103	GO:0016699	5	5	0
monovalent inorganic cation transporter activity	oxygen as acceptor	0.0152324	2	0.475	0.704715	GO:0015077	GO:0016676	5	5	0
dihydropteroate synthase activity	nucleotidyltransferase activity	2.38686e-05	1	0.056	0.232144	GO:0004156	GO:0016779	5	5	0
glutamate synthase activity	diphosphotransferase activity	7.62408e-08	1	0.035	0.183826	GO:0015930	GO:0016778	5	5	0
lactate dehydrogenase activity	lipoate-protein ligase activity	0.0142724	1	0.1705	0.378816	GO:0004457	GO:0016979	5	5	0
HslUV protease activity	transferring pentosyl groups	0.00904858	2	0.4865	0.64033	GO:0009377	GO:0016763	5	5	0
basic amino acid transporter activity	porter activity	0.00175521	1	0.101	0.307971	GO:0015174	GO:0015291	5	5	0
CoA carboxylase activity	sulfurtransferase activity	0.0155013	1	0.165	0.387105	GO:0016421	GO:0016783	5	5	0
NAD or NADP as acceptor	transferring hexosyl groups	0.00275524	1	0.103	0.323177	GO:0016616	GO:0016758	5	5	0
HslUV protease activity	cytochrome as acceptor	0.0350443	1	0.214	0.433933	GO:0009377	GO:0016681	5	5	0
3-phosphoshikimate 1-carboxyvinyltransferase activity	amino acid-polyamine transporter activity	3.62373e-09	1	0.028	0.168018	GO:0003866	GO:0005279	5	5	0
cysteine-type peptidase activity	kinase activity	9.75495e-05	3	0.487	0.67458	GO:0008234	GO:0016301	5	5	0
NAD or NADP as acceptor	hydro-lyase activity	0.00359056	3	0.7555	0.834906	GO:0016668	GO:0016836	5	5	0
endopeptidase activity	cytochrome as acceptor	0.0422448	2	0.699	0.754111	GO:0004175	GO:0016681	5	5	0
magnesium ion binding	methionine adenosyltransferase activity	0.0436786	2	0.692	0.765133	GO:0000287	GO:0004478	5	5	0
peptidyl-prolyl cis-trans isomerase activity	oxo-acid-lyase activity	0.00059969	1	0.083	0.28311	GO:0003755	GO:0016833	5	5	0
NAD or NADP as acceptor	acting on phosphates	0.000337978	2	0.3	0.500125	GO:0016668	GO:0016838	5	5	0
iron-sulphur protein as acceptor	for other substituted phosphate groups	0.0150002	1	0.1565	0.388694	GO:0016699	GO:0016780	5	5	0
endopeptidase activity	transferring pentosyl groups	0.0196858	4	1.548	1.19013	GO:0004175	GO:0016763	5	5	0
nuclease activity	iron-sulphur protein as acceptor	0.0295324	4	1.71	1.21311	GO:0004518	GO:0016699	5	5	0
pyruvate carboxylase activity	hydrolyzing N-glycosyl compounds	0.0371478	1	0.209	0.44319	GO:0004736	GO:0016799	5	5	0
kinase activity	NAD or NADP as acceptor	0.0189037	1	0.1705	0.399386	GO:0016301	GO:0016726	5	5	0
NADH dehydrogenase activity	cysteine-type peptidase activity	0.0250907	1	0.192	0.412579	GO:0003954	GO:0008234	5	5	0
prenyltransferase activity	interconverting keto- and enol-groups	7.75041e-07	1	0.0415	0.199493	GO:0004659	GO:0016862	5	5	0
monovalent inorganic cation transporter activity	in phosphorus-containing anhydrides	0.0447637	22	15.67	3.72814	GO:0015077	GO:0016818	5	5	0
kinase activity	aldehyde-lyase activity	0.000139176	2	0.2425	0.48354	GO:0016301	GO:0016832	5	5	0
transcription factor activity	carboxyl- and carbamoyltransferase activity	0.020403	3	1.0565	0.950136	GO:0003700	GO:0016743	5	5	0
NAD(P)H dehydrogenase (quinone) activity	with glutamine as amido-N-donor	0.000165766	1	0.07	0.259101	GO:0003955	GO:0016884	5	5	0
NAD(P)H dehydrogenase (quinone) activity	acid-ammonia (or amide) ligase activity	9.11318e-11	1	0.023	0.153241	GO:0003955	GO:0016880	5	5	0
protein disulfide oxidoreductase activity	ammonia-lyase activity	0.00146177	1	0.0935	0.304638	GO:0015035	GO:0016841	5	5	0
NAD(P)H dehydrogenase (quinone) activity	adenyl nucleotide binding	0.000191405	3	0.534	0.694323	GO:0003955	GO:0030554	5	5	0
disulphide as acceptor	acid-amino acid ligase activity	0.00669076	2	0.45	0.626655	GO:0016671	GO:0016881	5	5	0
phosphoribosylamine-glycine ligase activity	NAD or NADP as acceptor	5.90776e-06	1	0.0485	0.21719	GO:0004637	GO:0016628	5	5	0
NAD or NADP as acceptor	protein homodimerization activity	2.92427e-07	1	0.0385	0.192448	GO:0016646	GO:0042803	5	5	0
endopeptidase activity	aldehyde-lyase activity	0.0108781	1	0.14	0.374794	GO:0004175	GO:0016832	5	5	0
Holliday junction helicase activity	in linear amides	0.0437725	1	0.2225	0.455079	GO:0009378	GO:0016811	5	5	0
NAD(P)H dehydrogenase (quinone) activity	lipoate-protein ligase activity	9.77005e-10	1	0.027	0.162124	GO:0003955	GO:0016979	5	5	0
succinate dehydrogenase activity	FMN binding	0.000538245	1	0.0835	0.280298	GO:0000104	GO:0010181	5	5	0
1-aminocyclopropane-1-carboxylate synthase activity	forming aminoacyl-tRNA and related compounds	1.02682e-06	3	0.346	0.558964	GO:0016847	GO:0016876	5	5	0
1-aminocyclopropane-1-carboxylate synthase activity	acid-thiol ligase activity	0.000577615	1	0.0805	0.282948	GO:0016847	GO:0016878	5	5	0
thiamin-phosphate diphosphorylase activity	phosphotransferases	0.0207946	1	0.1745	0.405132	GO:0004789	GO:0016868	5	5	0
NADH dehydrogenase activity	for other substituted phosphate groups	0.0320883	1	0.196	0.434371	GO:0003954	GO:0016780	5	5	0
magnesium ion binding	kinase activity	0.0422937	19	13.19	3.36876	GO:0000287	GO:0016301	5	5	0
DNA topoisomerase activity	exopeptidase activity	5.6875e-07	1	0.0395	0.197381	GO:0003916	GO:0008238	5	5	0
CTP synthase activity	in cyclic amides	0.0226085	1	0.1995	0.399724	GO:0003883	GO:0016812	5	5	0
carbamoyl-phosphate synthase activity	metallopeptidase activity	0.00137874	2	0.323	0.560203	GO:0004086	GO:0008237	5	5	0
sulfurtransferase activity	phosphoric ester hydrolase activity	0.00849423	1	0.1345	0.362595	GO:0016783	GO:0042578	5	5	0
tri-valent inorganic cation transporter activity	P-P-bond-hydrolysis-driven transporter activity	0.000511014	2	0.286	0.521862	GO:0015082	GO:0015405	5	5	0
NAD or NADP as acceptor	carboxy-lyase activity	0.00338411	1	0.113	0.327543	GO:0016646	GO:0016831	5	5	0
tRNA binding	4-cyclodiphosphate synthase activity	0.00483592	1	0.121	0.33973	GO:0000049	GO:0008685	5	5	0
damaged DNA binding	ligation of mRNA encoding UFP-specific transcription factor by RNA ligase	0.0252563	1	0.182	0.418286	GO:0003684	GO:0008452	5	5	0
transcription factor activity	monovalent inorganic cation transporter activity	0.0155526	10	5.3315	2.16563	GO:0003700	GO:0015077	5	5	0
metallopeptidase activity	forming coordination complexes	0.000104019	3	0.4975	0.674701	GO:0008237	GO:0051003	5	5	0
amidine-lyase activity	phosphotransferases	0.0494474	1	0.2215	0.471751	GO:0016842	GO:0016868	5	5	0
pyruvate carboxylase activity	cyclo-ligase activity	0.00865912	1	0.15	0.357161	GO:0004736	GO:0016882	5	5	0
in linear amides	forming coordination complexes	2.50553e-07	3	0.2975	0.537716	GO:0016811	GO:0051003	5	5	0
metallopeptidase activity	aldehyde-lyase activity	0.000738053	1	0.086	0.287481	GO:0008237	GO:0016832	5	5	0
metallopeptidase activity	hydro-lyase activity	0.0380131	7	3.7245	1.84616	GO:0008237	GO:0016836	5	5	0

## Sheet: BP_hcs
Additional Data File 10. GO Biological Process (BP) enrichment amongst the high confidence C. jejuni interactions (CampyYTH v3.1). Self-interactions were excluded.
gene1 GOterm	gene2 GOterm	p-value	experimental	mean	standard deviation	gene1_GOid	gene2_GOid	gene1_GOid_level	gene2_GOid_level	same_GO
carbohydrate metabolism	carbohydrate metabolism	0.000110287	10	3.464	1.76926	GO:0005975	GO:0005975	5	5	1
taxis	taxis	1.49319e-15	8	0.85	0.906041	GO:0042330	GO:0042330	5	5	1
protein transport	protein transport	0.00381215	3	0.76	0.839495	GO:0015031	GO:0015031	5	5	1
response to chemical stimulus	response to chemical stimulus	2.61508e-06	9	2.339	1.46224	GO:0042221	GO:0042221	5	5	1
nucleotide and nucleic acid metabolism	nucleotide and nucleic acid metabolism	0.00203934	41	27.6725	4.64048	GO:0006139	GO:0006139	5	5	1
regulation of cellular metabolism	regulation of cellular metabolism	0.0322746	5	2.2755	1.474	GO:0031323	GO:0031323	5	5	1
two-component signal transduction system (phosphorelay)	two-component signal transduction system (phosphorelay)	2.58538e-08	3	0.258	0.50355	GO:0000160	GO:0000160	5	5	1
cellular biosynthesis	cellular biosynthesis	1.04873e-06	150	111.306	8.15675	GO:0044249	GO:0044249	5	5	1
sensory perception	sensory perception	9.36139e-06	2	0.185	0.424105	GO:0007600	GO:0007600	5	5	1
establishment of protein localization	establishment of protein localization	0.0159627	3	0.973	0.944837	GO:0045184	GO:0045184	5	5	1
response to DNA damage stimulus	response to DNA damage stimulus	1.18689e-11	4	0.31	0.552316	GO:0006974	GO:0006974	5	5	1
SOS response	SOS response	7.66135e-14	1	0.018	0.132984	GO:0009432	GO:0009432	5	5	1
external encapsulating structure organization and biogenesis	external encapsulating structure organization and biogenesis	1.31511e-11	1	0.021	0.146867	GO:0045229	GO:0045229	5	5	1
two-component signal transduction system (phosphorelay)	cellular lipid metabolism	0.00403126	5	1.703	1.24441	GO:0000160	GO:0044255	5	5	0
cellular biosynthesis	heterocycle metabolism	0.0208997	37	27.308	4.76146	GO:0044249	GO:0046483	5	5	0
taxis	biopolymer catabolism	0.0197257	1	0.1655	0.405206	GO:0042330	GO:0043285	5	5	0
polysaccharide metabolism	response to chemical stimulus	0.000304403	5	1.242	1.09637	GO:0005976	GO:0042221	5	5	0
two-component signal transduction system (phosphorelay)	regulation of cellular metabolism	0.000804721	6	1.5815	1.40084	GO:0000160	GO:0031323	5	5	0
oxygen and reactive oxygen species metabolism	cellular catabolism	1.39162e-06	2	0.162	0.392215	GO:0006800	GO:0044248	5	5	0
amine metabolism	protein metabolism	0.000355246	68	47.459	6.06735	GO:0009308	GO:0019538	5	5	0
cell motility	organic acid transport	4.37742e-09	4	0.435	0.619651	GO:0006928	GO:0015849	5	5	0
M phase	regulation of pH	3.61263e-11	1	0.023	0.149941	GO:0000279	GO:0006885	5	5	0
generation of precursor metabolites and energy	oxygen and reactive oxygen species metabolism	3.94384e-05	3	0.4875	0.636432	GO:0006091	GO:0006800	5	5	0
phosphorus metabolism	response to chemical stimulus	0.0225573	5	2.1345	1.43019	GO:0006793	GO:0042221	5	5	0
mitotic cell cycle	aromatic compound metabolism	0.0340445	2	0.6345	0.748458	GO:0000278	GO:0006725	5	5	0
nucleotide and nucleic acid metabolism	response to chemical stimulus	0.0485312	23	16.6165	3.84718	GO:0006139	GO:0042221	5	5	0
mitotic cell cycle	regulation of pH	3.61263e-11	1	0.023	0.149941	GO:0000278	GO:0006885	5	5	0
organic acid metabolism	hydrogen transport	0.00767655	7	2.967	1.66382	GO:0006082	GO:0006818	5	5	0
generation of precursor metabolites and energy	cellular lipid metabolism	0.0172538	18	11.505	3.07225	GO:0006091	GO:0044255	5	5	0
organic acid metabolism	ion transport	0.0145869	13	7.3195	2.60438	GO:0006082	GO:0006811	5	5	0
taxis	biopolymer biosynthesis	0.00557987	3	0.7915	0.870291	GO:0042330	GO:0043284	5	5	0
generation of precursor metabolites and energy	metabolic compound salvage	5.77253e-05	1	0.063	0.243024	GO:0006091	GO:0043094	5	5	0
M phase	cytokinesis	0.00232675	1	0.104	0.316598	GO:0000279	GO:0000910	5	5	0
protein metabolism	pigment metabolism	6.2817e-06	16	6.3645	2.20614	GO:0019538	GO:0042440	5	5	0
cellular morphogenesis	hydrogen transport	0.00238207	1	0.1065	0.316556	GO:0000902	GO:0006818	5	5	0
external encapsulating structure organization and biogenesis	cofactor metabolism	0.0209185	2	0.54	0.717396	GO:0045229	GO:0051186	5	5	0
one-carbon compound metabolism	protein metabolism	0.0332307	3	1.159	1.00311	GO:0006730	GO:0019538	5	5	0
cellular morphogenesis	ion transport	0.0483366	1	0.2315	0.462617	GO:0000902	GO:0006811	5	5	0
response to chemical stimulus	taxis	1.64054e-11	17	2.94	2.11959	GO:0042221	GO:0042330	5	5	0
M phase	nucleotide and nucleic acid metabolism	0.000310005	9	3.3	1.66535	GO:0000279	GO:0006139	5	5	0
pigment metabolism	cellular biosynthesis	0.00337673	16	8.747	2.67761	GO:0042440	GO:0044249	5	5	0
urea cycle intermediate metabolism	phosphorus metabolism	0.00419895	2	0.3975	0.608012	GO:0000051	GO:0006793	5	5	0
regulation of cellular metabolism	taxis	0.00180585	8	2.965	1.73011	GO:0031323	GO:0042330	5	5	0
regulation of cellular metabolism	cellular biosynthesis	0.0457442	41	32.6095	4.97186	GO:0031323	GO:0044249	5	5	0
sister chromatid segregation	nucleotide and nucleic acid metabolism	0.000310005	9	3.3	1.66535	GO:0000819	GO:0006139	5	5	0
two-component signal transduction system (phosphorelay)	response to chemical stimulus	1.30641e-06	8	1.635	1.35451	GO:0000160	GO:0042221	5	5	0
cellular morphogenesis	cell motility	0.00020493	3	0.522	0.701257	GO:0000902	GO:0006928	5	5	0
alcohol metabolism	biopolymer biosynthesis	0.000889602	3	0.613	0.763887	GO:0006066	GO:0043284	5	5	0
lipid metabolism	cellular catabolism	0.00523663	9	4.0125	1.94839	GO:0006629	GO:0044248	5	5	0
cellular catabolism	cellular lipid metabolism	0.0165469	8	3.9215	1.91394	GO:0044248	GO:0044255	5	5	0
polysaccharide metabolism	alcohol metabolism	0.000889602	3	0.613	0.763887	GO:0005976	GO:0006066	5	5	0
mitotic cell cycle	cytokinesis	0.00232675	1	0.104	0.316598	GO:0000278	GO:0000910	5	5	0
two-component signal transduction system (phosphorelay)	sensory perception	6.9459e-08	5	0.4465	0.864587	GO:0000160	GO:0007600	5	5	0
two-component signal transduction system (phosphorelay)	mitotic cell cycle	0.00109747	2	0.3345	0.543836	GO:0000160	GO:0000278	5	5	0
M phase	external encapsulating structure organization and biogenesis	0.00254607	1	0.11	0.317727	GO:0000279	GO:0045229	5	5	0
amine metabolism	cellular macromolecule metabolism	0.00041881	69	48.596	6.10888	GO:0009308	GO:0044260	5	5	0
oxygen and reactive oxygen species metabolism	amine metabolism	0.00235279	2	0.3645	0.578625	GO:0006800	GO:0009308	5	5	0
response to chemical stimulus	biopolymer biosynthesis	0.000304403	5	1.242	1.09637	GO:0042221	GO:0043284	5	5	0
generation of precursor metabolites and energy	biopolymer biosynthesis	0.00578013	7	2.928	1.61249	GO:0006091	GO:0043284	5	5	0
carbohydrate metabolism	generation of precursor metabolites and energy	0.0104039	22	13.88	3.51294	GO:0005975	GO:0006091	5	5	0
polysaccharide metabolism	macromolecule catabolism	0.00230853	3	0.675	0.8208	GO:0005976	GO:0009057	5	5	0
amino acid and derivative metabolism	hydrogen transport	0.00071661	7	2.276	1.48186	GO:0006519	GO:0006818	5	5	0
amino acid and derivative metabolism	ion transport	0.00249638	12	5.5725	2.2894	GO:0006519	GO:0006811	5	5	0
nucleotide and nucleic acid metabolism	cellular lipid metabolism	0.0191071	24	16.2955	3.7174	GO:0006139	GO:0044255	5	5	0
organic acid metabolism	cellular macromolecule metabolism	0.0162759	78	63.358	6.84984	GO:0006082	GO:0044260	5	5	0
amine metabolism	gas transport	0.0267626	2	0.5835	0.733687	GO:0009308	GO:0015669	5	5	0
regulation of cellular metabolism	biopolymer biosynthesis	0.000113168	5	1.139	1.04701	GO:0031323	GO:0043284	5	5	0
generation of precursor metabolites and energy	lipid metabolism	0.00993287	19	11.75	3.11309	GO:0006091	GO:0006629	5	5	0
alcohol metabolism	lipid metabolism	0.00691244	6	2.3735	1.47312	GO:0006066	GO:0006629	5	5	0
vitamin metabolism	biopolymer modification	0.0307609	5	2.2945	1.447	GO:0006766	GO:0043412	5	5	0
ion transport	cellular localization	0.0195085	3	1.0075	0.965355	GO:0006811	GO:0051641	5	5	0
organic acid metabolism	protein metabolism	0.012993	77	61.8735	6.79408	GO:0006082	GO:0019538	5	5	0
organic acid metabolism	regulation of cellular metabolism	0.0138687	19	11.755	3.29172	GO:0006082	GO:0031323	5	5	0
nucleotide and nucleic acid metabolism	response to DNA damage stimulus	0.00427066	13	6.252	2.56589	GO:0006139	GO:0006974	5	5	0
two-component signal transduction system (phosphorelay)	taxis	2.80789e-11	8	0.9515	1.07551	GO:0000160	GO:0042330	5	5	0
cytokinesis	organelle organization and biogenesis	0.0144479	1	0.1555	0.386516	GO:0000910	GO:0006996	5	5	0
ion transport	toxin metabolism	0.00013413	1	0.068	0.255751	GO:0006811	GO:0009404	5	5	0
lipid metabolism	response to chemical stimulus	0.0103596	10	5.0635	2.13418	GO:0006629	GO:0042221	5	5	0
aromatic compound metabolism	cellular biosynthesis	0.0126069	32	22.5685	4.21405	GO:0006725	GO:0044249	5	5	0
nucleotide and nucleic acid metabolism	regulation of cellular metabolism	0.00799468	26	15.894	4.19483	GO:0006139	GO:0031323	5	5	0
ion transport	amine metabolism	0.00282078	12	5.624	2.30354	GO:0006811	GO:0009308	5	5	0
organic acid metabolism	nucleotide and nucleic acid metabolism	0.0398861	52	41.563	5.95716	GO:0006082	GO:0006139	5	5	0
one-carbon compound metabolism	biopolymer modification	0.0437038	1	0.2205	0.456052	GO:0006730	GO:0043412	5	5	0
response to DNA damage stimulus	SOS response	2.57394e-11	3	0.157	0.432949	GO:0006974	GO:0009432	5	5	0
polysaccharide metabolism	taxis	0.00557987	3	0.7915	0.870291	GO:0005976	GO:0042330	5	5	0
organic acid metabolism	aromatic compound metabolism	0.035866	13	8.1855	2.67351	GO:0006082	GO:0006725	5	5	0
organic acid metabolism	generation of precursor metabolites and energy	0.0235938	39	29.1645	4.95588	GO:0006082	GO:0006091	5	5	0
generation of precursor metabolites and energy	secretory pathway	0.0377253	5	2.463	1.42711	GO:0006091	GO:0045045	5	5	0
amine metabolism	response to chemical stimulus	0.0313042	15	9.4615	2.97455	GO:0009308	GO:0042221	5	5	0
mitotic cell cycle	nucleotide and nucleic acid metabolism	0.000310005	9	3.3	1.66535	GO:0000278	GO:0006139	5	5	0
organic acid metabolism	response to chemical stimulus	0.0241601	19	12.39	3.34761	GO:0006082	GO:0042221	5	5	0
toxin metabolism	pigment metabolism	4.93949e-08	1	0.034	0.181274	GO:0009404	GO:0042440	5	5	0
response to DNA damage stimulus	cellular catabolism	0.0242809	4	1.554	1.2401	GO:0006974	GO:0044248	5	5	0
generation of precursor metabolites and energy	negative regulation of cellular physiological process	6.58364e-05	1	0.064	0.244814	GO:0006091	GO:0051243	5	5	0
cell motility	amine transport	0.0418002	1	0.2205	0.450534	GO:0006928	GO:0015837	5	5	0
lipid metabolism	macromolecule catabolism	0.0175771	6	2.661	1.58503	GO:0006629	GO:0009057	5	5	0
regulation of cellular metabolism	cellular lipid metabolism	0.00119114	11	4.6675	2.08449	GO:0031323	GO:0044255	5	5	0
ion transport	cell motility	0.0313464	7	3.65	1.79976	GO:0006811	GO:0006928	5	5	0
amino acid and derivative metabolism	aromatic compound metabolism	0.0211689	11	6.1545	2.38673	GO:0006519	GO:0006725	5	5	0
mitotic cell cycle	sensory perception	0.000412755	2	0.292	0.510751	GO:0000278	GO:0007600	5	5	0
carbohydrate metabolism	response to DNA damage stimulus	0.0267857	5	2.2125	1.44409	GO:0005975	GO:0006974	5	5	0
cytokinesis	external encapsulating structure organization and biogenesis	6.72675e-05	1	0.0465	0.249738	GO:0000910	GO:0045229	5	5	0
carbohydrate transport	response to chemical stimulus	0.0468135	1	0.227	0.461061	GO:0008643	GO:0042221	5	5	0
two-component signal transduction system (phosphorelay)	nucleotide and nucleic acid metabolism	0.0278807	10	5.6175	2.29103	GO:0000160	GO:0006139	5	5	0
alcohol metabolism	secretory pathway	0.011856	2	0.508	0.659662	GO:0006066	GO:0045045	5	5	0
two-component signal transduction system (phosphorelay)	lipid metabolism	0.00487174	5	1.743	1.26006	GO:0000160	GO:0006629	5	5	0
sensory perception	biopolymer biosynthesis	2.70812e-06	3	0.357	0.581137	GO:0007600	GO:0043284	5	5	0
polysaccharide metabolism	regulation of cellular metabolism	0.000113168	5	1.139	1.04701	GO:0005976	GO:0031323	5	5	0
phosphorus metabolism	regulation of cellular metabolism	0.0240504	5	2.074	1.48041	GO:0006793	GO:0031323	5	5	0
sister chromatid segregation	regulation of cellular metabolism	0.0126191	3	0.9665	0.90873	GO:0000819	GO:0031323	5	5	0
sensory perception	regulation of cellular metabolism	0.00196794	5	1.3545	1.26437	GO:0007600	GO:0031323	5	5	0
amino acid and derivative metabolism	cofactor metabolism	0.0023276	18	9.7915	2.90056	GO:0006519	GO:0051186	5	5	0
nitrogen fixation	cofactor metabolism	0.0092634	1	0.137	0.366467	GO:0009399	GO:0051186	5	5	0
vitamin metabolism	biopolymer catabolism	0.0043608	1	0.116	0.337047	GO:0006766	GO:0043285	5	5	0
one-carbon compound metabolism	cellular macromolecule metabolism	0.0353423	3	1.1725	1.01107	GO:0006730	GO:0044260	5	5	0
phosphorus metabolism	sensory perception	0.00206616	3	0.6415	0.822384	GO:0006793	GO:0007600	5	5	0
nucleotide and nucleic acid metabolism	lipid metabolism	0.0133864	25	16.648	3.77097	GO:0006139	GO:0006629	5	5	0
M phase	sensory perception	0.000412755	2	0.292	0.510751	GO:0000279	GO:0007600	5	5	0
cytokinesis	biopolymer modification	0.000362069	3	0.568	0.719468	GO:0000910	GO:0043412	5	5	0
organic acid metabolism	vitamin metabolism	0.019257	10	5.4485	2.19949	GO:0006082	GO:0006766	5	5	0
amino acid and derivative metabolism	gas transport	0.0257741	2	0.5785	0.73014	GO:0006519	GO:0015669	5	5	0
two-component signal transduction system (phosphorelay)	biopolymer biosynthesis	2.12243e-05	3	0.423	0.629499	GO:0000160	GO:0043284	5	5	0
response to DNA damage stimulus	macromolecule catabolism	0.00142228	4	1.014	1.00065	GO:0006974	GO:0009057	5	5	0
urea cycle intermediate metabolism	ion transport	0.0227112	2	0.546	0.726738	GO:0000051	GO:0006811	5	5	0
mitotic cell cycle	regulation of cellular metabolism	0.0126191	3	0.9665	0.90873	GO:0000278	GO:0031323	5	5	0
amino acid and derivative metabolism	oxygen and reactive oxygen species metabolism	0.00222946	2	0.3615	0.57618	GO:0006519	GO:0006800	5	5	0
hydrogen transport	amine metabolism	0.000783995	7	2.293	1.48871	GO:0006818	GO:0009308	5	5	0
carbohydrate metabolism	cellular catabolism	0.000685116	12	4.6515	2.2958	GO:0005975	GO:0044248	5	5	0
macromolecule catabolism	plasmid partitioning	1.30391e-05	1	0.0515	0.225551	GO:0009057	GO:0030541	5	5	0
nitrogen fixation	pigment metabolism	1.40931e-10	1	0.0245	0.154634	GO:0009399	GO:0042440	5	5	0
nucleotide and nucleic acid metabolism	biopolymer biosynthesis	0.0059113	9	4.0705	1.95817	GO:0006139	GO:0043284	5	5	0
phosphorus metabolism	external encapsulating structure organization and biogenesis	0.0461801	1	0.2255	0.460169	GO:0006793	GO:0045229	5	5	0
cell motility	taxis	0.0124198	8	3.762	1.88869	GO:0006928	GO:0042330	5	5	0
aromatic compound metabolism	protein metabolism	0.0270859	24	16.9695	3.65133	GO:0006725	GO:0019538	5	5	0
cellular morphogenesis	phosphorus metabolism	0.0246198	1	0.1755	0.41927	GO:0000902	GO:0006793	5	5	0
two-component signal transduction system (phosphorelay)	polysaccharide metabolism	2.12243e-05	3	0.423	0.629499	GO:0000160	GO:0005976	5	5	0
two-component signal transduction system (phosphorelay)	carbohydrate metabolism	0.0168873	5	2.054	1.38782	GO:0000160	GO:0005975	5	5	0
amino acid and derivative metabolism	cellular biosynthesis	6.10042e-05	91	62.6545	7.37769	GO:0006519	GO:0044249	5	5	0
organic acid metabolism	heterocycle metabolism	0.0464442	15	10.0655	2.93658	GO:0006082	GO:0046483	5	5	0
ion transport	establishment of protein localization	0.00193457	6	2.009	1.38162	GO:0006811	GO:0045184	5	5	0
sister chromatid segregation	external encapsulating structure organization and biogenesis	0.00254607	1	0.11	0.317727	GO:0000819	GO:0045229	5	5	0
urea cycle intermediate metabolism	cellular macromolecule metabolism	0.0190742	9	4.89	1.98239	GO:0000051	GO:0044260	5	5	0
regulation of cellular metabolism	response to chemical stimulus	0.0105691	10	4.778	2.26501	GO:0031323	GO:0042221	5	5	0
generation of precursor metabolites and energy	negative regulation of metabolism	6.58364e-05	1	0.064	0.244814	GO:0006091	GO:0009892	5	5	0
phosphorus metabolism	taxis	0.0110777	4	1.3505	1.15815	GO:0006793	GO:0042330	5	5	0
phosphorus metabolism	amine metabolism	0.00782629	9	4.14	2.01083	GO:0006793	GO:0009308	5	5	0
phosphorus metabolism	cell motility	0.0267096	6	2.8215	1.6456	GO:0006793	GO:0006928	5	5	0
protein metabolism	cellular biosynthesis	0.000120688	202	161.885	10.9268	GO:0019538	GO:0044249	5	5	0
biopolymer modification	external encapsulating structure organization and biogenesis	0.0230487	2	0.561	0.721484	GO:0043412	GO:0045229	5	5	0
polysaccharide metabolism	generation of precursor metabolites and energy	0.00578013	7	2.928	1.61249	GO:0005976	GO:0006091	5	5	0
polysaccharide metabolism	vitamin metabolism	0.0213836	2	0.5475	0.716938	GO:0005976	GO:0006766	5	5	0
macromolecule catabolism	taxis	0.0380109	4	1.731	1.27885	GO:0009057	GO:0042330	5	5	0
biopolymer biosynthesis	cellular catabolism	1.94891e-05	5	0.98	0.977281	GO:0043284	GO:0044248	5	5	0
gas transport	pigment metabolism	0.000268726	1	0.077	0.266658	GO:0015669	GO:0042440	5	5	0
carbohydrate metabolism	alcohol metabolism	0.00146583	8	2.697	1.78263	GO:0005975	GO:0006066	5	5	0
aromatic compound metabolism	external encapsulating structure organization and biogenesis	0.00311968	2	0.36	0.59965	GO:0006725	GO:0045229	5	5	0
urea cycle intermediate metabolism	cytokinesis	0.00231856	1	0.1	0.317884	GO:0000051	GO:0000910	5	5	0
amine metabolism	cofactor metabolism	0.000861294	19	9.877	2.91069	GO:0009308	GO:0051186	5	5	0
one-carbon compound metabolism	gas transport	1.50329e-18	1	0.013	0.113302	GO:0006730	GO:0015669	5	5	0
carbohydrate metabolism	sensory perception	0.04439	4	1.767	1.31209	GO:0005975	GO:0007600	5	5	0
cellular biosynthesis	cofactor metabolism	0.000725529	52	34.901	5.36979	GO:0044249	GO:0051186	5	5	0
sister chromatid segregation	regulation of pH	3.61263e-11	1	0.023	0.149941	GO:0000819	GO:0006885	5	5	0
cellular catabolism	external encapsulating structure organization and biogenesis	0.00811837	2	0.4425	0.648	GO:0044248	GO:0045229	5	5	0
carbohydrate metabolism	oxygen and reactive oxygen species metabolism	0.000106016	2	0.2455	0.473647	GO:0005975	GO:0006800	5	5	0
lipid metabolism	sensory perception	0.0167472	4	1.491	1.18009	GO:0006629	GO:0007600	5	5	0
regulation of pH	organelle organization and biogenesis	2.44865e-07	1	0.037	0.19144	GO:0006885	GO:0006996	5	5	0
sensory perception	taxis	4.27618e-11	7	0.8125	0.953309	GO:0007600	GO:0042330	5	5	0
nucleotide and nucleic acid metabolism	organelle organization and biogenesis	0.021436	9	4.7985	2.07486	GO:0006139	GO:0006996	5	5	0
lipid metabolism	regulation of pH	0.00243075	1	0.104	0.318174	GO:0006629	GO:0006885	5	5	0
vitamin metabolism	cellular lipid metabolism	0.0232109	5	2.172	1.42001	GO:0006766	GO:0044255	5	5	0
nitrogen fixation	heterocycle metabolism	0.00390363	1	0.109	0.334925	GO:0009399	GO:0046483	5	5	0
vitamin metabolism	biopolymer biosynthesis	0.0213836	2	0.5475	0.716938	GO:0006766	GO:0043284	5	5	0
regulation of pH	cellular lipid metabolism	0.00237753	1	0.1035	0.31755	GO:0006885	GO:0044255	5	5	0
alcohol metabolism	external encapsulating structure organization and biogenesis	0.000495791	2	0.271	0.525068	GO:0006066	GO:0045229	5	5	0
carbohydrate metabolism	cofactor metabolism	0.00613893	12	6.1815	2.32363	GO:0005975	GO:0051186	5	5	0
sister chromatid segregation	sensory perception	0.000412755	2	0.292	0.510751	GO:0000819	GO:0007600	5	5	0
protein transport	establishment of protein localization	0.00669821	6	1.7285	1.72722	GO:0015031	GO:0045184	5	5	0
macromolecule catabolism	gas transport	0.0165255	1	0.1685	0.390107	GO:0009057	GO:0015669	5	5	0
lipid metabolism	regulation of cellular metabolism	0.00160371	11	4.7715	2.11341	GO:0006629	GO:0031323	5	5	0
aldehyde metabolism	cellular biosynthesis	0.00175091	2	0.385	0.553108	GO:0006081	GO:0044249	5	5	0
response to chemical stimulus	cellular lipid metabolism	0.00830835	10	4.95	2.10849	GO:0042221	GO:0044255	5	5	0
urea cycle intermediate metabolism	secretory pathway	0.0425936	1	0.2215	0.452261	GO:0000051	GO:0045045	5	5	0
sulfur metabolism	oxygen and reactive oxygen species metabolism	2.02082e-05	1	0.053	0.230689	GO:0006790	GO:0006800	5	5	0
nucleotide and nucleic acid metabolism	secretory pathway	0.00818161	8	3.679	1.79988	GO:0006139	GO:0045045	5	5	0
organelle organization and biogenesis	sensory perception	0.00575769	2	0.425	0.623353	GO:0006996	GO:0007600	5	5	0
cellular biosynthesis	isopentenyl diphosphate metabolism	0.00175091	2	0.385	0.553108	GO:0044249	GO:0046490	5	5	0
amine metabolism	cellular biosynthesis	5.18974e-05	92	63.239	7.40968	GO:0009308	GO:0044249	5	5	0
polysaccharide metabolism	nucleotide and nucleic acid metabolism	0.0059113	9	4.0705	1.95817	GO:0005976	GO:0006139	5	5	0
protein metabolism	heterocycle metabolism	0.0444936	27	20.308	3.9347	GO:0019538	GO:0046483	5	5	0
amino acid and derivative metabolism	response to chemical stimulus	0.029112	15	9.39	2.96197	GO:0006519	GO:0042221	5	5	0
ion transport	secretion	0.0373334	3	1.168	1.02777	GO:0006811	GO:0046903	5	5	0
urea cycle intermediate metabolism	external encapsulating structure organization and biogenesis	0.00170731	1	0.0965	0.308602	GO:0000051	GO:0045229	5	5	0
M phase	aromatic compound metabolism	0.0340445	2	0.6345	0.748458	GO:0000279	GO:0006725	5	5	0
polysaccharide metabolism	cellular catabolism	1.94891e-05	5	0.98	0.977281	GO:0005976	GO:0044248	5	5	0
one-carbon compound metabolism	regulation of cellular metabolism	0.0359314	1	0.205	0.44167	GO:0006730	GO:0031323	5	5	0
toxin metabolism	heterocycle metabolism	0.00146414	1	0.0955	0.304016	GO:0009404	GO:0046483	5	5	0
amino acid and derivative metabolism	protein metabolism	0.000266203	68	47.008	6.06022	GO:0006519	GO:0019538	5	5	0
organic acid metabolism	oxygen and reactive oxygen species metabolism	0.0119765	2	0.4935	0.667218	GO:0006082	GO:0006800	5	5	0
alcohol metabolism	cellular biosynthesis	0.0233073	23	16.133	3.45113	GO:0006066	GO:0044249	5	5	0
carbohydrate transport	taxis	0.0109613	1	0.15	0.370903	GO:0008643	GO:0042330	5	5	0
sulfur metabolism	protein metabolism	0.0408477	11	6.9375	2.33352	GO:0006790	GO:0019538	5	5	0
cellular biosynthesis	cellular macromolecule metabolism	0.0017393	199	166.069	11.2703	GO:0044249	GO:0044260	5	5	0
aromatic compound metabolism	cellular macromolecule metabolism	0.0185303	25	17.3575	3.6653	GO:0006725	GO:0044260	5	5	0
hydrogen transport	heterocycle metabolism	0.0257186	3	1.059	0.996502	GO:0006818	GO:0046483	5	5	0
two-component signal transduction system (phosphorelay)	phosphorus metabolism	0.00600636	3	0.7525	0.894787	GO:0000160	GO:0006793	5	5	0
sister chromatid segregation	cytokinesis	0.00232675	1	0.104	0.316598	GO:0000819	GO:0000910	5	5	0
biopolymer catabolism	cofactor metabolism	0.000548698	2	0.2825	0.526148	GO:0043285	GO:0051186	5	5	0
sister chromatid segregation	aromatic compound metabolism	0.0340445	2	0.6345	0.748458	GO:0000819	GO:0006725	5	5	0
mitotic cell cycle	external encapsulating structure organization and biogenesis	0.00254607	1	0.11	0.317727	GO:0000278	GO:0045229	5	5	0
lipid metabolism	vitamin metabolism	0.0264246	5	2.22	1.43584	GO:0006629	GO:0006766	5	5	0
macromolecule catabolism	biopolymer biosynthesis	0.00230853	3	0.675	0.8208	GO:0009057	GO:0043284	5	5	0
vitamin metabolism	sulfur metabolism	0.0326908	2	0.589	0.765749	GO:0006766	GO:0006790	5	5	0
ion transport	protein transport	0.000790596	6	1.82	1.32306	GO:0006811	GO:0015031	5	5	0
urea cycle intermediate metabolism	hydrogen transport	7.19803e-05	2	0.2295	0.465766	GO:0000051	GO:0006818	5	5	0
aldehyde metabolism	nucleotide and nucleic acid metabolism	0.0264131	1	0.19	0.418315	GO:0006081	GO:0006139	5	5	0
sensory perception	cellular lipid metabolism	0.014428	4	1.458	1.16315	GO:0007600	GO:0044255	5	5	0
toxin metabolism	cofactor metabolism	0.00521443	1	0.1165	0.344945	GO:0009404	GO:0051186	5	5	0
two-component signal transduction system (phosphorelay)	sister chromatid segregation	0.00109747	2	0.3345	0.543836	GO:0000160	GO:0000819	5	5	0
two-component signal transduction system (phosphorelay)	M phase	0.00109747	2	0.3345	0.543836	GO:0000160	GO:0000279	5	5	0
biopolymer modification	secretory pathway	0.0181815	3	1.044	0.934613	GO:0043412	GO:0045045	5	5	0
oxygen and reactive oxygen species metabolism	cofactor metabolism	3.00241e-05	2	0.2125	0.445469	GO:0006800	GO:0051186	5	5	0
regulation of biosynthesis	alkene metabolism	6.5755e-05	1	0.061	0.245579	GO:0009889	GO:0043449	5	5	0
one-carbon compound metabolism	response to chemical stimulus	0.0478739	1	0.2295	0.462533	GO:0006730	GO:0042221	5	5	0
pigment metabolism	cellular macromolecule metabolism	0.000377535	14	6.54	2.21446	GO:0042440	GO:0044260	5	5	0
aromatic compound metabolism	amine metabolism	0.0231345	11	6.21	2.4035	GO:0006725	GO:0009308	5	5	0
nucleotide and nucleic acid metabolism	gas transport	0.0193732	3	1.023	0.956519	GO:0006139	GO:0015669	5	5	0
urea cycle intermediate metabolism	protein metabolism	0.0495997	8	4.757	1.96695	GO:0000051	GO:0019538	5	5	0
sensory perception	response to chemical stimulus	2.2714e-06	7	1.4015	1.22108	GO:0007600	GO:0042221	5	5	0
biopolymer catabolism	heterocycle metabolism	8.84097e-05	2	0.2195	0.474797	GO:0043285	GO:0046483	5	5	0
amino acid and derivative metabolism	phosphorus metabolism	0.0071426	9	4.107	1.99713	GO:0006519	GO:0006793	5	5	0
organelle organization and biogenesis	external encapsulating structure organization and biogenesis	0.0155858	1	0.1595	0.390046	GO:0006996	GO:0045229	5	5	0
organic acid metabolism	cofactor metabolism	0.00103543	23	12.8835	3.28471	GO:0006082	GO:0051186	5	5	0
aromatic compound metabolism	hydrogen transport	0.00725464	3	0.8135	0.894493	GO:0006725	GO:0006818	5	5	0
generation of precursor metabolites and energy	cell motility	0.00414948	23	14.054	3.38907	GO:0006091	GO:0006928	5	5	0
pigment metabolism	biopolymer catabolism	0.00068806	1	0.082	0.28691	GO:0042440	GO:0043285	5	5	0
sulfur metabolism	cellular macromolecule metabolism	0.0486253	11	7.0885	2.3587	GO:0006790	GO:0044260	5	5	0
nucleotide and nucleic acid metabolism	isopentenyl diphosphate metabolism	0.0264131	1	0.19	0.418315	GO:0006139	GO:0046490	5	5	0
cell motility	peptide transport	0.000134052	1	0.067	0.256015	GO:0006928	GO:0015833	5	5	0
carbohydrate metabolism	external encapsulating structure organization and biogenesis	2.07854e-05	4	0.6525	0.816748	GO:0005975	GO:0045229	5	5	0
M phase	regulation of cellular metabolism	0.0126191	3	0.9665	0.90873	GO:0000279	GO:0031323	5	5	0
cell motility	pathogenesis	0.00523507	1	0.1205	0.343568	GO:0006928	GO:0009405	5	5	0
alcohol metabolism	gas transport	0.0136679	1	0.1575	0.381794	GO:0006066	GO:0015669	5	5	0
plasmid partitioning	biopolymer catabolism	6.48039e-31	1	0.0065	0.0863799	GO:0030541	GO:0043285	5	5	0
amino acid and derivative metabolism	cellular macromolecule metabolism	0.000317357	69	48.136	6.10714	GO:0006519	GO:0044260	5	5	0
two-component signal transduction system (phosphorelay)	organelle organization and biogenesis	0.0123926	2	0.489	0.673131	GO:0000160	GO:0006996	5	5	0
organic acid metabolism	cellular biosynthesis	0.000654873	110	82.4795	8.56313	GO:0006082	GO:0044249	5	5	0
carbohydrate metabolism	macromolecule catabolism	0.049663	6	2.9915	1.8254	GO:0005975	GO:0009057	5	5	0
polysaccharide metabolism	sensory perception	2.70812e-06	3	0.357	0.581137	GO:0005976	GO:0007600	5	5	0

## Sheet: CC_hcs
Additional Data File 10. GO Cellular Component (CP) enrichment amongst the high confidence C. jejuni interactions (CampyYTH v3.1). Self-interactions were excluded.
gene1 GOterm	gene2 GOterm	p-value	experimental	mean	standard deviation	gene1_GOid	gene2_GOid	gene1_GOid_level	gene2_GOid_level	same_GO
flagellum (sensu Bacteria)	flagellum (sensu Bacteria)	0.0388377	5	2.5325	1.39854	GO:0009288	GO:0009288	5	5	1
acetyl-CoA carboxylase complex	acetyl-CoA carboxylase complex	0.00212222	1	0.101	0.314402	GO:0009317	GO:0009317	5	5	1
integral to membrane	integral to membrane	0.00256494	10	4.518	1.95872	GO:0016021	GO:0016021	5	5	1
outer membrane (sensu Gram-negative Bacteria)	outer membrane (sensu Gram-negative Bacteria)	3.84936e-05	2	0.22	0.450224	GO:0009279	GO:0009279	5	5	1
cytosol	ribosome	0.0222809	1	0.179	0.408708	GO:0005829	GO:0005840	5	5	0
flagellum (sensu Bacteria)	microtubule cytoskeleton	0.0137012	1	0.1625	0.379692	GO:0009288	GO:0015630	5	5	0
flagellum (sensu Bacteria)	integral to membrane	0.00240958	16	8.5705	2.63562	GO:0009288	GO:0016021	5	5	0
outer membrane (sensu Gram-negative Bacteria)	integral to membrane	0.0113528	6	2.5945	1.49472	GO:0009279	GO:0016021	5	5	0
cytosol	intracellular non-membrane-bound organelle	0.0253518	1	0.187	0.416074	GO:0005829	GO:0043232	5	5	0
replication fork	signal recognition particle	4.36249e-12	1	0.021	0.14342	GO:0005657	GO:0048500	5	5	0
flagellum (sensu Bacteria)	type II protein secretion system complex	0.000600248	1	0.085	0.282515	GO:0009288	GO:0015627	5	5	0
integral to membrane	periplasmic space (sensu Gram-negative Bacteria)	0.00103322	5	1.444	1.15435	GO:0016021	GO:0030288	5	5	0

## Sheet: MF_hcs
Additional Data File 10. GO Molecular Function (MF) enrichment amongst the high-confidence (>0.5) C. jejuni interactions (CampyYTH v3.1). Self-interactions excluded.
gene1 GOterm	gene2 GOterm	p-value	experimental	mean	standard deviation	gene1_GOid	gene2_GOid	gene1_GOid_level	gene2_GOid_level	same_GO
nuclease activity	nuclease activity	0.0291622	2	0.5875	0.746071	GO:0004518	GO:0004518	5	5	1
CoA-ligase activity	CoA-ligase activity	2.58753e-50	1	0.0045	0.0669477	GO:0016405	GO:0016405	5	5	1
phosphoric ester hydrolase activity	phosphoric ester hydrolase activity	0.00170871	1	0.0975	0.308288	GO:0042578	GO:0042578	5	5	1
with glutamine as amido-N-donor	with glutamine as amido-N-donor	0.00283778	2	0.3865	0.583342	GO:0016884	GO:0016884	5	5	1
guanyl nucleotide binding	guanyl nucleotide binding	0.00516737	2	0.409	0.620412	GO:0019001	GO:0019001	5	5	1
acid-thiol ligase activity	acid-thiol ligase activity	2.58753e-50	1	0.0045	0.0669477	GO:0016878	GO:0016878	5	5	1
hydro-lyase activity	hydro-lyase activity	6.5297e-05	3	0.4405	0.669092	GO:0016836	GO:0016836	5	5	1
acid-amino acid ligase activity	acid-amino acid ligase activity	2.58753e-50	1	0.0045	0.0669477	GO:0016881	GO:0016881	5	5	1
CoA carboxylase activity	CoA carboxylase activity	0.00212222	1	0.101	0.314402	GO:0016421	GO:0016421	5	5	1
Holliday junction helicase activity	Holliday junction helicase activity	2.2833e-56	1	0.004	0.0631347	GO:0009378	GO:0009378	5	5	1
acetolactate synthase activity	acetolactate synthase activity	1.43252e-22	1	0.0105	0.101956	GO:0003984	GO:0003984	5	5	1
rRNA binding	rRNA binding	0.0106893	2	0.468	0.665731	GO:0019843	GO:0019843	5	5	1
acting on phosphates	guanyl nucleotide binding	0.00557679	1	0.1225	0.345765	GO:0016838	GO:0019001	5	5	0
exopeptidase activity	ligation of mRNA encoding UFP-specific transcription factor by RNA ligase	1.23245e-32	5	0.169	0.408071	GO:0008238	GO:0008452	5	5	0
acetolactate synthase activity	kinase activity	0.010344	3	0.9485	0.886702	GO:0003984	GO:0016301	5	5	0
single-stranded DNA binding	nuclease activity	1.11034e-13	3	0.1505	0.388491	GO:0003697	GO:0004518	5	5	0
tri-valent inorganic cation transporter activity	kinase activity	0.0362478	2	0.636	0.759468	GO:0015082	GO:0016301	5	5	0
methionine adenosyltransferase activity	exopeptidase activity	2.2833e-56	1	0.004	0.0631347	GO:0004478	GO:0008238	5	5	0
NADH dehydrogenase activity	monovalent inorganic cation transporter activity	0.0341864	1	0.178	0.451019	GO:0003954	GO:0015077	5	5	0
magnesium ion binding	single-stranded DNA binding	0.0121255	1	0.144	0.379916	GO:0000287	GO:0003697	5	5	0
DNA topoisomerase activity	acetolactate synthase activity	1.29446e-23	1	0.01	0.0995236	GO:0003916	GO:0003984	5	5	0
single-stranded DNA binding	hydrolyzing N-glycosyl compounds	1.62088e-74	1	0.003	0.0547037	GO:0003697	GO:0016799	5	5	0
argininosuccinate synthase activity	exopeptidase activity	2.24856e-15	1	0.016	0.125506	GO:0004055	GO:0008238	5	5	0
NAD or NADP as acceptor	adenyl nucleotide binding	0.00338411	1	0.113	0.327543	GO:0016726	GO:0030554	5	5	0
thiamin-phosphate diphosphorylase activity	with glutamine as amido-N-donor	0.000134193	1	0.07	0.255211	GO:0004789	GO:0016884	5	5	0
cytochrome as acceptor	transition metal ion binding	0.00259822	1	0.1075	0.319366	GO:0016681	GO:0046914	5	5	0
NAD or NADP as acceptor	transition metal ion transporter activity	0.00549868	1	0.124	0.344504	GO:0016616	GO:0046915	5	5	0
disulphide as acceptor	adenyl nucleotide binding	0.0200702	2	0.544	0.709447	GO:0016728	GO:0030554	5	5	0
biotin carboxylase activity	CoA carboxylase activity	0.000378739	1	0.077	0.274059	GO:0004075	GO:0016421	5	5	0
succinate dehydrogenase activity	disulphide as acceptor	0.00524328	1	0.1225	0.342859	GO:0000104	GO:0016671	5	5	0
single-stranded DNA binding	nucleotidyltransferase activity	0.0385766	1	0.2025	0.451216	GO:0003697	GO:0016779	5	5	0
argininosuccinate synthase activity	metallopeptidase activity	0.000133944	1	0.066	0.256275	GO:0004055	GO:0008237	5	5	0
metallopeptidase activity	adenyl nucleotide binding	0.0292167	11	6.524	2.36521	GO:0008237	GO:0030554	5	5	0
lipoate-protein ligase activity	forming coordination complexes	1.58038e-06	1	0.044	0.205146	GO:0016979	GO:0051003	5	5	0
in cyclic amidines	rRNA binding	0.0430072	1	0.2225	0.452876	GO:0016814	GO:0019843	5	5	0
elongation	in cyclic amidines	0.0161298	1	0.1585	0.393008	GO:0003746	GO:0016814	5	5	0
exopeptidase activity	in cyclic amides	9.77005e-10	1	0.027	0.162124	GO:0008238	GO:0016812	5	5	0
disulphide as acceptor	nitrogenous group as acceptor	9.38686e-08	1	0.0355	0.185086	GO:0016728	GO:0016775	5	5	0
disulphide as acceptor	alcohol group as acceptor	0.00114172	1	0.093	0.297313	GO:0016728	GO:0016773	5	5	0
P-P-bond-hydrolysis-driven transporter activity	acting on phosphates	0.000662273	1	0.0785	0.287017	GO:0015405	GO:0016838	5	5	0
succinate dehydrogenase activity	metallopeptidase activity	0.016825	1	0.158	0.396377	GO:0000104	GO:0008237	5	5	0
cytochrome as acceptor	adenyl nucleotide binding	0.000600099	2	0.3005	0.524726	GO:0016681	GO:0030554	5	5	0
succinate dehydrogenase activity	exopeptidase activity	9.38288e-08	1	0.0345	0.185275	GO:0000104	GO:0008238	5	5	0
magnesium ion binding	guanyl nucleotide binding	0.0432478	3	1.1935	1.05386	GO:0000287	GO:0019001	5	5	0
double-stranded RNA binding	methyltransferase activity	9.77005e-10	1	0.027	0.162124	GO:0003725	GO:0008168	5	5	0
metallopeptidase activity	iron-sulphur protein as acceptor	0.0185016	1	0.1635	0.401059	GO:0008237	GO:0016699	5	5	0
peptidyl-prolyl cis-trans isomerase activity	transferring pentosyl groups	0.000223184	1	0.074	0.26374	GO:0003755	GO:0016763	5	5	0
magnesium ion binding	acid-amino acid ligase activity	0.0200266	1	0.1655	0.406439	GO:0000287	GO:0016881	5	5	0
kinase activity	1-aminocyclopropane-1-carboxylate synthase activity	4.69974e-05	1	0.0595	0.240809	GO:0016301	GO:0016847	5	5	0
disulphide as acceptor	forming aminoacyl-tRNA and related compounds	6.5671e-06	1	0.049	0.218227	GO:0016728	GO:0016876	5	5	0
magnesium ion binding	NAD or NADP as acceptor	6.53221e-09	1	0.028	0.17097	GO:0000287	GO:0016646	5	5	0
alcohol group as acceptor	FAD binding	4.11277e-07	1	0.0395	0.19483	GO:0016773	GO:0050660	5	5	0
magnesium ion binding	FAD binding	8.05189e-06	1	0.048	0.220727	GO:0000287	GO:0050660	5	5	0
interconverting aldoses and ketoses	with glutamine as amido-N-donor	0.0432531	1	0.2185	0.455919	GO:0016861	GO:0016884	5	5	0
kinase activity	transferring groups other than amino-acyl groups	0.0466223	3	1.1715	1.08935	GO:0016301	GO:0016747	5	5	0
biotin carboxylase activity	transferring pentosyl groups	0.00059969	1	0.083	0.28311	GO:0004075	GO:0016763	5	5	0
endopeptidase activity	transferring pentosyl groups	0.00175975	2	0.34	0.568825	GO:0004175	GO:0016763	5	5	0
tri-valent inorganic cation transporter activity	NAD or NADP as acceptor	1.40931e-10	1	0.0245	0.154634	GO:0015082	GO:0016628	5	5	0
metallopeptidase activity	forming aminoacyl-tRNA and related compounds	2.02417e-08	5	0.6855	0.786065	GO:0008237	GO:0016876	5	5	0
NAD or NADP as acceptor	disulphide as acceptor	0.00655677	2	0.443	0.627653	GO:0016620	GO:0016671	5	5	0
nucleotidyltransferase activity	for other substituted phosphate groups	0.0143398	1	0.158	0.384851	GO:0016779	GO:0016780	5	5	0
carboxyl- and carbamoyltransferase activity	in cyclic amides	1.6807e-41	1	0.0055	0.0739763	GO:0016743	GO:0016812	5	5	0
nucleotidyltransferase activity	interconverting aldoses and ketoses	0.0421167	1	0.2185	0.452615	GO:0016779	GO:0016861	5	5	0
DNA-(apurinic or apyrimidinic site) lyase activity	methyltransferase activity	0.0479289	1	0.2215	0.46749	GO:0003906	GO:0008168	5	5	0
CoA-ligase activity	acid-thiol ligase activity	2.58753e-50	2	0.009	0.133895	GO:0016405	GO:0016878	5	5	0
ATP-dependent DNA helicase activity	serine-type peptidase activity	1.40808e-10	1	0.0235	0.154789	GO:0004003	GO:0008236	5	5	0
serine-type peptidase activity	with glutamine as amido-N-donor	0.0394652	1	0.2185	0.444811	GO:0008236	GO:0016884	5	5	0
magnesium ion binding	acting on phosphates	0.0053237	1	0.122	0.343766	GO:0000287	GO:0016838	5	5	0
phosphate group as acceptor	transition metal ion transporter activity	0.0111647	1	0.145	0.374226	GO:0016776	GO:0046915	5	5	0
transcription factor activity	biotin carboxylase activity	9.88472e-09	3	0.258	0.488421	GO:0003700	GO:0004075	5	5	0
in phosphorus-containing anhydrides	forming aminoacyl-tRNA and related compounds	0.0250485	4	1.599	1.22554	GO:0016818	GO:0016876	5	5	0
forming aminoacyl-tRNA and related compounds	guanyl nucleotide binding	0.0099855	2	0.45	0.666125	GO:0016876	GO:0019001	5	5	0
tri-valent inorganic cation transporter activity	NAD or NADP as acceptor	0.00549868	1	0.124	0.344504	GO:0015082	GO:0016616	5	5	0
ligation of mRNA encoding UFP-specific transcription factor by RNA ligase	guanyl nucleotide binding	0.0099855	2	0.45	0.666125	GO:0008452	GO:0019001	5	5	0
NAD or NADP as acceptor	with glutamine as amido-N-donor	3.36857e-06	1	0.047	0.211692	GO:0016726	GO:0016884	5	5	0
methyltransferase activity	oxo-acid-lyase activity	0.0170058	1	0.1605	0.396003	GO:0008168	GO:0016833	5	5	0
FMN binding	kinase activity	0.00400292	1	0.1175	0.33279	GO:0010181	GO:0016301	5	5	0
signal peptidase activity	with glutamine as amido-N-donor	5.87127e-13	2	0.076	0.270667	GO:0009003	GO:0016884	5	5	0
protein disulfide oxidoreductase activity	P-P-bond-hydrolysis-driven transporter activity	0.00259477	1	0.1055	0.320033	GO:0015035	GO:0015405	5	5	0
magnesium ion binding	disulphide as acceptor	0.00593923	1	0.1265	0.347215	GO:0000287	GO:0016728	5	5	0
with glutamine as amido-N-donor	phosphoric ester hydrolase activity	0.00564324	3	0.8345	0.854678	GO:0016884	GO:0042578	5	5	0
acetolactate synthase activity	alcohol group as acceptor	0.000199551	3	0.561	0.688851	GO:0003984	GO:0016773	5	5	0
methyltransferase activity	adenyl nucleotide binding	0.0380747	8	4.4325	2.01158	GO:0008168	GO:0030554	5	5	0
carboxyl group as acceptor	transition metal ion transporter activity	0.000462505	1	0.0805	0.277594	GO:0016774	GO:0046915	5	5	0
NADH dehydrogenase activity	cytochrome as acceptor	6.36037e-18	1	0.0135	0.115431	GO:0003954	GO:0016681	5	5	0
methyltransferase activity	kinase activity	0.0196577	4	1.467	1.22909	GO:0008168	GO:0016301	5	5	0
tRNA binding	catalyzing transmembrane movement of substances	0.0475923	1	0.2225	0.465942	GO:0000049	GO:0016820	5	5	0
quinone or similar compound as acceptor	in linear amides	1.6121e-05	2	0.1895	0.435528	GO:0016655	GO:0016811	5	5	0
kinase activity	FAD binding	9.54596e-05	1	0.067	0.250085	GO:0016301	GO:0050660	5	5	0
transferring groups other than amino-acyl groups	phosphoric ester hydrolase activity	0.00345238	2	0.3655	0.605056	GO:0016747	GO:0042578	5	5	0
3-phosphoshikimate 1-carboxyvinyltransferase activity	phosphate group as acceptor	8.46361e-17	1	0.0145	0.11957	GO:0003866	GO:0016776	5	5	0
monovalent inorganic cation transporter activity	forming aminoacyl-tRNA and related compounds	0.00420714	2	0.386	0.612529	GO:0015077	GO:0016876	5	5	0
tRNA binding	ATP-dependent DNA helicase activity	7.01199e-05	1	0.0615	0.246471	GO:0000049	GO:0004003	5	5	0
CoA carboxylase activity	oxo-acid-lyase activity	0.00114107	1	0.092	0.297624	GO:0016421	GO:0016833	5	5	0
transcription factor activity	in cyclic amidines	0.0366291	1	0.204	0.44439	GO:0003700	GO:0016814	5	5	0
NADH dehydrogenase activity	acid-amino acid ligase activity	6.54757e-09	1	0.03	0.17063	GO:0003954	GO:0016881	5	5	0
initiation	elongation	1.76608e-27	1	0.0085	0.0918257	GO:0003743	GO:0003746	5	5	0
monovalent inorganic cation transporter activity	cytochrome as acceptor	4.24578e-06	1	0.047	0.214042	GO:0015077	GO:0016681	5	5	0
NAD or NADP as acceptor	phosphate group as acceptor	4.34587e-29	1	0.008	0.0891065	GO:0016726	GO:0016776	5	5	0
NADH dehydrogenase activity	in linear amides	2.5068e-05	2	0.1975	0.444514	GO:0003954	GO:0016811	5	5	0
acting on carbohydrates and derivatives	with glutamine as amido-N-donor	0.00393117	1	0.117	0.332214	GO:0016857	GO:0016884	5	5	0
transaminase activity	NAD or NADP as acceptor	0.0310581	1	0.1905	0.43394	GO:0008483	GO:0016616	5	5	0
disulphide as acceptor	interconverting keto- and enol-groups	0.00142856	1	0.101	0.301404	GO:0016671	GO:0016862	5	5	0
transferring amino-acyl groups	forming coordination complexes	1.80483e-06	1	0.0435	0.206468	GO:0016755	GO:0051003	5	5	0
acting on phosphates	rRNA binding	0.00318418	1	0.1085	0.326774	GO:0016838	GO:0019843	5	5	0
tRNA binding	nucleotidyltransferase activity	0.000924922	3	0.5965	0.772001	GO:0000049	GO:0016779	5	5	0
iron-sulphur protein as acceptor	guanyl nucleotide binding	0.00356583	1	0.1085	0.331335	GO:0016699	GO:0019001	5	5	0
NAD or NADP as acceptor	phosphoric ester hydrolase activity	0.049083	1	0.226	0.46801	GO:0016620	GO:0042578	5	5	0
magnesium ion binding	lipoate-protein ligase activity	0.00805836	1	0.1315	0.360933	GO:0000287	GO:0016979	5	5	0
monovalent inorganic cation transporter activity	quinone or similar compound as acceptor	0.0289969	1	0.166	0.439933	GO:0015077	GO:0016655	5	5	0
diphosphotransferase activity	acting on phosphates	1.43252e-22	1	0.0105	0.101956	GO:0016778	GO:0016838	5	5	0
NAD or NADP as acceptor	carboxyl group as acceptor	7.46332e-05	1	0.061	0.247608	GO:0016616	GO:0016774	5	5	0
ATP-dependent DNA helicase activity	cytochrome as acceptor	1.27545e-21	1	0.011	0.104329	GO:0004003	GO:0016681	5	5	0
NAD(P)H dehydrogenase (quinone) activity	in phosphorus-containing anhydrides	0.000897125	1	0.09	0.291449	GO:0003955	GO:0016818	5	5	0
transferring groups other than amino-acyl groups	hydro-lyase activity	0.00455602	3	0.768	0.855887	GO:0016747	GO:0016836	5	5	0
tRNA binding	forming coordination complexes	0.00861686	1	0.137	0.362349	GO:0000049	GO:0051003	5	5	0
nuclease activity	in linear amides	0.00134536	4	1.0035	0.998492	GO:0004518	GO:0016811	5	5	0
endopeptidase activity	oxo-acid-lyase activity	0.0245414	1	0.1885	0.412375	GO:0004175	GO:0016833	5	5	0
transcription factor activity	ATP-dependent DNA helicase activity	3.69534e-06	2	0.173	0.40762	GO:0003700	GO:0004003	5	5	0
riboflavin synthase activity	methyltransferase activity	0.0118914	1	0.145	0.378215	GO:0004746	GO:0008168	5	5	0
tri-valent inorganic cation transporter activity	in cyclic amidines	0.00104298	1	0.0885	0.296161	GO:0015082	GO:0016814	5	5	0
for other substituted phosphate groups	with glutamine as amido-N-donor	0.0301642	1	0.1965	0.427761	GO:0016780	GO:0016884	5	5	0
acetolactate synthase activity	riboflavin synthase activity	0.00265779	1	0.111	0.318951	GO:0003984	GO:0004746	5	5	0
succinate dehydrogenase activity	cyclo-ligase activity	1.90184e-219	1	0.001	0.0316149	GO:0000104	GO:0016882	5	5	0
acetolactate synthase activity	transketolase activity	3.11843e-08	1	0.033	0.178681	GO:0003984	GO:0004802	5	5	0
acetolactate synthase activity	nitrogenous group as acceptor	2.92568e-05	2	0.213	0.444668	GO:0003984	GO:0016775	5	5	0
in phosphorus-containing anhydrides	oxo-acid-lyase activity	0.0287547	2	0.6125	0.730487	GO:0016818	GO:0016833	5	5	0
in phosphorus-containing anhydrides	carboxy-lyase activity	0.00884774	6	2.4365	1.50236	GO:0016818	GO:0016831	5	5	0
in phosphorus-containing anhydrides	acting on phosphates	0.00818007	2	0.4305	0.653746	GO:0016818	GO:0016838	5	5	0
acting on phosphates	lipoate-protein ligase activity	3.16821e-19	1	0.0125	0.11113	GO:0016838	GO:0016979	5	5	0
4-cyclodiphosphate synthase activity	oxygen as acceptor	1.31652e-11	1	0.022	0.14672	GO:0008685	GO:0016676	5	5	0
exopeptidase activity	interconverting keto- and enol-groups	1.37932e-06	1	0.0435	0.204031	GO:0008238	GO:0016862	5	5	0
transcription factor activity	NAD or NADP as acceptor	2.45203e-08	1	0.0325	0.177368	GO:0003700	GO:0016628	5	5	0
ATP-dependent DNA helicase activity	endopeptidase activity	0.0332382	1	0.2065	0.432379	GO:0004003	GO:0004175	5	5	0
metallopeptidase activity	transferring pentosyl groups	0.00766771	2	0.4485	0.639963	GO:0008237	GO:0016763	5	5	0
serine-type peptidase activity	guanyl nucleotide binding	0.0059082	1	0.1205	0.349343	GO:0008236	GO:0019001	5	5	0
kinase activity	acting on carbohydrates and derivatives	0.00117368	1	0.0915	0.298617	GO:0016301	GO:0016857	5	5	0
metallopeptidase activity	malate dehydrogenase activity	7.67542e-12	1	0.0215	0.14508	GO:0008237	GO:0016615	5	5	0
monovalent inorganic cation transporter activity	carboxy-lyase activity	0.000440261	3	0.5465	0.737638	GO:0015077	GO:0016831	5	5	0
acid-thiol ligase activity	guanyl nucleotide binding	0.000643194	1	0.083	0.284871	GO:0016878	GO:0019001	5	5	0
monovalent inorganic cation transporter activity	acting on phosphates	0.00294257	1	0.1085	0.323698	GO:0015077	GO:0016838	5	5	0
DNA-(apurinic or apyrimidinic site) lyase activity	in linear amides	0.0190031	1	0.167	0.401487	GO:0003906	GO:0016811	5	5	0
prenyltransferase activity	carboxy-lyase activity	2.20518e-11	1	0.0225	0.14834	GO:0004659	GO:0016831	5	5	0
transketolase activity	exopeptidase activity	1.64453e-13	1	0.0185	0.134784	GO:0004802	GO:0008238	5	5	0
transketolase activity	metallopeptidase activity	7.9594e-05	1	0.0645	0.247731	GO:0004802	GO:0008237	5	5	0
5S rRNA binding	forming coordination complexes	1.81443e-45	1	0.005	0.0705513	GO:0008097	GO:0051003	5	5	0
transcription factor activity	rRNA binding	0.0106584	3	0.8615	0.928843	GO:0003700	GO:0019843	5	5	0
magnesium ion binding	NAD or NADP as acceptor	0.0241971	2	0.5625	0.728257	GO:0000287	GO:0016620	5	5	0
protein disulfide oxidoreductase activity	phosphoric ester hydrolase activity	0.000319858	1	0.074	0.271221	GO:0015035	GO:0042578	5	5	0
4-cyclodiphosphate synthase activity	phosphoric ester hydrolase activity	0.0181262	1	0.168	0.39731	GO:0008685	GO:0042578	5	5	0
metallopeptidase activity	interconverting keto- and enol-groups	0.0197313	1	0.176	0.40013	GO:0008237	GO:0016862	5	5	0
alcohol group as acceptor	diphosphotransferase activity	0.000895473	1	0.087	0.292359	GO:0016773	GO:0016778	5	5	0
NAD or NADP as acceptor	transition metal ion transporter activity	1.40931e-10	1	0.0245	0.154634	GO:0016628	GO:0046915	5	5	0
NAD or NADP as acceptor	transition metal ion transporter activity	9.39885e-21	1	0.0115	0.106646	GO:0016646	GO:0046915	5	5	0
transaminase activity	kinase activity	0.0109087	3	0.9065	0.912784	GO:0008483	GO:0016301	5	5	0
metallopeptidase activity	in cyclic amides	0.00203015	1	0.104	0.311821	GO:0008237	GO:0016812	5	5	0
carboxy-lyase activity	rRNA binding	0.0380521	2	0.6175	0.779421	GO:0016831	GO:0019843	5	5	0
rRNA binding	forming coordination complexes	0.00384046	2	0.394	0.60245	GO:0019843	GO:0051003	5	5	0
acting on amino acids and derivatives	acid-amino acid ligase activity	6.36037e-18	1	0.0135	0.115431	GO:0016855	GO:0016881	5	5	0
cytochrome as acceptor	iron-sulphur protein as acceptor	3.40992e-38	1	0.006	0.0772463	GO:0016681	GO:0016699	5	5	0
alcohol group as acceptor	lipoate-protein ligase activity	0.000983981	1	0.0905	0.293859	GO:0016773	GO:0016979	5	5	0
thiamin-phosphate diphosphorylase activity	metallopeptidase activity	1.42918e-05	1	0.054	0.226074	GO:0004789	GO:0008237	5	5	0
magnesium ion binding	1-aminocyclopropane-1-carboxylate synthase activity	7.27256e-06	1	0.0475	0.2197	GO:0000287	GO:0016847	5	5	0
transcription factor activity	P-P-bond-hydrolysis-driven transporter activity	0.0401452	2	0.6135	0.792737	GO:0003700	GO:0015405	5	5	0
NAD or NADP as acceptor	transferring groups other than amino-acyl groups	0.0465342	1	0.22	0.464444	GO:0016616	GO:0016747	5	5	0
serine-type peptidase activity	adenyl nucleotide binding	0.000868693	3	0.6185	0.760425	GO:0008236	GO:0030554	5	5	0
in phosphorus-containing anhydrides	phosphotransferases	0.00158168	2	0.344	0.561089	GO:0016818	GO:0016868	5	5	0
phosphotransferases	guanyl nucleotide binding	8.23366e-11	2	0.0915	0.298617	GO:0016868	GO:0019001	5	5	0
tri-valent inorganic cation transporter activity	carboxyl group as acceptor	0.000462505	1	0.0805	0.277594	GO:0015082	GO:0016774	5	5	0
tri-valent inorganic cation transporter activity	phosphate group as acceptor	0.0111647	1	0.145	0.374226	GO:0015082	GO:0016776	5	5	0
CoA-ligase activity	guanyl nucleotide binding	0.000643194	1	0.083	0.284871	GO:0016405	GO:0019001	5	5	0
CoA carboxylase activity	transferring pentosyl groups	0.0249066	1	0.181	0.417524	GO:0016421	GO:0016763	5	5	0
quinone or similar compound as acceptor	cytochrome as acceptor	6.36037e-18	1	0.0135	0.115431	GO:0016655	GO:0016681	5	5	0
succinate dehydrogenase activity	CoA carboxylase activity	0.000443844	1	0.077	0.277686	GO:0000104	GO:0016421	5	5	0
disulphide as acceptor	phosphoric ester hydrolase activity	0.0156338	2	0.5275	0.683723	GO:0016671	GO:0042578	5	5	0
methyltransferase activity	porter activity	0.0442615	1	0.211	0.463235	GO:0008168	GO:0015291	5	5	0
P-P-bond-hydrolysis-driven transporter activity	carboxy-lyase activity	2.8167e-05	3	0.4275	0.638708	GO:0015405	GO:0016831	5	5	0
phosphoribosylamine-glycine ligase activity	disulphide as acceptor	1.42918e-05	1	0.054	0.226074	GO:0004637	GO:0016671	5	5	0
metallopeptidase activity	transaminase activity	0.000230306	4	0.826	0.906165	GO:0008237	GO:0008483	5	5	0
methyltransferase activity	FMN binding	0.000183269	1	0.069	0.261291	GO:0008168	GO:0010181	5	5	0
exopeptidase activity	acid-amino acid ligase activity	5.30463e-06	1	0.049	0.215922	GO:0008238	GO:0016881	5	5	0
phosphoribosylamine-glycine ligase activity	methyltransferase activity	5.30342e-06	1	0.048	0.216147	GO:0004637	GO:0008168	5	5	0
NADH dehydrogenase activity	guanyl nucleotide binding	0.0466848	1	0.215	0.467851	GO:0003954	GO:0019001	5	5	0
elongation	acid-thiol ligase activity	0.000174073	1	0.0675	0.260725	GO:0003746	GO:0016878	5	5	0
exopeptidase activity	carboxy-lyase activity	0.0479708	1	0.227	0.464305	GO:0008238	GO:0016831	5	5	0
succinate dehydrogenase activity	biotin carboxylase activity	1.13804e-08	1	0.03	0.173537	GO:0000104	GO:0004075	5	5	0
methionine adenosyltransferase activity	metallopeptidase activity	3.19822e-10	1	0.0255	0.157677	GO:0004478	GO:0008237	5	5	0
kinase activity	oxygen as acceptor	1.14917e-07	1	0.036	0.186337	GO:0016301	GO:0016634	5	5	0
catalyzing transmembrane movement of substances	acting on phosphates	0.000233803	1	0.0725	0.265102	GO:0016820	GO:0016838	5	5	0
methyltransferase activity	NAD or NADP as acceptor	0.00135031	1	0.094	0.302009	GO:0008168	GO:0016668	5	5	0
catalyzing transmembrane movement of substances	carboxy-lyase activity	1.79393e-05	3	0.3915	0.631211	GO:0016820	GO:0016831	5	5	0
magnesium ion binding	transferring groups other than amino-acyl groups	0.000368719	4	0.873	0.926445	GO:0000287	GO:0016747	5	5	0
kinase activity	for other substituted phosphate groups	0.0120756	1	0.1515	0.376322	GO:0016301	GO:0016780	5	5	0
L-amino acid transporter activity	in phosphorus-containing anhydrides	0.028386	1	0.187	0.426758	GO:0015179	GO:0016818	5	5	0
transcription factor activity	diphosphotransferase activity	0.00114028	1	0.091	0.297932	GO:0003700	GO:0016778	5	5	0
in phosphorus-containing anhydrides	guanyl nucleotide binding	0.001257	9	3.476	1.82814	GO:0016818	GO:0019001	5	5	0
basic amino acid transporter activity	adenyl nucleotide binding	0.0469103	1	0.2245	0.462825	GO:0015174	GO:0030554	5	5	0
termination	methyltransferase activity	0.000394506	1	0.0775	0.27483	GO:0008079	GO:0008168	5	5	0
alcohol group as acceptor	carboxy-lyase activity	0.000826197	3	0.5915	0.765455	GO:0016773	GO:0016831	5	5	0
biotin carboxylase activity	NAD or NADP as acceptor	0.0129852	1	0.154	0.379942	GO:0004075	GO:0016620	5	5	0
acetolactate synthase activity	lactate dehydrogenase activity	1.2959e-12	1	0.02	0.140035	GO:0003984	GO:0004457	5	5	0
glutamate synthase activity	disulphide as acceptor	9.39885e-21	1	0.0115	0.106646	GO:0015930	GO:0016728	5	5	0
methyltransferase activity	amidine-lyase activity	0.0040638	1	0.114	0.334754	GO:0008168	GO:0016842	5	5	0
phosphate group as acceptor	acid-amino acid ligase activity	4.0694e-05	1	0.0565	0.23945	GO:0016776	GO:0016881	5	5	0
exopeptidase activity	adenyl nucleotide binding	2.09543e-10	9	1.6035	1.18406	GO:0008238	GO:0030554	5	5	0
NAD or NADP as acceptor	amidine-lyase activity	2.92427e-07	1	0.0385	0.192448	GO:0016616	GO:0016842	5	5	0
nucleotidyltransferase activity	1-aminocyclopropane-1-carboxylate synthase activity	3.52232e-05	1	0.0595	0.236617	GO:0016779	GO:0016847	5	5	0
riboflavin synthase activity	ligation of mRNA encoding UFP-specific transcription factor by RNA ligase	0.000222639	1	0.07	0.26483	GO:0004746	GO:0008452	5	5	0
magnesium ion binding	kinase activity	0.00445517	5	1.6195	1.2925	GO:0000287	GO:0016301	5	5	0
NAD or NADP as acceptor	NAD or NADP as acceptor	4.88479e-09	1	0.0275	0.169582	GO:0016616	GO:0016668	5	5	0
acetolactate synthase activity	guanyl nucleotide binding	0.000471351	3	0.5975	0.726469	GO:0003984	GO:0019001	5	5	0
cysteine-type peptidase activity	phosphoric ester hydrolase activity	2.58028e-05	1	0.0535	0.233806	GO:0008234	GO:0042578	5	5	0
3-deoxy-8-phosphooctulonate synthase activity	nitrogenous group as acceptor	1.81443e-45	1	0.005	0.0705513	GO:0008676	GO:0016775	5	5	0
3-phosphoshikimate 1-carboxyvinyltransferase activity	kinase activity	0.00184207	1	0.1	0.309916	GO:0003866	GO:0016301	5	5	0
3-deoxy-8-phosphooctulonate synthase activity	alcohol group as acceptor	9.09378e-25	1	0.0095	0.0970281	GO:0008676	GO:0016773	5	5	0
oxygen as acceptor	phosphate group as acceptor	5.41498e-33	1	0.007	0.0833935	GO:0016634	GO:0016776	5	5	0
oxygen as acceptor	nucleotidyltransferase activity	6.65056e-07	1	0.04	0.198544	GO:0016634	GO:0016779	5	5	0
endopeptidase activity	amidine-lyase activity	0.00639826	1	0.129	0.349886	GO:0004175	GO:0016842	5	5	0
elongation	acetolactate synthase activity	0.00262249	2	0.4175	0.566881	GO:0003746	GO:0003984	5	5	0
elongation	CoA-ligase activity	0.000174073	1	0.0675	0.260725	GO:0003746	GO:0016405	5	5	0
guanyl nucleotide binding	adenyl nucleotide binding	0.00170823	11	4.7025	2.15112	GO:0019001	GO:0030554	5	5	0
in phosphorus-containing anhydrides	acting on amino acids and derivatives	0.000542114	2	0.2765	0.527434	GO:0016818	GO:0016855	5	5	0
carbamoyl-phosphate synthase activity	guanyl nucleotide binding	0.000212219	1	0.0695	0.264016	GO:0004086	GO:0019001	5	5	0
succinate dehydrogenase activity	tri-valent inorganic cation transporter activity	2.63965e-06	1	0.043	0.210174	GO:0000104	GO:0015082	5	5	0
metallopeptidase activity	ligation of mRNA encoding UFP-specific transcription factor by RNA ligase	2.02417e-08	5	0.6855	0.786065	GO:0008237	GO:0008452	5	5	0
exopeptidase activity	forming aminoacyl-tRNA and related compounds	1.23245e-32	5	0.169	0.408071	GO:0008238	GO:0016876	5	5	0
phosphate group as acceptor	phosphoric ester hydrolase activity	0.0180277	1	0.1725	0.394743	GO:0016776	GO:0042578	5	5	0
ATP-dependent DNA helicase activity	monovalent inorganic cation transporter activity	0.0115574	1	0.1485	0.374857	GO:0004003	GO:0015077	5	5	0
DNA ligase activity	metallopeptidase activity	3.11843e-08	1	0.033	0.178681	GO:0003909	GO:0008237	5	5	0
metallopeptidase activity	oxygen as acceptor	0.00135119	1	0.095	0.301696	GO:0008237	GO:0016676	5	5	0
4-cyclodiphosphate synthase activity	rRNA binding	0.00588128	2	0.406	0.632743	GO:0008685	GO:0019843	5	5	0
alcohol group as acceptor	1-aminocyclopropane-1-carboxylate synthase activity	6.65056e-07	1	0.04	0.198544	GO:0016773	GO:0016847	5	5	0
acting on amino acids and derivatives	adenyl nucleotide binding	3.44401e-06	3	0.351	0.589044	GO:0016855	GO:0030554	5	5	0
in cyclic amidines	transition metal ion transporter activity	0.00104298	1	0.0885	0.296161	GO:0016814	GO:0046915	5	5	0
cytochrome-c oxidase activity	4-cyclodiphosphate synthase activity	1.31652e-11	1	0.022	0.14672	GO:0004129	GO:0008685	5	5	0
basic amino acid transporter activity	in phosphorus-containing anhydrides	0.028386	1	0.187	0.426758	GO:0015174	GO:0016818	5	5	0
magnesium ion binding	phosphoric ester hydrolase activity	0.0234346	2	0.543	0.733089	GO:0000287	GO:0042578	5	5	0
FMN binding	alcohol group as acceptor	0.000107269	1	0.067	0.252077	GO:0010181	GO:0016773	5	5	0
NAD or NADP as acceptor	acid-ammonia (or amide) ligase activity	3.39211e-13	1	0.019	0.136559	GO:0016620	GO:0016880	5	5	0
carboxy-lyase activity	adenyl nucleotide binding	0.000170145	9	3.047	1.66168	GO:0016831	GO:0030554	5	5	0
serine-type peptidase activity	in phosphorus-containing anhydrides	6.80044e-08	4	0.4585	0.67194	GO:0008236	GO:0016818	5	5	0
cysteine-type peptidase activity	hydro-lyase activity	3.02609e-10	2	0.098	0.307316	GO:0008234	GO:0016836	5	5	0
endopeptidase activity	rRNA binding	0.0317667	3	1.1085	1.01943	GO:0004175	GO:0019843	5	5	0
magnesium ion binding	interconverting aldoses and ketoses	0.0135282	1	0.1455	0.386529	GO:0000287	GO:0016861	5	5	0
disulphide as acceptor	forming coordination complexes	7.75041e-07	1	0.0415	0.199493	GO:0016728	GO:0051003	5	5	0
monovalent inorganic cation transporter activity	adenyl nucleotide binding	0.0181443	8	4.0015	1.9098	GO:0015077	GO:0030554	5	5	0
kinase activity	carboxy-lyase activity	0.00161494	4	1.049	1.00205	GO:0016301	GO:0016831	5	5	0
CoA carboxylase activity	in linear amides	0.0236689	2	0.5625	0.724815	GO:0016421	GO:0016811	5	5	0
acetolactate synthase activity	NAD or NADP as acceptor	4.00982e-05	2	0.21	0.453876	GO:0003984	GO:0016616	5	5	0
transcription factor activity	acting on phosphates	0.00269778	1	0.1025	0.322561	GO:0003700	GO:0016838	5	5	0
transcription factor activity	CoA carboxylase activity	0.000847178	3	0.608	0.761988	GO:0003700	GO:0016421	5	5	0
methyltransferase activity	with glutamine as amido-N-donor	0.000139606	6	1.636	1.20093	GO:0008168	GO:0016884	5	5	0
prenyltransferase activity	transition metal ion binding	0.000126979	1	0.0675	0.254904	GO:0004659	GO:0046914	5	5	0
DNA-(apurinic or apyrimidinic site) lyase activity	CoA carboxylase activity	0.0143195	1	0.156	0.385666	GO:0003906	GO:0016421	5	5	0
biotin carboxylase activity	transition metal ion binding	4.34226e-07	4	0.5355	0.704264	GO:0004075	GO:0046914	5	5	0
carboxyl group as acceptor	carboxy-lyase activity	0.00808484	1	0.1355	0.35945	GO:0016774	GO:0016831	5	5	0
disulphide as acceptor	amidine-lyase activity	0.00689581	1	0.1385	0.349827	GO:0016671	GO:0016842	5	5	0
cytochrome-c oxidase activity	endopeptidase activity	0.000202602	1	0.072	0.262394	GO:0004129	GO:0004175	5	5	0
quinone or similar compound as acceptor	acid-amino acid ligase activity	2.65731e-09	1	0.0285	0.166438	GO:0016655	GO:0016881	5	5	0
cysteine-type peptidase activity	phosphate group as acceptor	1.91283e-08	1	0.031	0.176223	GO:0008234	GO:0016776	5	5	0
nucleotidyltransferase activity	rRNA binding	4.68868e-08	8	1.5605	1.20626	GO:0016779	GO:0019843	5	5	0
cysteine-type peptidase activity	alcohol group as acceptor	0.000983981	1	0.0905	0.293859	GO:0008234	GO:0016773	5	5	0
transferring amino-acyl groups	in linear amides	0.000202666	1	0.073	0.262117	GO:0016755	GO:0016811	5	5	0
succinate dehydrogenase activity	transition metal ion transporter activity	2.63965e-06	1	0.043	0.210174	GO:0000104	GO:0046915	5	5	0
DNA ligase activity	exopeptidase activity	1.43252e-22	1	0.0105	0.101956	GO:0003909	GO:0008238	5	5	0
diphosphotransferase activity	in phosphorus-containing anhydrides	0.00325038	2	0.375	0.597121	GO:0016778	GO:0016818	5	5	0
3-phosphoshikimate 1-carboxyvinyltransferase activity	disulphide as acceptor	7.28665e-06	1	0.0505	0.219029	GO:0003866	GO:0016671	5	5	0
transferring pentosyl groups	with glutamine as amido-N-donor	9.11004e-05	3	0.4945	0.669473	GO:0016763	GO:0016884	5	5	0
magnesium ion binding	FMN binding	0.000600015	1	0.084	0.282814	GO:0000287	GO:0010181	5	5	0
DNA-(apurinic or apyrimidinic site) lyase activity	transaminase activity	0.00764845	1	0.1305	0.358516	GO:0003906	GO:0008483	5	5	0
methyltransferase activity	alcohol group as acceptor	0.00996657	3	0.843	0.926704	GO:0008168	GO:0016773	5	5	0
DNA topoisomerase activity	nuclease activity	6.54372e-09	1	0.029	0.170803	GO:0003916	GO:0004518	5	5	0
NAD or NADP as acceptor	disulphide as acceptor	9.39885e-21	1	0.0115	0.106646	GO:0016639	GO:0016728	5	5	0
ligation of mRNA encoding UFP-specific transcription factor by RNA ligase	cytochrome as acceptor	9.763e-10	1	0.026	0.162287	GO:0008452	GO:0016681	5	5	0
cysteine-type peptidase activity	kinase activity	5.17423e-07	2	0.1475	0.37923	GO:0008234	GO:0016301	5	5	0
quinone or similar compound as acceptor	guanyl nucleotide binding	0.0425128	1	0.205	0.461608	GO:0016655	GO:0019001	5	5	0
NAD or NADP as acceptor	hydro-lyase activity	6.91511e-11	2	0.0885	0.297846	GO:0016668	GO:0016836	5	5	0
kinase activity	disulphide as acceptor	0.0277065	1	0.1805	0.427798	GO:0016301	GO:0016728	5	5	0
peptidyl-prolyl cis-trans isomerase activity	oxo-acid-lyase activity	2.44956e-07	1	0.038	0.191244	GO:0003755	GO:0016833	5	5	0
tri-valent inorganic cation transporter activity	NAD or NADP as acceptor	9.39885e-21	1	0.0115	0.106646	GO:0015082	GO:0016646	5	5	0
exopeptidase activity	NAD or NADP as acceptor	0.00222386	1	0.103	0.315342	GO:0008238	GO:0016616	5	5	0
FMN binding	CoA carboxylase activity	3.52232e-05	1	0.0595	0.236617	GO:0010181	GO:0016421	5	5	0
transition metal ion binding	FAD binding	2.79826e-05	1	0.056	0.234289	GO:0046914	GO:0050660	5	5	0
ligation of mRNA encoding UFP-specific transcription factor by RNA ligase	NAD or NADP as acceptor	0.0108989	1	0.142	0.37404	GO:0008452	GO:0016616	5	5	0
ligation of mRNA encoding UFP-specific transcription factor by RNA ligase	in phosphorus-containing anhydrides	0.0250485	4	1.599	1.22554	GO:0008452	GO:0016818	5	5	0
exopeptidase activity	malate dehydrogenase activity	2.2833e-56	1	0.004	0.0631347	GO:0008238	GO:0016615	5	5	0
elongation	interconverting keto- and enol-groups	0.00146722	1	0.1015	0.302065	GO:0003746	GO:0016862	5	5	0
in cyclic amidines	amidine-lyase activity	1.38021e-09	1	0.0275	0.163576	GO:0016814	GO:0016842	5	5	0
initiation	guanyl nucleotide binding	9.39885e-21	1	0.0115	0.106646	GO:0003743	GO:0019001	5	5	0
magnesium ion binding	cysteine-type peptidase activity	0.00344243	1	0.1105	0.329156	GO:0000287	GO:0008234	5	5	0
kinase activity	NAD or NADP as acceptor	1.19696e-06	1	0.04	0.203521	GO:0016301	GO:0016726	5	5	0
magnesium ion binding	exopeptidase activity	0.00301607	2	0.373	0.592492	GO:0000287	GO:0008238	5	5	0
inorganic anion transporter activity	nucleotidyltransferase activity	0.00222654	1	0.105	0.314682	GO:0015103	GO:0016779	5	5	0
magnesium ion binding	carboxyl group as acceptor	0.0398022	1	0.211	0.450089	GO:0000287	GO:0016774	5	5	0
magnesium ion binding	diphosphotransferase activity	0.00726596	1	0.1325	0.354974	GO:0000287	GO:0016778	5	5	0
kinase activity	acting on phosphates	0.0181262	1	0.168	0.39731	GO:0016301	GO:0016838	5	5	0
ligation of mRNA encoding UFP-specific transcription factor by RNA ligase	monovalent inorganic cation transporter activity	0.00420714	2	0.386	0.612529	GO:0008452	GO:0015077	5	5	0
acetolactate synthase activity	termination	5.30463e-06	1	0.049	0.215922	GO:0003984	GO:0008079	5	5	0
transcription factor activity	transferring groups other than amino-acyl groups	0.0461362	2	0.678	0.785254	GO:0003700	GO:0016747	5	5	0
transcription factor activity	lipoate-protein ligase activity	0.000814249	1	0.0865	0.289931	GO:0003700	GO:0016979	5	5	0
metallopeptidase activity	amidine-lyase activity	0.0204045	1	0.1695	0.40602	GO:0008237	GO:0016842	5	5	0
metallopeptidase activity	1-aminocyclopropane-1-carboxylate synthase activity	2.80011e-05	1	0.058	0.233802	GO:0008237	GO:0016847	5	5	0
riboflavin synthase activity	forming aminoacyl-tRNA and related compounds	0.000222639	1	0.07	0.26483	GO:0004746	GO:0016876	5	5	0
disulphide as acceptor	acid-amino acid ligase activity	2.30205e-06	2	0.168	0.39982	GO:0016671	GO:0016881	5	5	0
interconverting aldoses and ketoses	phosphoric ester hydrolase activity	2.38564e-05	1	0.055	0.232383	GO:0016861	GO:0042578	5	5	0
cytochrome as acceptor	forming aminoacyl-tRNA and related compounds	9.763e-10	1	0.026	0.162287	GO:0016681	GO:0016876	5	5	0
iron-sulphur protein as acceptor	in linear amides	1.0016e-08	2	0.115	0.335904	GO:0016699	GO:0016811	5	5	0
NAD or NADP as acceptor	forming aminoacyl-tRNA and related compounds	0.0108989	1	0.142	0.37404	GO:0016616	GO:0016876	5	5	0
kinase activity	diphosphotransferase activity	0.0137448	1	0.152	0.384669	GO:0016301	GO:0016778	5	5	0
Holliday junction helicase activity	in linear amides	0.00107724	1	0.093	0.295626	GO:0009378	GO:0016811	5	5	0
in cyclic amides	transition metal ion binding	0.00912408	1	0.1335	0.367076	GO:0016812	GO:0046914	5	5	0
carboxyl group as acceptor	for other substituted phosphate groups	2.71493e-16	1	0.015	0.121583	GO:0016774	GO:0016780	5	5	0
endopeptidase activity	protein disulfide oxidoreductase activity	0.0348287	1	0.1985	0.441809	GO:0004175	GO:0015035	5	5	0
endopeptidase activity	thiamin-phosphate diphosphorylase activity	2.05633e-06	1	0.045	0.207356	GO:0004175	GO:0004789	5	5	0
cytochrome-c oxidase activity	nucleotidyltransferase activity	0.00211368	1	0.097	0.315659	GO:0004129	GO:0016779	5	5	0
amidine-lyase activity	rRNA binding	0.00618686	1	0.123	0.350617	GO:0016842	GO:0019843	5	5	0
P-P-bond-hydrolysis-driven transporter activity	transition metal ion transporter activity	0.00096421	2	0.3005	0.548042	GO:0015405	GO:0046915	5	5	0
acid-amino acid ligase activity	adenyl nucleotide binding	0.00154428	3	0.6795	0.784275	GO:0016881	GO:0030554	5	5	0
endopeptidase activity	carboxyl group as acceptor	0.049039	1	0.225	0.468492	GO:0004175	GO:0016774	5	5	0
endopeptidase activity	oxygen as acceptor	0.000202602	1	0.072	0.262394	GO:0004175	GO:0016676	5	5	0
exopeptidase activity	1-aminocyclopropane-1-carboxylate synthase activity	9.39885e-21	1	0.0115	0.106646	GO:0008238	GO:0016847	5	5	0
3-deoxy-8-phosphooctulonate synthase activity	kinase activity	3.41805e-14	1	0.0175	0.131158	GO:0008676	GO:0016301	5	5	0
acetolactate synthase activity	adenyl nucleotide binding	0.021105	6	2.8065	1.57203	GO:0003984	GO:0030554	5	5	0
transcription factor activity	DNA-(apurinic or apyrimidinic site) lyase activity	0.0226464	1	0.182	0.408607	GO:0003700	GO:0003906	5	5	0
L-amino acid transporter activity	adenyl nucleotide binding	0.0469103	1	0.2245	0.462825	GO:0015179	GO:0030554	5	5	0
3-deoxy-8-phosphooctulonate synthase activity	adenyl nucleotide binding	1.70606e-05	1	0.055	0.228037	GO:0008676	GO:0030554	5	5	0
kinase activity	lipoate-protein ligase activity	0.0136595	1	0.1565	0.382205	GO:0016301	GO:0016979	5	5	0
monovalent inorganic cation transporter activity	iron-sulphur protein as acceptor	0.000982678	1	0.0885	0.294467	GO:0015077	GO:0016699	5	5	0
exopeptidase activity	transaminase activity	2.11174e-11	3	0.188	0.426318	GO:0008238	GO:0008483	5	5	0
CoA carboxylase activity	transition metal ion binding	1.75778e-06	6	1.1995	1.03501	GO:0016421	GO:0046914	5	5	0
kinase activity	transition metal ion transporter activity	0.0362478	2	0.636	0.759468	GO:0016301	GO:0046915	5	5	0
succinate dehydrogenase activity	acetolactate synthase activity	0.00076256	1	0.0855	0.288498	GO:0000104	GO:0003984	5	5	0
tRNA binding	in cyclic amidines	0.000256667	1	0.0745	0.266431	GO:0000049	GO:0016814	5	5	0
NAD or NADP as acceptor	nucleotidyltransferase activity	0.000127024	1	0.0685	0.254637	GO:0016628	GO:0016779	5	5	0
oxygen as acceptor	nucleotidyltransferase activity	0.00211368	1	0.097	0.315659	GO:0016676	GO:0016779	5	5	0
transaminase activity	phosphate group as acceptor	0.0439771	1	0.213	0.461235	GO:0008483	GO:0016776	5	5	0
tri-valent inorganic cation transporter activity	P-P-bond-hydrolysis-driven transporter activity	0.00096421	2	0.3005	0.548042	GO:0015082	GO:0015405	5	5	0
transaminase activity	guanyl nucleotide binding	0.0307049	2	0.6015	0.747648	GO:0008483	GO:0019001	5	5	0
tRNA binding	4-cyclodiphosphate synthase activity	0.0154415	1	0.159	0.389609	GO:0000049	GO:0008685	5	5	0
transcription factor activity	catalyzing transmembrane movement of substances	0.0285263	2	0.557	0.758313	GO:0003700	GO:0016820	5	5	0
metallopeptidase activity	forming coordination complexes	3.07353e-05	3	0.4605	0.633751	GO:0008237	GO:0051003	5	5	0
transaminase activity	alcohol group as acceptor	0.0154446	2	0.5155	0.687747	GO:0008483	GO:0016773	5	5	0
ligation of mRNA encoding UFP-specific transcription factor by RNA ligase	disulphide as acceptor	6.5671e-06	1	0.049	0.218227	GO:0008452	GO:0016728	5	5	0
riboflavin synthase activity	hydro-lyase activity	0.0119544	1	0.152	0.375455	GO:0004746	GO:0016836	5	5	0
cysteine-type peptidase activity	with glutamine as amido-N-donor	0.00932532	1	0.149	0.361752	GO:0008234	GO:0016884	5	5	0
peptidyl-prolyl cis-trans isomerase activity	forming coordination complexes	0.000815168	1	0.0885	0.289326	GO:0003755	GO:0051003	5	5	0
in linear amides	forming coordination complexes	1.96638e-07	3	0.307	0.530935	GO:0016811	GO:0051003	5	5	0
protein disulfide oxidoreductase activity	with glutamine as amido-N-donor	0.000597901	2	0.2975	0.525482	GO:0015035	GO:0016884	5	5	0
NAD(P)H dehydrogenase (quinone) activity	adenyl nucleotide binding	0.00271385	1	0.1105	0.319908	GO:0003955	GO:0030554	5	5	0
alcohol group as acceptor	acting on carbohydrates and derivatives	4.74723e-06	1	0.0465	0.215316	GO:0016773	GO:0016857	5	5	0
in phosphorus-containing anhydrides	lipoate-protein ligase activity	0.00276936	2	0.3715	0.587078	GO:0016818	GO:0016979	5	5	0
monovalent inorganic cation transporter activity	acid-amino acid ligase activity	0.00893407	1	0.1365	0.364601	GO:0015077	GO:0016881	5	5	0
cytochrome-c oxidase activity	metallopeptidase activity	0.00135119	1	0.095	0.301696	GO:0004129	GO:0008237	5	5	0
biotin carboxylase activity	oxo-acid-lyase activity	2.33567e-06	1	0.0455	0.20845	GO:0004075	GO:0016833	5	5	0
biotin carboxylase activity	carboxy-lyase activity	0.0363259	1	0.206	0.442337	GO:0004075	GO:0016831	5	5	0
diphosphotransferase activity	forming coordination complexes	1.57994e-06	1	0.043	0.205358	GO:0016778	GO:0051003	5	5	0
