# Supplementary material for: A proteome-wide protein interaction map for Campylobacter jejuni
Source: Genome Biol. 2007 Jul 5;8(7):R130. doi: 10.1186/gb-2007-8-7-r130 (PMC2323224; doi:10.1186/gb-2007-8-7-r130)
Supplement: Additional data file 12 — C. jejuni interologs predicted from large-scale protein interaction analyses performed for E. coli or H. pylori [file gb-2007-8-7-r130-S12.xls]

## Sheet: Supp_Table10.mer
Additional Data File 12. C. jejuni interologs predicted from E. coli protein complexes (Butland et al., 2005; and Arifuzzaman et al., 2006) and from the H. pylori yeast two hybrid study (Rain et al., 2001). Interactions that overlap with the NetworkBlast prediction list are also noted. "1" = predicted, "0" = not predicted.
gene1_ID	gene2_ID	Arifuzzaman	Butland	Rain	NetworkBlast predictions
Cj0001	Cj1073c	1	0	0	0
Cj0001	Cj1221	1	0	0	0
Cj0002	Cj1221	1	0	0	0
Cj0003	Cj0107	1	0	0	0
Cj0003	Cj0123c	1	0	0	0
Cj0003	Cj0131	1	0	0	0
Cj0003	Cj0147c	1	0	0	0
Cj0003	Cj0449c	1	0	0	0
Cj0003	Cj0650	1	0	0	0
Cj0003	Cj0810	1	0	0	0
Cj0003	Cj0864	1	0	0	0
Cj0003	Cj0872	1	0	0	0
Cj0003	Cj1087c	1	0	0	0
Cj0003	Cj1106	1	0	0	0
Cj0003	Cj1155c	1	0	0	0
Cj0003	Cj1161c	1	0	0	0
Cj0003	Cj1207c	1	0	0	0
Cj0003	Cj1215	1	0	0	0
Cj0003	Cj1235	1	0	0	0
Cj0003	Cj1275c	1	0	0	0
Cj0003	Cj1517	1	0	0	0
Cj0003	Cj1572c	1	0	0	0
Cj0003	Cj1664	1	0	0	0
Cj0003	Cj1665	1	0	0	0
Cj0005c	Cj0759	1	0	0	0
Cj0005c	Cj1221	1	0	0	0
Cj0007	Cj0321	1	0	0	0
Cj0007	Cj1152c	1	0	0	0
Cj0007	Cj1155c	1	0	0	0
Cj0007	Cj1161c	1	0	0	0
Cj0007	Cj1599	1	0	0	0
Cj0009	Cj0134	1	0	0	0
Cj0009	Cj0139	1	0	0	0
Cj0009	Cj0264c	1	0	0	0
Cj0009	Cj0297c	1	0	0	0
Cj0009	Cj0334	1	0	0	0
Cj0009	Cj0390	1	0	0	0
Cj0009	Cj0435	1	0	0	0
Cj0009	Cj0480c	1	0	0	0
Cj0009	Cj0485	1	0	0	0
Cj0009	Cj0497	1	0	0	0
Cj0009	Cj0780	1	0	0	0
Cj0009	Cj0807	1	0	0	0
Cj0009	Cj0924c	1	0	0	0
Cj0009	Cj1221	1	0	0	0
Cj0009	Cj1332	1	0	0	0
Cj0009	Cj1380	1	0	0	0
Cj0009	Cj1511c	1	0	0	0
Cj0009	Cj1590	1	0	0	0
Cj0009	Cj1679	1	0	0	0
Cj0010c	Cj0274	1	0	0	0
Cj0010c	Cj0409	1	0	0	0
Cj0010c	Cj0437	1	0	0	0
Cj0010c	Cj1082c	1	0	0	0
Cj0013	Cj0029	1	0	0	0
Cj0013	Cj0115	1	0	0	0
Cj0013	Cj0810	1	0	0	0
Cj0013	Cj0895c	1	0	0	0
Cj0013	Cj1182c	1	0	0	0
Cj0013	Cj1604	1	0	0	0
Cj0015c	Cj0170	1	0	0	0
Cj0015c	Cj0171	1	0	0	0
Cj0015c	Cj0261c	1	0	0	0
Cj0015c	Cj0304c	1	0	0	0
Cj0015c	Cj0590	1	0	0	0
Cj0015c	Cj0836	1	0	0	0
Cj0015c	Cj0976	1	0	0	0
Cj0015c	Cj1221	1	0	0	0
Cj0015c	Cj1300	1	0	0	0
Cj0016	Cj1272c	1	0	0	0
Cj0019c	Cj0283c	1	0	1	0
Cj0019c	Cj0285c	1	0	1	0
Cj0019c	Cj0316	1	0	0	0
Cj0019c	Cj0409	1	0	0	0
Cj0019c	Cj0437	1	0	0	0
Cj0019c	Cj0918c	1	0	0	0
Cj0019c	Cj1221	1	0	0	0
Cj0019c	Cj1638	1	0	0	0
Cj0020c	Cj0360	1	0	0	0
Cj0020c	Cj1407c	1	0	0	0
Cj0020c	Cj1430c	1	0	0	0
Cj0021c	Cj0115	1	0	0	0
Cj0021c	Cj1594	1	0	0	0
Cj0021c	Cj1704c	1	0	0	0
Cj0022c	Cj0094	1	0	0	0
Cj0022c	Cj0475	1	0	0	0
Cj0022c	Cj0478	1	0	0	0
Cj0022c	Cj0479	1	0	0	0
Cj0022c	Cj0492	1	0	0	0
Cj0022c	Cj1592	1	0	0	0
Cj0022c	Cj1596	1	0	0	0
Cj0022c	Cj1704c	1	0	0	0
Cj0023	Cj0275	1	0	0	0
Cj0023	Cj0810	1	0	0	0
Cj0023	Cj1272c	1	0	0	0
Cj0023	Cj1471c	1	0	0	0
Cj0024	Cj0231c	1	0	0	0
Cj0024	Cj1221	1	0	0	0
Cj0024	Cj1704c	1	0	0	0
Cj0027	Cj0478	1	0	0	0
Cj0027	Cj0479	1	0	0	0
Cj0027	Cj0796c	1	0	0	0
Cj0027	Cj0810	1	0	0	0
Cj0028	Cj0882c	1	0	0	0
Cj0028	Cj1645	1	0	0	0
Cj0029	Cj0123c	1	0	0	0
Cj0029	Cj0545	1	0	0	0
Cj0029	Cj0942c	1	0	0	0
Cj0029	Cj1252	1	0	0	0
Cj0043	Cj0810	1	0	0	0
Cj0053c	Cj0810	1	0	0	0
Cj0053c	Cj0938c	1	0	0	0
Cj0053c	Cj1584c	1	0	0	0
Cj0053c	Cj1704c	1	0	0	0
Cj0054c	Cj0793	1	0	0	0
Cj0054c	Cj0889c	1	0	0	0
Cj0054c	Cj1221	1	0	0	0
Cj0054c	Cj1222c	1	0	0	0
Cj0054c	Cj1226c	1	0	0	0
Cj0054c	Cj1262	1	0	0	0
Cj0054c	Cj1492c	1	0	0	0
Cj0060c	Cj1221	1	0	0	0
Cj0060c	Cj1576c	1	0	0	0
Cj0060c	Cj1577c	1	0	0	0
Cj0060c	Cj1704c	1	0	0	0
Cj0061c	Cj0136	1	0	0	0
Cj0061c	Cj0160c	1	0	0	0
Cj0061c	Cj0478	1	0	1	0
Cj0061c	Cj0479	1	0	1	0
Cj0061c	Cj1595	1	0	0	0
Cj0061c	Cj1701c	1	0	0	0
Cj0065c	Cj1221	1	0	0	0
Cj0067	Cj0265c	1	0	0	0
Cj0067	Cj0759	1	0	0	0
Cj0067	Cj0810	1	0	0	0
Cj0067	Cj0828c	1	0	0	0
Cj0067	Cj1221	1	0	0	0
Cj0067	Cj1358c	1	0	0	0
Cj0067	Cj1474c	1	0	0	0
Cj0067	Cj1494c	1	0	0	0
Cj0068	Cj0930	1	0	0	0
Cj0068	Cj1221	1	0	0	0
Cj0073c	Cj0075c	1	0	0	0
Cj0073c	Cj0161c	1	0	0	0
Cj0073c	Cj0192c	1	0	0	0
Cj0073c	Cj0991c	1	0	0	0
Cj0073c	Cj1221	1	0	1	0
Cj0073c	Cj1266c	1	0	0	0
Cj0073c	Cj1585c	1	0	0	0
Cj0074c	Cj0125c	1	0	0	0
Cj0074c	Cj0230c	1	0	0	0
Cj0074c	Cj0231c	1	0	0	0
Cj0074c	Cj0509c	1	0	0	0
Cj0074c	Cj0734c	1	0	0	0
Cj0074c	Cj0758	1	0	0	0
Cj0074c	Cj0817	1	0	0	0
Cj0074c	Cj0921c	1	0	0	0
Cj0074c	Cj0982c	1	0	0	0
Cj0074c	Cj1108	1	0	0	0
Cj0074c	Cj1221	1	0	0	0
Cj0074c	Cj1291c	1	0	0	0
Cj0074c	Cj1393	1	0	0	0
Cj0075c	Cj0104	1	0	0	0
Cj0075c	Cj0117	1	0	0	0
Cj0075c	Cj0149c	1	0	0	0
Cj0075c	Cj0169	1	0	0	0
Cj0075c	Cj0346	1	0	0	0
Cj0075c	Cj0368c	1	0	0	0
Cj0075c	Cj0534	1	0	0	0
Cj0075c	Cj0558c	1	0	0	0
Cj0075c	Cj0579c	1	0	0	0
Cj0075c	Cj0582	1	0	0	0
Cj0075c	Cj0699c	1	0	0	0
Cj0075c	Cj0855	1	0	0	0
Cj0075c	Cj0861c	1	0	0	0
Cj0075c	Cj1042c	1	0	0	0
Cj0075c	Cj1176c	1	0	0	0
Cj0075c	Cj1217c	1	0	0	0
Cj0075c	Cj1221	1	0	0	0
Cj0075c	Cj1537c	1	0	0	0
Cj0075c	Cj1580c	1	0	0	0
Cj0075c	Cj1717c	1	0	0	0
Cj0085c	Cj1221	1	0	0	0
Cj0086c	Cj0918c	1	0	0	0
Cj0086c	Cj1071	1	0	0	0
Cj0086c	Cj1221	1	0	0	0
Cj0086c	Cj1704c	1	0	0	0
Cj0087	Cj0279	1	0	0	0
Cj0087	Cj0810	1	0	0	0
Cj0094	Cj0311	1	0	0	0
Cj0094	Cj0661c	1	0	0	0
Cj0094	Cj0708	1	0	0	0
Cj0094	Cj1280c	1	0	0	0
Cj0094	Cj1479c	1	0	0	0
Cj0094	Cj1596	1	0	0	0
Cj0094	Cj1691c	1	0	0	0
Cj0095	Cj0115	1	0	0	0
Cj0095	Cj0287c	1	0	0	0
Cj0095	Cj0810	1	0	0	0
Cj0095	Cj0946	1	0	0	0
Cj0095	Cj0977	1	0	0	0
Cj0095	Cj1593	1	0	0	0
Cj0095	Cj1594	1	0	0	0
Cj0095	Cj1596	1	0	0	0
Cj0095	Cj1653c	1	0	0	0
Cj0095	Cj1681c	1	0	0	0
Cj0095	Cj1689c	1	0	0	0
Cj0095	Cj1692c	1	0	0	0
Cj0095	Cj1695c	1	0	0	0
Cj0095	Cj1701c	1	0	0	0
Cj0095	Cj1704c	1	0	0	0
Cj0097	Cj0918c	1	0	0	0
Cj0097	Cj1000	1	0	0	0
Cj0098	Cj0409	1	0	0	0
Cj0098	Cj0437	1	0	0	0
Cj0098	Cj0475	1	0	0	0
Cj0098	Cj0492	1	0	0	0
Cj0098	Cj0664c	1	0	0	0
Cj0098	Cj1221	1	0	0	0
Cj0098	Cj1479c	1	0	0	0
Cj0098	Cj1592	1	0	0	0
Cj0098	Cj1594	1	0	0	0
Cj0098	Cj1596	1	0	0	0
Cj0098	Cj1704c	1	0	0	0
Cj0098	Cj1706c	1	0	0	0
Cj0100	Cj0519	1	0	0	0
Cj0100	Cj1221	1	0	0	0
Cj0100	Cj1274c	1	0	0	0
Cj0101	Cj0147c	1	0	0	0
Cj0101	Cj0464	1	0	0	0
Cj0101	Cj0759	1	0	0	0
Cj0101	Cj0810	1	0	0	0
Cj0101	Cj0864	1	0	0	0
Cj0101	Cj0872	1	0	0	0
Cj0101	Cj1106	1	0	0	0
Cj0101	Cj1207c	1	0	0	0
Cj0101	Cj1664	1	0	0	0
Cj0101	Cj1665	1	0	0	0
Cj0104	Cj0105	1	0	0	0
Cj0104	Cj0107	1	0	0	0
Cj0104	Cj0426	1	0	0	0
Cj0104	Cj0759	1	0	0	0
Cj0104	Cj0888c	1	0	0	0
Cj0104	Cj0991c	1	0	0	0
Cj0104	Cj1585c	1	0	0	0
Cj0105	Cj0315	1	0	0	0
Cj0105	Cj0821	1	0	0	0
Cj0105	Cj0929	1	0	0	0
Cj0105	Cj1000	1	0	0	0
Cj0107	Cj0283c	1	0	0	0
Cj0107	Cj0285c	1	0	0	0
Cj0107	Cj0696	1	0	0	0
Cj0107	Cj1156	1	0	0	0
Cj0107	Cj1172c	1	0	0	0
Cj0107	Cj1182c	1	0	0	0
Cj0107	Cj1536c	1	0	0	0
Cj0107	Cj1587c	1	0	0	0
Cj0107	Cj1673c	1	0	0	0
Cj0107	Cj1692c	1	0	0	0
Cj0107	Cj1695c	1	0	0	0
Cj0108	Cj0450c	1	0	0	0
Cj0113	Cj0169	1	0	0	0
Cj0113	Cj0193c	1	0	0	0
Cj0115	Cj0128c	1	0	0	0
Cj0115	Cj0147c	1	0	0	0
Cj0115	Cj0156c	1	0	0	0
Cj0115	Cj0169	1	0	0	0
Cj0115	Cj0192c	1	0	0	0
Cj0115	Cj0193c	1	0	0	0
Cj0115	Cj0297c	1	0	0	0
Cj0115	Cj0298c	1	0	0	0
Cj0115	Cj0320	1	0	0	0
Cj0115	Cj0368c	1	0	0	0
Cj0115	Cj0415	1	0	0	0
Cj0115	Cj0420	1	0	0	0
Cj0115	Cj0432c	1	0	0	0
Cj0115	Cj0435	1	0	0	0
Cj0115	Cj0473	1	0	0	0
Cj0115	Cj0485	1	0	0	0
Cj0115	Cj0575	1	0	0	0
Cj0115	Cj0595c	1	0	0	0
Cj0115	Cj0640c	1	0	0	0
Cj0115	Cj0661c	1	0	0	0
Cj0115	Cj0720c	1	0	0	0
Cj0115	Cj0789	1	0	0	0
Cj0115	Cj0807	1	0	0	0
Cj0115	Cj0822	1	0	0	0
Cj0115	Cj0845c	1	0	0	0
Cj0115	Cj0864	1	0	0	0
Cj0115	Cj0872	1	0	0	0
Cj0115	Cj0887c	1	0	0	0
Cj0115	Cj1106	1	0	0	0
Cj0115	Cj1172c	1	0	0	0
Cj0115	Cj1207c	1	0	0	0
Cj0115	Cj1230	1	0	0	0
Cj0115	Cj1254	1	0	0	0
Cj0115	Cj1272c	1	0	0	0
Cj0115	Cj1288c	1	0	0	0
Cj0115	Cj1332	1	0	0	0
Cj0115	Cj1338c	1	0	0	0
Cj0115	Cj1339c	1	0	0	0
Cj0115	Cj1380	1	0	0	0
Cj0115	Cj1415c	1	0	0	0
Cj0115	Cj1455	1	0	0	0
Cj0115	Cj1458c	1	0	0	0
Cj0115	Cj1479c	1	0	0	0
Cj0115	Cj1563c	1	0	0	0
Cj0115	Cj1593	1	0	0	0
Cj0115	Cj1596	1	0	0	0
Cj0115	Cj1664	1	0	0	0
Cj0115	Cj1665	1	0	0	0
Cj0115	Cj1689c	1	0	0	0
Cj0115	Cj1692c	1	0	0	0
Cj0115	Cj1695c	1	0	0	0
Cj0115	Cj1697c	1	0	0	0
Cj0115	Cj1705c	1	0	0	0
Cj0115	Cj1706c	1	0	0	0
Cj0116	Cj0810	1	0	0	0
Cj0117	Cj0148c	1	0	0	0
Cj0117	Cj0451	1	0	0	0
Cj0117	Cj0684	1	0	0	0
Cj0117	Cj0759	1	0	0	0
Cj0117	Cj0942c	1	0	0	0
Cj0117	Cj0991c	1	0	0	0
Cj0117	Cj1018c	1	0	0	0
Cj0117	Cj1019c	1	0	0	0
Cj0117	Cj1221	1	0	0	0
Cj0117	Cj1585c	1	0	0	0
Cj0118	Cj1221	1	0	0	0
Cj0119	Cj0516	1	0	0	0
Cj0119	Cj0579c	1	0	0	0
Cj0119	Cj0777	1	0	0	0
Cj0119	Cj0863c	1	0	0	0
Cj0119	Cj0938c	1	0	0	0
Cj0119	Cj1101	1	0	0	0
Cj0119	Cj1176c	1	0	0	0
Cj0119	Cj1243	1	0	0	0
Cj0119	Cj1503c	1	0	0	0
Cj0119	Cj1593	1	0	0	0
Cj0119	Cj1704c	1	0	0	0
Cj0121	Cj0915	1	0	0	0
Cj0121	Cj1593	1	0	0	0
Cj0121	Cj1596	1	0	0	0
Cj0121	Cj1690c	1	0	0	0
Cj0121	Cj1700c	1	0	0	0
Cj0121	Cj1701c	1	0	0	0
Cj0121	Cj1704c	1	0	0	0
Cj0123c	Cj0779	1	0	0	0
Cj0123c	Cj1039	1	0	0	0
Cj0123c	Cj1409	1	0	0	0
Cj0123c	Cj1479c	1	0	0	0
Cj0123c	Cj1704c	1	0	0	0
Cj0125c	Cj0206	1	0	0	0
Cj0125c	Cj0264c	1	0	0	0
Cj0125c	Cj0688	1	0	0	0
Cj0125c	Cj0701	1	0	0	0
Cj0125c	Cj0709	1	0	0	0
Cj0125c	Cj0780	1	0	0	0
Cj0125c	Cj0789	1	0	0	0
Cj0125c	Cj0810	1	0	0	0
Cj0125c	Cj0980	1	0	0	0
Cj0125c	Cj1511c	1	0	0	0
Cj0125c	Cj1537c	1	0	0	0
Cj0126c	Cj1133	1	0	0	0
Cj0126c	Cj1148	1	0	0	0
Cj0126c	Cj1221	1	0	0	0
Cj0126c	Cj1479c	1	0	0	0
Cj0126c	Cj1594	1	0	0	0
Cj0126c	Cj1693c	1	0	0	0
Cj0128c	Cj0810	1	0	0	0
Cj0128c	Cj1594	1	0	0	0
Cj0128c	Cj1706c	1	0	0	0
Cj0129c	Cj0650	1	0	0	0
Cj0131	Cj0426	1	0	0	0
Cj0131	Cj0473	1	0	0	0
Cj0131	Cj0493	1	0	0	0
Cj0131	Cj0509c	1	0	0	0
Cj0131	Cj0759	1	0	0	0
Cj0131	Cj0777	1	0	0	0
Cj0131	Cj0888c	1	0	0	0
Cj0131	Cj1073c	1	0	0	0
Cj0131	Cj1101	1	0	0	0
Cj0131	Cj1108	1	0	0	0
Cj0131	Cj1592	1	0	0	0
Cj0132	Cj1221	1	0	0	0
Cj0133	Cj0462	1	0	0	0
Cj0133	Cj0836	1	0	0	0
Cj0133	Cj1044c	1	0	0	0
Cj0133	Cj1368	1	0	0	0
Cj0134	Cj1221	1	0	0	0
Cj0136	Cj0287c	1	0	0	0
Cj0136	Cj0346	1	0	0	0
Cj0136	Cj0392c	1	0	0	0
Cj0136	Cj0426	1	0	0	0
Cj0136	Cj0476	1	0	0	0
Cj0136	Cj0480c	1	0	0	0
Cj0136	Cj0650	1	0	0	0
Cj0136	Cj0888c	1	0	0	0
Cj0136	Cj0946	1	0	0	0
Cj0136	Cj1172c	1	0	0	0
Cj0136	Cj1209	1	0	0	0
Cj0136	Cj1548c	1	0	0	0
Cj0136	Cj1653c	1	0	0	0
Cj0136	Cj1690c	1	0	0	0
Cj0136	Cj1692c	1	0	0	0
Cj0137	Cj0810	1	0	0	0
Cj0138	Cj0476	1	0	0	0
Cj0138	Cj0977	1	0	0	0
Cj0138	Cj1689c	1	0	0	0
Cj0138	Cj1695c	1	0	0	0
Cj0138	Cj1697c	1	0	0	0
Cj0139	Cj1221	1	0	0	0
Cj0140	Cj1221	1	0	0	0
Cj0142c	Cj0510c	1	0	0	0
Cj0142c	Cj0943	1	0	0	0
Cj0142c	Cj1221	1	0	0	0
Cj0142c	Cj1704c	1	0	0	0
Cj0142c	Cj1706c	1	0	0	0
Cj0144	Cj0283c	1	0	1	0
Cj0144	Cj0285c	1	0	1	0
Cj0144	Cj0316	1	0	0	0
Cj0144	Cj0409	1	0	0	0
Cj0144	Cj0437	1	0	0	0
Cj0144	Cj0918c	1	0	0	0
Cj0144	Cj1221	1	0	0	0
Cj0144	Cj1638	1	0	0	0
Cj0146c	Cj0810	1	0	0	0
Cj0147c	Cj0268c	1	0	0	0
Cj0147c	Cj0275	1	0	0	0
Cj0147c	Cj0519	1	0	0	0
Cj0147c	Cj0841c	1	0	0	0
Cj0147c	Cj0918c	1	0	0	0
Cj0147c	Cj1046c	1	0	0	0
Cj0147c	Cj1182c	1	0	0	0
Cj0147c	Cj1268c	1	0	0	0
Cj0147c	Cj1350	1	0	0	0
Cj0147c	Cj1578c	1	0	0	0
Cj0147c	Cj1594	1	0	0	0
Cj0147c	Cj1697c	1	0	0	0
Cj0147c	Cj1704c	1	0	0	0
Cj0147c	Cj1706c	1	0	0	0
Cj0148c	Cj0562	1	0	0	0
Cj0148c	Cj0759	1	0	0	0
Cj0148c	Cj0810	1	0	0	0
Cj0148c	Cj1037c	1	0	0	0
Cj0148c	Cj1258	1	0	0	0
Cj0148c	Cj1290c	1	0	0	0
Cj0148c	Cj1681c	1	0	0	0
Cj0148c	Cj1704c	1	0	0	0
Cj0149c	Cj0622	1	0	0	0
Cj0149c	Cj0991c	1	0	0	0
Cj0149c	Cj1213c	1	0	0	0
Cj0149c	Cj1585c	1	0	0	0
Cj0150c	Cj0518	1	0	0	0
Cj0150c	Cj0625	1	0	0	0
Cj0150c	Cj0810	1	0	0	0
Cj0150c	Cj1221	1	0	0	0
Cj0150c	Cj1359	1	0	0	0
Cj0150c	Cj1538c	1	0	0	0
Cj0150c	Cj1592	1	0	0	0
Cj0153c	Cj0579c	1	0	0	0
Cj0153c	Cj1176c	1	0	0	0
Cj0153c	Cj1264c	1	0	0	0
Cj0153c	Cj1596	1	0	0	0
Cj0154c	Cj0709	1	0	0	0
Cj0154c	Cj1594	1	0	0	0
Cj0155c	Cj0325	1	0	0	0
Cj0155c	Cj0342c	1	0	0	0
Cj0155c	Cj0368c	1	0	0	0
Cj0155c	Cj0549	1	0	0	0
Cj0155c	Cj0699c	1	0	0	0
Cj0155c	Cj0717	1	0	0	0
Cj0155c	Cj1494c	1	0	0	0
Cj0155c	Cj1578c	1	0	0	0
Cj0156c	Cj1594	1	0	0	0
Cj0156c	Cj1596	1	0	0	0
Cj0159c	Cj0688	1	0	0	0
Cj0160c	Cj1221	1	0	0	0
Cj0160c	Cj1690c	1	0	0	0
Cj0160c	Cj1704c	1	0	0	0
Cj0161c	Cj0284c	1	0	0	0
Cj0161c	Cj0327	1	0	0	0
Cj0161c	Cj0572	1	0	0	0
Cj0161c	Cj0701	1	0	0	0
Cj0161c	Cj0810	1	0	0	0
Cj0161c	Cj1049c	1	0	0	0
Cj0161c	Cj1221	1	0	0	0
Cj0161c	Cj1388	1	0	0	0
Cj0161c	Cj1518	1	0	0	0
Cj0166	Cj1221	1	0	0	0
Cj0169	Cj0599	1	0	0	0
Cj0169	Cj0905c	1	0	0	0
Cj0169	Cj0991c	1	0	0	0
Cj0169	Cj1478c	1	0	0	0
Cj0169	Cj1585c	1	0	0	0
Cj0169	Cj1704c	1	0	0	0
Cj0170	Cj0230c	1	0	0	0
Cj0170	Cj0320	1	0	0	0
Cj0170	Cj0322	1	0	0	0
Cj0170	Cj0360	1	0	0	0
Cj0170	Cj0400	1	0	0	0
Cj0170	Cj0464	1	0	0	0
Cj0170	Cj0481	1	0	0	0
Cj0170	Cj0719c	1	0	0	0
Cj0170	Cj0720c	1	0	0	0
Cj0170	Cj0806	1	0	0	0
Cj0170	Cj0810	1	0	0	0
Cj0170	Cj0887c	1	0	0	0
Cj0170	Cj0918c	1	0	0	0
Cj0170	Cj1043c	1	0	0	0
Cj0170	Cj1081c	1	0	0	0
Cj0170	Cj1221	1	0	0	0
Cj0170	Cj1271c	1	0	0	0
Cj0170	Cj1313	1	0	0	0
Cj0170	Cj1338c	1	0	0	0
Cj0170	Cj1339c	1	0	0	0
Cj0170	Cj1382c	1	0	0	0
Cj0170	Cj1407c	1	0	0	0
Cj0170	Cj1504c	1	0	0	0
Cj0170	Cj1704c	1	0	0	0
Cj0170	Cj1709c	1	0	0	0
Cj0171	Cj0230c	1	0	0	0
Cj0171	Cj0320	1	0	0	0
Cj0171	Cj0322	1	0	0	0
Cj0171	Cj0360	1	0	0	0
Cj0171	Cj0400	1	0	0	0
Cj0171	Cj0464	1	0	0	0
Cj0171	Cj0481	1	0	0	0
Cj0171	Cj0719c	1	0	0	0
Cj0171	Cj0720c	1	0	0	0
Cj0171	Cj0806	1	0	0	0
Cj0171	Cj0810	1	0	0	0
Cj0171	Cj0887c	1	0	0	0
Cj0171	Cj0918c	1	0	0	0
Cj0171	Cj1043c	1	0	0	0
Cj0171	Cj1081c	1	0	0	0
Cj0171	Cj1221	1	0	0	0
Cj0171	Cj1271c	1	0	0	0
Cj0171	Cj1313	1	0	0	0
Cj0171	Cj1338c	1	0	0	0
Cj0171	Cj1339c	1	0	0	0
Cj0171	Cj1382c	1	0	0	0
Cj0171	Cj1407c	1	0	0	0
Cj0171	Cj1504c	1	0	0	0
Cj0171	Cj1704c	1	0	0	0
Cj0171	Cj1709c	1	0	0	0
Cj0173c	Cj0301c	1	0	0	0
Cj0173c	Cj0322	1	0	0	0
Cj0173c	Cj0400	1	0	0	0
Cj0173c	Cj0759	1	0	0	0
Cj0173c	Cj0810	1	0	0	0
Cj0173c	Cj0891c	1	0	0	0
Cj0173c	Cj1221	1	0	0	0
Cj0173c	Cj1409	1	0	0	0
Cj0173c	Cj1624c	1	0	0	0
Cj0178	Cj0229	1	0	0	0
Cj0178	Cj0264c	1	0	0	0
Cj0178	Cj0287c	1	0	0	0
Cj0178	Cj0382c	1	0	0	0
Cj0178	Cj0392c	1	0	0	0
Cj0178	Cj0509c	1	0	0	0
Cj0178	Cj0759	1	0	0	0
Cj0178	Cj0780	1	0	0	0
Cj0178	Cj0799c	1	0	0	0
Cj0178	Cj1108	1	0	0	0
Cj0178	Cj1201	1	0	0	0
Cj0178	Cj1511c	1	0	0	0
Cj0178	Cj1692c	1	0	0	0
Cj0184c	Cj0518	1	0	0	0
Cj0184c	Cj0863c	1	0	0	0
Cj0184c	Cj0918c	1	0	0	0
Cj0184c	Cj1221	1	0	0	0
Cj0184c	Cj1704c	1	0	0	0
Cj0187c	Cj1286c	1	0	0	0
Cj0190c	Cj1254	1	0	0	0
Cj0191c	Cj0689	1	0	0	0
Cj0191c	Cj0802	1	0	0	0
Cj0191c	Cj1172c	1	0	0	0
Cj0192c	Cj0193c	1	0	0	0
Cj0192c	Cj0275	1	0	0	0
Cj0192c	Cj0284c	1	0	0	0
Cj0192c	Cj0355c	1	0	0	0
Cj0192c	Cj0579c	1	0	0	0
Cj0192c	Cj0639c	1	0	0	0
Cj0192c	Cj0769c	1	0	0	0
Cj0192c	Cj0890c	1	0	0	0
Cj0192c	Cj0918c	1	0	0	0
Cj0192c	Cj1049c	1	0	0	0
Cj0192c	Cj1176c	1	0	0	0
Cj0192c	Cj1221	1	0	0	0
Cj0192c	Cj1223c	1	0	0	0
Cj0192c	Cj1227c	1	0	0	0
Cj0192c	Cj1261	1	0	0	0
Cj0192c	Cj1491c	1	0	0	0
Cj0192c	Cj1636c	1	0	0	0
Cj0192c	Cj1709c	1	0	0	0
Cj0193c	Cj0370	1	0	0	0
Cj0193c	Cj0409	1	0	0	0
Cj0193c	Cj0410	1	0	0	0
Cj0193c	Cj0437	1	0	0	0
Cj0193c	Cj0438	1	0	0	0
Cj0193c	Cj0478	1	0	0	0
Cj0193c	Cj0479	1	0	0	0
Cj0193c	Cj0518	1	0	0	0
Cj0193c	Cj0599	1	0	0	0
Cj0193c	Cj0639c	1	0	0	0
Cj0193c	Cj0688	1	0	0	0
Cj0193c	Cj0810	1	0	0	0
Cj0193c	Cj1403c	1	0	0	0
Cj0193c	Cj1478c	1	0	0	0
Cj0193c	Cj1479c	1	0	0	0
Cj0193c	Cj1503c	1	0	0	0
Cj0193c	Cj1593	1	0	0	0
Cj0193c	Cj1692c	1	0	0	0
Cj0193c	Cj1697c	1	0	0	0
Cj0193c	Cj1701c	1	0	0	0
Cj0195	Cj1221	1	0	0	0
Cj0195	Cj1230	1	0	0	0
Cj0195	Cj1563c	1	0	0	0
Cj0195	Cj1704c	1	0	0	0
Cj0198c	Cj1054c	1	0	0	0
Cj0206	Cj0295	1	0	0	0
Cj0206	Cj0392c	1	0	0	0
Cj0206	Cj0562	1	0	0	0
Cj0206	Cj0810	1	0	0	0
Cj0206	Cj0962	1	0	0	0
Cj0206	Cj1000	1	0	0	0
Cj0206	Cj1014c	1	0	0	0
Cj0206	Cj1063	1	0	0	0
Cj0206	Cj1263	1	0	0	0
Cj0206	Cj1701c	1	0	0	0
Cj0206	Cj1715	1	0	0	0
Cj0207	Cj0327	1	0	0	0
Cj0207	Cj0374	1	0	0	0
Cj0207	Cj0475	1	0	0	0
Cj0207	Cj0512	1	0	0	0
Cj0207	Cj1024c	1	0	0	0
Cj0207	Cj1272c	1	0	0	0
Cj0207	Cj1388	1	0	0	0
Cj0225	Cj0311	1	0	0	0
Cj0225	Cj0450c	1	0	0	0
Cj0225	Cj1701c	1	0	0	0
Cj0225	Cj1704c	1	0	0	0
Cj0226	Cj0415	1	0	0	0
Cj0226	Cj1221	1	0	0	0
Cj0227	Cj0718	1	0	0	0
Cj0227	Cj0954c	1	0	0	0
Cj0227	Cj1110c	1	0	0	0
Cj0227	Cj1189c	1	0	0	0
Cj0227	Cj1191c	1	0	0	0
Cj0227	Cj1492c	1	0	0	0
Cj0229	Cj0264c	1	0	0	0
Cj0229	Cj0409	1	0	0	0
Cj0229	Cj0437	1	0	0	0
Cj0229	Cj0476	1	0	0	0
Cj0229	Cj0688	1	0	0	0
Cj0229	Cj0780	1	0	0	0
Cj0229	Cj1221	1	0	0	0
Cj0229	Cj1481c	1	0	0	0
Cj0229	Cj1511c	1	0	0	0
Cj0229	Cj1614	1	0	0	0
Cj0229	Cj1713	1	0	0	0
Cj0230c	Cj0261c	1	0	0	0
Cj0230c	Cj0304c	1	0	0	0
Cj0230c	Cj0590	1	0	0	0
Cj0230c	Cj0810	1	0	0	0
Cj0230c	Cj0976	1	0	0	0
Cj0230c	Cj0980	1	0	0	0
Cj0230c	Cj1221	1	0	0	0
Cj0230c	Cj1300	1	0	0	0
Cj0230c	Cj1704c	1	0	0	0
Cj0231c	Cj0579c	1	0	0	0
Cj0231c	Cj0897c	1	0	0	0
Cj0231c	Cj0912c	1	0	0	0
Cj0231c	Cj0980	1	0	0	0
Cj0231c	Cj1176c	1	0	0	0
Cj0231c	Cj1596	1	0	0	0
Cj0234c	Cj0519	1	0	0	0
Cj0234c	Cj1346c	1	0	0	0
Cj0238	Cj0509c	1	0	0	0
Cj0238	Cj1073c	1	0	0	0
Cj0238	Cj1108	1	0	0	0
Cj0238	Cj1221	1	0	0	0
Cj0239c	Cj0946	1	0	0	0
Cj0239c	Cj1653c	1	0	0	0
Cj0244	Cj1220	1	0	0	0
Cj0245	Cj1642	1	0	0	0
Cj0246c	Cj0283c	1	0	1	0
Cj0246c	Cj0285c	1	0	1	0
Cj0246c	Cj0316	1	0	0	0
Cj0246c	Cj0409	1	0	0	0
Cj0246c	Cj0437	1	0	0	0
Cj0246c	Cj0918c	1	0	0	0
Cj0246c	Cj1221	1	0	0	0
Cj0246c	Cj1638	1	0	0	0
Cj0252	Cj0453	1	0	0	0
Cj0252	Cj0640c	1	0	0	0
Cj0252	Cj0689	1	0	0	0
Cj0252	Cj0696	1	0	0	0
Cj0252	Cj0725c	1	0	0	0
Cj0252	Cj0810	1	0	0	0
Cj0252	Cj0893c	1	0	0	0
Cj0252	Cj0954c	1	0	0	0
Cj0252	Cj1517	1	0	0	0
Cj0252	Cj1541	1	0	0	0
Cj0252	Cj1596	1	0	0	0
Cj0255c	Cj1221	1	0	0	0
Cj0255c	Cj1479c	1	0	0	0
Cj0255c	Cj1692c	1	0	0	0
Cj0256	Cj0828c	1	0	0	0
Cj0256	Cj1221	1	0	0	0
Cj0259	Cj0810	1	0	0	0
Cj0259	Cj1268c	1	0	0	0
Cj0261c	Cj0320	1	0	0	0
Cj0261c	Cj0322	1	0	0	0
Cj0261c	Cj0360	1	0	0	0
Cj0261c	Cj0400	1	0	0	0
Cj0261c	Cj0464	1	0	0	0
Cj0261c	Cj0481	1	0	0	0
Cj0261c	Cj0719c	1	0	0	0
Cj0261c	Cj0720c	1	0	0	0
Cj0261c	Cj0806	1	0	0	0
Cj0261c	Cj0810	1	0	0	0
Cj0261c	Cj0887c	1	0	0	0
Cj0261c	Cj0918c	1	0	0	0
Cj0261c	Cj1043c	1	0	0	0
Cj0261c	Cj1081c	1	0	0	0
Cj0261c	Cj1221	1	0	0	0
Cj0261c	Cj1271c	1	0	0	0
Cj0261c	Cj1313	1	0	0	0
Cj0261c	Cj1338c	1	0	0	0
Cj0261c	Cj1339c	1	0	0	0
Cj0261c	Cj1382c	1	0	0	0
Cj0261c	Cj1407c	1	0	0	0
Cj0261c	Cj1504c	1	0	0	0
Cj0261c	Cj1704c	1	0	0	0
Cj0261c	Cj1709c	1	0	0	0
Cj0262c	Cj0283c	1	0	1	0
Cj0262c	Cj0285c	1	0	1	0
Cj0262c	Cj0316	1	0	0	0
Cj0262c	Cj0409	1	0	0	0
Cj0262c	Cj0437	1	0	0	0
Cj0262c	Cj0918c	1	0	0	0
Cj0262c	Cj1221	1	0	0	0
Cj0262c	Cj1638	1	0	0	0
Cj0264c	Cj0321	1	0	0	0
Cj0264c	Cj0338c	1	0	0	0
Cj0264c	Cj0480c	1	0	0	0
Cj0264c	Cj0548	1	0	0	0
Cj0264c	Cj0595c	1	0	0	0
Cj0264c	Cj0653c	1	0	0	0
Cj0264c	Cj0718	1	0	0	0
Cj0264c	Cj0759	1	0	0	0
Cj0264c	Cj0810	1	0	0	0
Cj0264c	Cj0863c	1	0	0	0
Cj0264c	Cj0946	1	0	0	0
Cj0264c	Cj1061c	1	0	0	0
Cj0264c	Cj1221	1	0	0	0
Cj0264c	Cj1474c	1	0	0	0
Cj0264c	Cj1518	1	0	0	0
Cj0264c	Cj1614	1	0	0	0
Cj0264c	Cj1653c	1	0	0	0
Cj0264c	Cj1690c	1	0	0	0
Cj0265c	Cj0353c	1	0	0	0
Cj0265c	Cj0452	1	0	0	0
Cj0265c	Cj0453	1	0	0	0
Cj0265c	Cj0549	1	0	0	0
Cj0265c	Cj0635	1	0	0	0
Cj0265c	Cj0688	1	0	0	0
Cj0265c	Cj0697	1	0	0	0
Cj0265c	Cj0698	1	0	0	0
Cj0265c	Cj0702	1	0	0	0
Cj0265c	Cj0912c	1	0	0	0
Cj0265c	Cj1172c	1	0	0	0
Cj0265c	Cj1237c	1	0	0	0
Cj0265c	Cj1548c	1	0	0	0
Cj0265c	Cj1673c	1	0	0	0
Cj0265c	Cj1682c	1	0	0	0
Cj0268c	Cj0283c	1	0	0	0
Cj0268c	Cj0285c	1	0	0	0
Cj0268c	Cj0864	1	0	0	0
Cj0268c	Cj0872	1	0	0	0
Cj0268c	Cj0891c	1	0	0	0
Cj0268c	Cj1106	1	0	0	0
Cj0268c	Cj1171c	1	0	0	0
Cj0268c	Cj1207c	1	0	0	0
Cj0268c	Cj1664	1	0	0	0
Cj0268c	Cj1665	1	0	0	0
Cj0268c	Cj1704c	1	0	0	0
Cj0269c	Cj0281c	1	0	0	0
Cj0269c	Cj0529c	1	0	0	0
Cj0269c	Cj0766c	1	0	0	0
Cj0269c	Cj1594	1	0	0	0
Cj0270	Cj0346	1	0	0	0
Cj0270	Cj0810	1	0	0	0
Cj0270	Cj1098	1	0	0	0
Cj0270	Cj1221	1	0	0	0
Cj0271	Cj0810	1	0	0	0
Cj0271	Cj1000	1	0	0	0
Cj0273	Cj0411	1	0	0	0
Cj0273	Cj0412	1	0	0	0
Cj0273	Cj0478	1	0	0	0
Cj0273	Cj0479	1	0	0	0
Cj0273	Cj0828c	1	0	0	0
Cj0273	Cj0938c	1	0	0	0
Cj0273	Cj1048c	1	0	0	0
Cj0273	Cj1172c	1	0	0	0
Cj0273	Cj1264c	1	0	0	0
Cj0274	Cj0322	1	0	0	0
Cj0274	Cj0400	1	0	0	0
Cj0274	Cj0476	1	0	0	0
Cj0274	Cj0576	1	0	0	0
Cj0274	Cj1594	1	0	0	0
Cj0274	Cj1596	1	0	0	0
Cj0274	Cj1611	1	0	0	1
Cj0274	Cj1689c	1	0	0	0
Cj0275	Cj0283c	1	0	0	0
Cj0275	Cj0285c	1	0	0	0
Cj0275	Cj0346	1	0	0	0
Cj0275	Cj0409	1	0	0	0
Cj0275	Cj0437	1	0	0	0
Cj0275	Cj0623	1	0	0	0
Cj0275	Cj0810	1	0	0	0
Cj0275	Cj0861c	1	0	0	0
Cj0275	Cj0863c	1	0	0	0
Cj0275	Cj0864	1	0	0	0
Cj0275	Cj0872	1	0	0	0
Cj0275	Cj1106	1	0	0	0
Cj0275	Cj1156	1	0	0	0
Cj0275	Cj1171c	1	0	0	0
Cj0275	Cj1207c	1	0	0	0
Cj0275	Cj1394	1	0	0	0
Cj0275	Cj1664	1	0	0	0
Cj0275	Cj1665	1	0	0	0
Cj0276	Cj0283c	1	0	0	0
Cj0276	Cj0285c	1	0	0	0
Cj0276	Cj0288c	1	0	0	0
Cj0279	Cj0297c	1	0	0	0
Cj0279	Cj0653c	1	0	0	0
Cj0279	Cj1221	1	0	0	0
Cj0279	Cj1481c	1	0	0	0
Cj0281c	Cj0489	1	0	0	0
Cj0281c	Cj0490	1	0	0	0
Cj0281c	Cj0810	1	0	0	0
Cj0281c	Cj0862c	1	0	0	0
Cj0281c	Cj1155c	1	0	0	0
Cj0281c	Cj1161c	1	0	0	0
Cj0281c	Cj1503c	1	0	0	0
Cj0282c	Cj0810	1	0	0	0
Cj0283c	Cj0448c	1	0	1	0
Cj0283c	Cj0639c	1	0	0	0
Cj0283c	Cj0696	1	0	0	0
Cj0283c	Cj0810	1	0	0	0
Cj0283c	Cj0915	1	0	0	0
Cj0283c	Cj0951c	1	0	1	0
Cj0283c	Cj1110c	1	0	1	0
Cj0283c	Cj1149c	1	0	0	0
Cj0283c	Cj1151c	1	0	0	0
Cj0283c	Cj1182c	1	0	0	0
Cj0283c	Cj1260c	1	0	0	0
Cj0283c	Cj1268c	1	0	0	0
Cj0283c	Cj1319	1	0	0	0
Cj0283c	Cj1424c	1	0	0	0
Cj0283c	Cj1427c	1	0	0	0
Cj0283c	Cj1428c	1	0	0	0
Cj0283c	Cj1673c	1	0	0	0
Cj0283c	Cj1697c	1	0	0	0
Cj0283c	Cj1719c	1	0	0	0
Cj0284c	Cj0450c	1	0	0	0
Cj0284c	Cj0546	1	0	0	0
Cj0284c	Cj0701	1	0	0	0
Cj0284c	Cj0718	1	0	0	0
Cj0284c	Cj0810	1	0	0	0
Cj0284c	Cj0913c	1	0	0	0
Cj0284c	Cj1042c	1	0	0	0
Cj0284c	Cj1047c	1	0	0	0
Cj0284c	Cj1182c	1	0	0	0
Cj0284c	Cj1517	1	0	0	0
Cj0284c	Cj1546	1	0	0	0
Cj0284c	Cj1556	1	0	0	0
Cj0284c	Cj1702c	1	0	0	0
Cj0285c	Cj0448c	1	0	1	0
Cj0285c	Cj0546	1	0	0	0
Cj0285c	Cj0639c	1	0	0	0
Cj0285c	Cj0696	1	0	0	0
Cj0285c	Cj0701	1	0	0	0
Cj0285c	Cj0718	1	0	0	0
Cj0285c	Cj0810	1	0	0	0
Cj0285c	Cj0915	1	0	0	0
Cj0285c	Cj0951c	1	0	1	0
Cj0285c	Cj1110c	1	0	1	0
Cj0285c	Cj1149c	1	0	0	0
Cj0285c	Cj1151c	1	0	0	0
Cj0285c	Cj1182c	1	0	0	0
Cj0285c	Cj1260c	1	0	0	0
Cj0285c	Cj1268c	1	0	0	0
Cj0285c	Cj1319	1	0	0	0
Cj0285c	Cj1424c	1	0	0	0
Cj0285c	Cj1427c	1	0	0	0
Cj0285c	Cj1428c	1	0	0	0
Cj0285c	Cj1673c	1	0	0	0
Cj0285c	Cj1697c	1	0	0	0
Cj0285c	Cj1719c	1	0	0	0
Cj0287c	Cj0314	1	0	0	0
Cj0287c	Cj0346	1	0	0	0
Cj0287c	Cj0491	1	0	0	0
Cj0287c	Cj0689	1	0	0	0
Cj0287c	Cj0718	1	0	0	0
Cj0287c	Cj0758	1	0	0	0
Cj0287c	Cj0777	1	0	0	0
Cj0287c	Cj0810	1	0	0	0
Cj0287c	Cj0913c	1	0	0	0
Cj0287c	Cj0918c	1	0	0	0
Cj0287c	Cj1037c	1	0	0	0
Cj0287c	Cj1101	1	0	0	0
Cj0287c	Cj1272c	1	0	0	0
Cj0287c	Cj1290c	1	0	0	0
Cj0287c	Cj1351	1	0	0	0
Cj0287c	Cj1510c	1	0	0	0
Cj0287c	Cj1515c	1	0	0	0
Cj0287c	Cj1596	1	0	0	0
Cj0287c	Cj1614	1	0	0	0
Cj0287c	Cj1694c	1	0	0	0
Cj0288c	Cj0322	1	0	0	0
Cj0288c	Cj0400	1	0	0	0
Cj0288c	Cj0409	1	0	0	0
Cj0288c	Cj0437	1	0	0	0
Cj0288c	Cj0476	1	0	0	0
Cj0288c	Cj0841c	1	0	0	0
Cj0288c	Cj0918c	1	0	0	0
Cj0288c	Cj0938c	1	0	0	0
Cj0288c	Cj1221	1	0	0	0
Cj0288c	Cj1260c	1	0	0	0
Cj0288c	Cj1268c	1	0	0	0
Cj0293	Cj0415	1	0	0	0
Cj0293	Cj1172c	1	0	0	0
Cj0294	Cj0492	1	0	0	0
Cj0294	Cj1596	1	0	0	0
Cj0294	Cj1690c	1	0	0	0
Cj0294	Cj1706c	1	0	0	0
Cj0295	Cj0349	1	0	0	0
Cj0295	Cj0409	1	0	0	0
Cj0295	Cj0437	1	0	0	0
Cj0295	Cj0518	1	0	0	0
Cj0295	Cj0810	1	0	0	0
Cj0295	Cj0893c	1	0	0	0
Cj0295	Cj1221	1	0	0	0
Cj0295	Cj1230	1	0	0	0
Cj0295	Cj1278c	1	0	0	0
Cj0295	Cj1563c	1	0	0	0
Cj0295	Cj1701c	1	0	0	0
Cj0295	Cj1704c	1	0	0	0
Cj0295	Cj1706c	1	0	0	0
Cj0296c	Cj0297c	1	0	0	0
Cj0298c	Cj1061c	1	0	0	0
Cj0298c	Cj1494c	1	0	0	0
Cj0298c	Cj1594	1	0	0	0
Cj0300c	Cj0709	1	0	0	0
Cj0300c	Cj0714	1	0	0	0
Cj0300c	Cj0912c	1	0	0	0
Cj0300c	Cj1221	1	0	0	0
Cj0301c	Cj0732	1	0	0	0
Cj0303c	Cj0505c	1	0	0	0
Cj0303c	Cj1121c	1	0	0	0
Cj0303c	Cj1294	1	0	0	0
Cj0303c	Cj1320	1	0	0	0
Cj0304c	Cj0320	1	0	0	0
Cj0304c	Cj0322	1	0	0	0
Cj0304c	Cj0360	1	0	0	0
Cj0304c	Cj0400	1	0	0	0
Cj0304c	Cj0464	1	0	0	0
Cj0304c	Cj0481	1	0	0	0
Cj0304c	Cj0719c	1	0	0	0
Cj0304c	Cj0720c	1	0	0	0
Cj0304c	Cj0806	1	0	0	0
Cj0304c	Cj0810	1	0	0	0
Cj0304c	Cj0887c	1	0	0	0
Cj0304c	Cj0918c	1	0	0	0
Cj0304c	Cj1043c	1	0	0	0
Cj0304c	Cj1081c	1	0	0	0
Cj0304c	Cj1221	1	0	0	0
Cj0304c	Cj1271c	1	0	0	0
Cj0304c	Cj1313	1	0	0	0
Cj0304c	Cj1338c	1	0	0	0
Cj0304c	Cj1339c	1	0	0	0
Cj0304c	Cj1382c	1	0	0	0
Cj0304c	Cj1407c	1	0	0	0
Cj0304c	Cj1504c	1	0	0	0
Cj0304c	Cj1704c	1	0	0	0
Cj0304c	Cj1709c	1	0	0	0
Cj0306c	Cj0810	1	0	0	0
Cj0306c	Cj1221	1	0	0	0
Cj0306c	Cj1706c	1	0	0	0
Cj0307	Cj0718	1	0	0	0
Cj0307	Cj0918c	1	0	0	0
Cj0307	Cj1221	1	0	0	0
Cj0307	Cj1573c	1	0	0	0
Cj0308c	Cj1213c	1	0	0	0
Cj0308c	Cj1221	1	0	0	0
Cj0308c	Cj1585c	1	0	0	0
Cj0311	Cj0759	1	0	0	0
Cj0311	Cj1047c	1	0	0	0
Cj0312	Cj0918c	1	0	0	0
Cj0314	Cj1067	1	0	0	0
Cj0315	Cj1221	1	0	0	0
Cj0316	Cj0317	1	0	0	0
Cj0316	Cj0448c	1	0	0	0
Cj0316	Cj0688	1	0	0	0
Cj0316	Cj0951c	1	0	0	0
Cj0316	Cj1110c	1	0	0	0
Cj0316	Cj1278c	1	0	0	0
Cj0316	Cj1436c	1	0	0	0
Cj0316	Cj1437c	1	0	0	0
Cj0317	Cj1221	1	0	0	0
Cj0317	Cj1598	1	0	0	0
Cj0318	Cj0409	1	0	0	0
Cj0318	Cj0437	1	0	0	0
Cj0318	Cj1128c	1	0	0	0
Cj0318	Cj1135	1	0	0	0
Cj0318	Cj1136	1	0	0	0
Cj0318	Cj1138	1	0	0	0
Cj0318	Cj1139c	1	0	0	0
Cj0318	Cj1146c	1	0	0	0
Cj0318	Cj1434c	1	0	0	0
Cj0318	Cj1584c	1	0	0	0
Cj0319	Cj0810	1	0	0	0
Cj0319	Cj1704c	1	0	0	0
Cj0319	Cj1706c	1	0	0	0
Cj0319	Cj1709c	1	0	0	0
Cj0320	Cj0449c	1	0	0	0
Cj0320	Cj0463	1	0	0	0
Cj0320	Cj0590	1	0	0	0
Cj0320	Cj0759	1	0	0	0
Cj0320	Cj0805	1	0	0	0
Cj0320	Cj0976	1	0	0	0
Cj0320	Cj1182c	1	0	0	0
Cj0320	Cj1221	1	0	0	0
Cj0320	Cj1300	1	0	0	0
Cj0320	Cj1690c	1	0	0	0
Cj0320	Cj1709c	1	0	0	0
Cj0321	Cj0579c	1	0	0	0
Cj0321	Cj0780	1	0	0	0
Cj0321	Cj1042c	1	0	0	0
Cj0321	Cj1176c	1	0	0	0
Cj0321	Cj1511c	1	0	0	0
Cj0322	Cj0372	1	0	0	0
Cj0322	Cj0458c	1	0	0	0
Cj0322	Cj0460	1	0	0	0
Cj0322	Cj0469	1	0	0	0
Cj0322	Cj0590	1	0	0	0
Cj0322	Cj0623	1	0	0	0
Cj0322	Cj0689	1	0	0	0
Cj0322	Cj0705	1	0	0	0
Cj0322	Cj0732	1	0	0	0
Cj0322	Cj0758	1	0	0	0
Cj0322	Cj0810	1	0	0	0
Cj0322	Cj0821	1	0	0	0
Cj0322	Cj0836	1	0	0	0
Cj0322	Cj0847	1	0	0	0
Cj0322	Cj0902	1	0	0	0
Cj0322	Cj0922c	1	0	0	0
Cj0322	Cj0976	1	0	0	0
Cj0322	Cj0977	1	0	0	0
Cj0322	Cj1006c	1	0	0	0
Cj0322	Cj1046c	1	0	0	0
Cj0322	Cj1115c	1	0	0	0
Cj0322	Cj1128c	1	0	0	0
Cj0322	Cj1135	1	0	0	0
Cj0322	Cj1136	1	0	0	0
Cj0322	Cj1138	1	0	0	0
Cj0322	Cj1139c	1	0	0	0
Cj0322	Cj1146c	1	0	0	0
Cj0322	Cj1300	1	0	0	0
Cj0322	Cj1385	1	0	0	0
Cj0322	Cj1401c	1	0	0	0
Cj0322	Cj1415c	1	0	0	0
Cj0322	Cj1434c	1	0	0	0
Cj0322	Cj1454c	1	0	0	0
Cj0322	Cj1595	1	0	0	0
Cj0322	Cj1606c	1	0	0	0
Cj0322	Cj1622	1	0	0	0
Cj0322	Cj1645	1	0	0	0
Cj0324	Cj1172c	1	0	0	0
Cj0324	Cj1221	1	0	0	0
Cj0324	Cj1372	1	0	0	0
Cj0325	Cj0489	1	0	0	0
Cj0325	Cj0490	1	0	0	0
Cj0325	Cj1503c	1	0	0	0
Cj0325	Cj1594	1	0	0	0
Cj0325	Cj1704c	1	0	0	0
Cj0325	Cj1707c	1	0	0	0
Cj0326	Cj0810	1	0	0	0
Cj0326	Cj1221	1	0	0	0
Cj0326	Cj1704c	1	0	0	0
Cj0327	Cj0336c	1	0	0	0
Cj0327	Cj0579c	1	0	0	0
Cj0327	Cj0759	1	0	0	0
Cj0327	Cj0810	1	0	0	0
Cj0327	Cj0927	1	0	0	0
Cj0327	Cj0946	1	0	0	0
Cj0327	Cj0950c	1	0	0	0
Cj0327	Cj1001	1	0	0	0
Cj0327	Cj1176c	1	0	0	0
Cj0327	Cj1642	1	0	0	0
Cj0327	Cj1653c	1	0	0	0
Cj0327	Cj1672c	1	0	0	0
Cj0328c	Cj0789	1	0	0	0
Cj0328c	Cj0810	1	0	0	0
Cj0329c	Cj1221	1	0	0	0
Cj0329c	Cj1268c	1	0	0	0
Cj0330c	Cj0450c	1	0	0	0
Cj0330c	Cj0789	1	0	0	0
Cj0333c	Cj0442	1	0	0	0
Cj0333c	Cj0453	1	0	0	0
Cj0333c	Cj0810	1	0	0	0
Cj0333c	Cj1188c	1	0	0	0
Cj0334	Cj0368c	1	0	0	0
Cj0334	Cj0649	1	0	0	0
Cj0334	Cj0689	1	0	0	0
Cj0334	Cj0759	1	0	0	0
Cj0334	Cj0891c	1	0	0	0
Cj0334	Cj1062	1	0	0	0
Cj0334	Cj1196c	1	0	0	0
Cj0334	Cj1404	1	0	0	0
Cj0334	Cj1481c	1	0	0	0
Cj0334	Cj1508c	1	0	0	0
Cj0334	Cj1598	1	0	0	0
Cj0334	Cj1718c	1	0	0	0
Cj0334	Cj1724c	1	0	0	0
Cj0336c	Cj0368c	1	0	0	0
Cj0336c	Cj0579c	1	0	0	0
Cj0336c	Cj0759	1	0	0	0
Cj0336c	Cj0927	1	0	0	0
Cj0336c	Cj1176c	1	0	0	0
Cj0336c	Cj1388	1	0	0	0
Cj0338c	Cj0780	1	0	0	0
Cj0338c	Cj1511c	1	0	0	0
Cj0338c	Cj1704c	1	0	0	0
Cj0342c	Cj0665c	1	0	0	0
Cj0342c	Cj0699c	1	0	0	0
Cj0342c	Cj0759	1	0	0	0
Cj0342c	Cj0858c	1	0	0	0
Cj0342c	Cj0946	1	0	0	0
Cj0342c	Cj1653c	1	0	0	0
Cj0343c	Cj0912c	1	0	0	0
Cj0345	Cj0493	1	0	0	0
Cj0345	Cj0518	1	0	0	0
Cj0345	Cj0607	1	0	0	0
Cj0345	Cj0759	1	0	0	0
Cj0345	Cj0810	1	0	0	0
Cj0345	Cj0835c	1	0	0	0
Cj0345	Cj0893c	1	0	0	0
Cj0345	Cj0918c	1	0	0	0
Cj0345	Cj1180c	1	0	0	0
Cj0345	Cj1182c	1	0	0	0
Cj0345	Cj1221	1	0	0	0
Cj0345	Cj1277c	1	0	0	0
Cj0345	Cj1479c	1	0	0	0
Cj0345	Cj1663	1	0	0	0
Cj0345	Cj1692c	1	0	0	0
Cj0345	Cj1701c	1	0	0	0
Cj0345	Cj1704c	1	0	0	0
Cj0345	Cj1706c	1	0	0	0
Cj0346	Cj0447	1	0	0	0
Cj0346	Cj0581	1	0	0	0
Cj0346	Cj0991c	1	0	0	0
Cj0346	Cj1221	1	0	0	0
Cj0346	Cj1255	1	0	0	0
Cj0346	Cj1409	1	0	0	0
Cj0346	Cj1518	1	0	0	0
Cj0346	Cj1585c	1	0	0	0
Cj0346	Cj1601	1	0	0	0
Cj0347	Cj0810	1	0	0	0
Cj0347	Cj1221	1	0	0	0
Cj0348	Cj0810	1	0	0	0
Cj0348	Cj1088c	1	0	0	0
Cj0348	Cj1686c	1	0	0	0
Cj0349	Cj0810	1	0	0	0
Cj0349	Cj0962	1	0	0	0
Cj0349	Cj1063	1	0	0	0
Cj0349	Cj1510c	1	0	0	0
Cj0349	Cj1715	1	0	0	0
Cj0353c	Cj0572	1	0	0	0
Cj0353c	Cj0810	1	0	0	0
Cj0353c	Cj1358c	1	0	0	0
Cj0354c	Cj0442	1	0	0	0
Cj0354c	Cj0453	1	0	0	0
Cj0354c	Cj0810	1	0	0	0
Cj0354c	Cj1188c	1	0	0	0
Cj0355c	Cj0705	1	0	0	0
Cj0355c	Cj0810	1	0	0	0
Cj0355c	Cj0884	1	0	0	0
Cj0355c	Cj0918c	1	0	0	0
Cj0355c	Cj0945c	1	0	0	0
Cj0355c	Cj1000	1	0	0	0
Cj0355c	Cj1641	1	0	0	0
Cj0355c	Cj1709c	1	0	0	0
Cj0356c	Cj1258	1	0	0	0
Cj0356c	Cj1313	1	0	0	0
Cj0357c	Cj1691c	1	0	0	0
Cj0358	Cj0360	1	0	0	0
Cj0358	Cj1407c	1	0	0	0
Cj0358	Cj1430c	1	0	0	0
Cj0360	Cj0450c	1	0	0	0
Cj0360	Cj0509c	1	0	0	0
Cj0360	Cj0590	1	0	0	0
Cj0360	Cj0759	1	0	0	0
Cj0360	Cj0810	1	0	0	0
Cj0360	Cj0976	1	0	0	0
Cj0360	Cj1108	1	0	0	0
Cj0360	Cj1300	1	0	0	0
Cj0363c	Cj0466	1	0	0	0
Cj0363c	Cj0607	1	0	0	0
Cj0363c	Cj0802	1	0	0	0
Cj0363c	Cj0810	1	0	0	0
Cj0363c	Cj1102	1	0	0	0
Cj0363c	Cj1180c	1	0	0	0
Cj0363c	Cj1182c	1	0	0	0
Cj0363c	Cj1221	1	0	0	0
Cj0363c	Cj1230	1	0	0	0
Cj0363c	Cj1277c	1	0	0	0
Cj0363c	Cj1510c	1	0	0	0
Cj0363c	Cj1547	1	0	0	0
Cj0363c	Cj1563c	1	0	0	0
Cj0363c	Cj1663	1	0	0	0
Cj0363c	Cj1692c	1	0	0	0
Cj0363c	Cj1704c	1	0	0	0
Cj0365c	Cj0625	1	0	0	0
Cj0366c	Cj0506	1	0	0	0
Cj0366c	Cj0701	1	0	0	0
Cj0366c	Cj0833c	1	0	0	0
Cj0366c	Cj1027c	1	0	0	0
Cj0366c	Cj1590	1	0	0	0
Cj0366c	Cj1692c	1	0	0	0
Cj0367c	Cj1000	1	0	0	0
Cj0368c	Cj0450c	1	0	0	0
Cj0368c	Cj0463	1	0	0	0
Cj0368c	Cj0475	1	0	0	0
Cj0368c	Cj0489	1	0	0	0
Cj0368c	Cj0490	1	0	0	0
Cj0368c	Cj0492	1	0	0	0
Cj0368c	Cj0562	1	0	0	0
Cj0368c	Cj0665c	1	0	0	0
Cj0368c	Cj0701	1	0	0	0
Cj0368c	Cj0759	1	0	0	0
Cj0368c	Cj0805	1	0	0	0
Cj0368c	Cj0810	1	0	0	0
Cj0368c	Cj0834c	1	0	0	0
Cj0368c	Cj0918c	1	0	0	0
Cj0368c	Cj0991c	1	0	0	0
Cj0368c	Cj1023c	1	0	0	0
Cj0368c	Cj1088c	1	0	0	0
Cj0368c	Cj1313	1	0	0	0
Cj0368c	Cj1350	1	0	0	0
Cj0368c	Cj1386	1	0	0	0
Cj0368c	Cj1417c	1	0	0	0
Cj0368c	Cj1479c	1	0	0	0
Cj0368c	Cj1503c	1	0	0	0
Cj0368c	Cj1585c	1	0	0	0
Cj0368c	Cj1592	1	0	0	0
Cj0368c	Cj1596	1	0	0	0
Cj0368c	Cj1611	1	0	0	0
Cj0368c	Cj1704c	1	0	0	0
Cj0370	Cj1689c	1	0	0	0
Cj0370	Cj1690c	1	0	0	0
Cj0372	Cj0400	1	0	0	0
Cj0372	Cj0492	1	0	0	0
Cj0372	Cj1479c	1	0	0	0
Cj0372	Cj1536c	1	0	0	0
Cj0372	Cj1594	1	0	0	0
Cj0372	Cj1596	1	0	0	0
Cj0372	Cj1689c	1	0	0	0
Cj0372	Cj1690c	1	0	0	0
Cj0372	Cj1700c	1	0	0	0
Cj0372	Cj1701c	1	0	0	0
Cj0372	Cj1704c	1	0	0	0
Cj0372	Cj1706c	1	0	0	0
Cj0373	Cj0810	1	0	0	0
Cj0374	Cj0602c	1	0	0	0
Cj0374	Cj0918c	1	0	0	0
Cj0374	Cj1037c	1	0	0	0
Cj0374	Cj1290c	1	0	0	0
Cj0374	Cj1596	1	0	0	0
Cj0374	Cj1713	1	0	0	0
Cj0379c	Cj0759	1	0	0	0
Cj0379c	Cj1221	1	0	0	0
Cj0381c	Cj0572	1	0	0	0
Cj0381c	Cj0947c	1	0	0	0
Cj0381c	Cj0996	1	0	0	0
Cj0381c	Cj1056c	1	0	0	0
Cj0382c	Cj0645	1	0	0	0
Cj0382c	Cj0810	1	0	0	0
Cj0382c	Cj0843c	1	0	0	0
Cj0382c	Cj1093c	1	0	0	0
Cj0382c	Cj1614	1	0	0	0
Cj0384c	Cj0409	1	0	0	0
Cj0384c	Cj0437	1	0	0	0
Cj0384c	Cj0954c	1	0	0	0
Cj0384c	Cj1221	1	0	0	0
Cj0387	Cj0476	1	0	0	0
Cj0387	Cj1709c	1	0	0	0
Cj0388	Cj0810	1	0	0	0
Cj0388	Cj1134	1	0	0	0
Cj0388	Cj1359	1	0	0	0
Cj0388	Cj1504c	1	0	0	0
Cj0388	Cj1594	1	0	0	0
Cj0388	Cj1651c	1	0	0	0
Cj0388	Cj1707c	1	0	0	0
Cj0389	Cj1221	1	0	0	0
Cj0390	Cj0759	1	0	0	0
Cj0390	Cj0863c	1	0	0	0
Cj0390	Cj0946	1	0	0	0
Cj0390	Cj1085c	1	0	0	0
Cj0390	Cj1221	1	0	0	0
Cj0390	Cj1228c	1	0	0	0
Cj0390	Cj1653c	1	0	0	0
Cj0392c	Cj0426	1	0	0	0
Cj0392c	Cj0653c	1	0	0	0
Cj0392c	Cj0810	1	0	0	0
Cj0392c	Cj0863c	1	0	0	0
Cj0392c	Cj0888c	1	0	0	0
Cj0392c	Cj0893c	1	0	0	0
Cj0392c	Cj0897c	1	0	0	0
Cj0392c	Cj0918c	1	0	0	0
Cj0392c	Cj1252	1	0	0	0
Cj0392c	Cj1267c	1	0	0	0
Cj0392c	Cj1271c	1	0	0	0
Cj0392c	Cj1351	1	0	0	0
Cj0392c	Cj1359	1	0	0	0
Cj0392c	Cj1364c	1	0	0	0
Cj0392c	Cj1399c	1	0	0	0
Cj0392c	Cj1474c	1	0	0	0
Cj0392c	Cj1614	1	0	0	0
Cj0393c	Cj1221	1	0	0	0
Cj0400	Cj0458c	1	0	0	0
Cj0400	Cj0460	1	0	0	0
Cj0400	Cj0469	1	0	0	0
Cj0400	Cj0590	1	0	0	0
Cj0400	Cj0623	1	0	0	0
Cj0400	Cj0689	1	0	0	0
Cj0400	Cj0705	1	0	0	0
Cj0400	Cj0732	1	0	0	0
Cj0400	Cj0758	1	0	0	0
Cj0400	Cj0810	1	0	0	0
Cj0400	Cj0821	1	0	0	0
Cj0400	Cj0836	1	0	0	0
Cj0400	Cj0847	1	0	0	0
Cj0400	Cj0902	1	0	0	0
Cj0400	Cj0922c	1	0	0	0
Cj0400	Cj0976	1	0	0	0
Cj0400	Cj0977	1	0	0	0
Cj0400	Cj1006c	1	0	0	0
Cj0400	Cj1046c	1	0	0	0
Cj0400	Cj1115c	1	0	0	0
Cj0400	Cj1128c	1	0	0	0
Cj0400	Cj1135	1	0	0	0
Cj0400	Cj1136	1	0	0	0
Cj0400	Cj1138	1	0	0	0
Cj0400	Cj1139c	1	0	0	0
Cj0400	Cj1146c	1	0	0	0
Cj0400	Cj1300	1	0	0	0
Cj0400	Cj1385	1	0	0	0
Cj0400	Cj1401c	1	0	0	0
Cj0400	Cj1415c	1	0	0	0
Cj0400	Cj1434c	1	0	0	0
Cj0400	Cj1454c	1	0	0	0
Cj0400	Cj1595	1	0	0	0
Cj0400	Cj1606c	1	0	0	0
Cj0400	Cj1622	1	0	0	0
Cj0400	Cj1645	1	0	0	0
Cj0401	Cj0463	1	0	0	0
Cj0401	Cj0805	1	0	0	0
Cj0401	Cj0810	1	0	0	0
Cj0401	Cj1061c	1	0	0	0
Cj0402	Cj0689	1	0	0	0
Cj0402	Cj1586	1	0	0	0
Cj0405	Cj0810	1	0	0	0
Cj0405	Cj1243	1	0	0	0
Cj0409	Cj0413	1	0	1	0
Cj0409	Cj0448c	1	0	0	0
Cj0409	Cj0458c	1	0	0	0
Cj0409	Cj0478	1	0	0	0
Cj0409	Cj0479	1	0	0	0
Cj0409	Cj0503c	1	0	0	0
Cj0409	Cj0504c	1	0	0	0
Cj0409	Cj0509c	1	0	0	0
Cj0409	Cj0533	1	0	0	0
Cj0409	Cj0534	1	0	0	0
Cj0409	Cj0576	1	0	0	0
Cj0409	Cj0642	1	0	0	0
Cj0409	Cj0701	1	0	0	0
Cj0409	Cj0755	1	0	0	0
Cj0409	Cj0810	1	0	0	0
Cj0409	Cj0813	1	0	0	0
Cj0409	Cj0913c	1	0	0	0
Cj0409	Cj0929	1	0	0	0
Cj0409	Cj0938c	1	0	0	0
Cj0409	Cj0951c	1	0	0	0
Cj0409	Cj0962	1	0	0	0
Cj0409	Cj0965c	1	0	0	0
Cj0409	Cj1006c	1	0	0	0
Cj0409	Cj1042c	1	0	0	0
Cj0409	Cj1058c	1	0	0	0
Cj0409	Cj1063	1	0	0	0
Cj0409	Cj1108	1	0	0	0
Cj0409	Cj1110c	1	0	0	0
Cj0409	Cj1151c	1	0	0	0
Cj0409	Cj1175c	1	0	0	0
Cj0409	Cj1182c	1	0	0	0
Cj0409	Cj1213c	1	0	0	0
Cj0409	Cj1263	1	0	0	0
Cj0409	Cj1271c	1	0	0	0
Cj0409	Cj1313	1	0	0	0
Cj0409	Cj1319	1	0	0	0
Cj0409	Cj1329	1	0	0	0
Cj0409	Cj1330	1	0	0	0
Cj0409	Cj1359	1	0	0	0
Cj0409	Cj1364c	1	0	0	0
Cj0409	Cj1427c	1	0	0	0
Cj0409	Cj1428c	1	0	0	0
Cj0409	Cj1443c	1	0	0	0
Cj0409	Cj1454c	1	0	0	0
Cj0409	Cj1585c	1	0	0	0
Cj0409	Cj1715	1	0	0	0
Cj0410	Cj0649	1	0	0	0
Cj0410	Cj1221	1	0	0	0
Cj0411	Cj0718	1	0	0	0
Cj0411	Cj0759	1	0	0	0
Cj0411	Cj1042c	1	0	0	0
Cj0411	Cj1109	1	0	0	0
Cj0411	Cj1268c	1	0	0	0
Cj0412	Cj0718	1	0	0	0
Cj0412	Cj0759	1	0	0	0
Cj0412	Cj1042c	1	0	0	0
Cj0412	Cj1109	1	0	0	0
Cj0412	Cj1268c	1	0	0	0
Cj0413	Cj0437	1	0	1	0
Cj0413	Cj1221	1	0	0	0
Cj0415	Cj0759	1	0	0	0
Cj0415	Cj1221	1	0	0	0
Cj0415	Cj1313	1	0	0	0
Cj0420	Cj0766c	1	0	0	0
Cj0420	Cj1545c	1	0	0	0
Cj0426	Cj0449c	1	0	0	0
Cj0426	Cj0469	1	0	0	0
Cj0426	Cj0480c	1	0	0	0
Cj0426	Cj0755	1	0	0	0
Cj0426	Cj0810	1	0	0	0
Cj0426	Cj0902	1	0	0	0
Cj0426	Cj0922c	1	0	0	0
Cj0426	Cj1087c	1	0	0	0
Cj0426	Cj1128c	1	0	0	0
Cj0426	Cj1135	1	0	0	0
Cj0426	Cj1136	1	0	0	0
Cj0426	Cj1138	1	0	0	0
Cj0426	Cj1139c	1	0	0	0
Cj0426	Cj1146c	1	0	0	0
Cj0426	Cj1215	1	0	0	0
Cj0426	Cj1235	1	0	0	0
Cj0426	Cj1275c	1	0	0	0
Cj0426	Cj1434c	1	0	0	0
Cj0429c	Cj0473	1	0	0	0
Cj0429c	Cj0492	1	0	0	0
Cj0429c	Cj1268c	1	0	0	0
Cj0434	Cj0810	1	0	0	0
Cj0435	Cj0759	1	0	0	0
Cj0435	Cj0884	1	0	0	0
Cj0435	Cj1027c	1	0	0	0
Cj0435	Cj1151c	1	0	0	0
Cj0435	Cj1171c	1	0	0	0
Cj0435	Cj1188c	1	0	0	0
Cj0435	Cj1221	1	0	0	0
Cj0435	Cj1319	1	0	0	0
Cj0435	Cj1382c	1	0	0	0
Cj0435	Cj1427c	1	0	0	0
Cj0435	Cj1428c	1	0	0	0
Cj0435	Cj1573c	1	0	0	0
Cj0437	Cj0448c	1	0	0	0
Cj0437	Cj0458c	1	0	0	0
Cj0437	Cj0478	1	0	0	0
Cj0437	Cj0479	1	0	0	0
Cj0437	Cj0503c	1	0	0	0
Cj0437	Cj0504c	1	0	0	0
Cj0437	Cj0509c	1	0	0	0
Cj0437	Cj0533	1	0	0	0
Cj0437	Cj0534	1	0	0	0
Cj0437	Cj0576	1	0	0	0
Cj0437	Cj0642	1	0	0	0
Cj0437	Cj0701	1	0	0	0
Cj0437	Cj0755	1	0	0	0
Cj0437	Cj0810	1	0	0	0
Cj0437	Cj0813	1	0	0	0
Cj0437	Cj0913c	1	0	0	0
Cj0437	Cj0929	1	0	0	0
Cj0437	Cj0938c	1	0	0	0
Cj0437	Cj0951c	1	0	0	0
Cj0437	Cj0962	1	0	0	0
Cj0437	Cj0965c	1	0	0	0
Cj0437	Cj1006c	1	0	0	0
Cj0437	Cj1042c	1	0	0	0
Cj0437	Cj1058c	1	0	0	0
Cj0437	Cj1063	1	0	0	0
Cj0437	Cj1108	1	0	0	0
Cj0437	Cj1110c	1	0	0	0
Cj0437	Cj1151c	1	0	0	0
Cj0437	Cj1175c	1	0	0	0
Cj0437	Cj1182c	1	0	0	0
Cj0437	Cj1213c	1	0	0	0
Cj0437	Cj1263	1	0	0	0
Cj0437	Cj1271c	1	0	0	0
Cj0437	Cj1313	1	0	0	0
Cj0437	Cj1319	1	0	0	0
Cj0437	Cj1329	1	0	0	0
Cj0437	Cj1330	1	0	0	0
Cj0437	Cj1359	1	0	0	0
Cj0437	Cj1364c	1	0	0	0
Cj0437	Cj1427c	1	0	0	0
Cj0437	Cj1428c	1	0	0	0
Cj0437	Cj1443c	1	0	0	0
Cj0437	Cj1454c	1	0	0	0
Cj0437	Cj1585c	1	0	0	0
Cj0437	Cj1715	1	0	0	0
Cj0438	Cj0649	1	0	0	0
Cj0438	Cj1221	1	0	0	0
Cj0442	Cj0584	1	0	0	0
Cj0442	Cj0781	1	0	0	0
Cj0442	Cj1187c	1	0	0	0
Cj0442	Cj1292	1	0	0	0
Cj0442	Cj1377c	1	0	0	0
Cj0442	Cj1704c	1	0	0	0
Cj0443	Cj0918c	1	0	0	0
Cj0443	Cj1221	1	0	0	0
Cj0447	Cj0785	1	0	0	0
Cj0447	Cj1221	1	0	0	0
Cj0447	Cj1474c	1	0	0	0
Cj0447	Cj1690c	1	0	0	0
Cj0447	Cj1692c	1	0	0	0
Cj0447	Cj1704c	1	0	0	0
Cj0448c	Cj0918c	1	0	0	0
Cj0448c	Cj1221	1	0	0	0
Cj0448c	Cj1638	1	0	0	0
Cj0449c	Cj0684	1	0	0	0
Cj0449c	Cj0810	1	0	0	0
Cj0449c	Cj0888c	1	0	0	0
Cj0449c	Cj1380	1	0	0	0
Cj0449c	Cj1503c	1	0	0	0
Cj0450c	Cj0489	1	0	0	0
Cj0450c	Cj0490	1	0	0	0
Cj0450c	Cj0689	1	0	0	0
Cj0450c	Cj0717	1	0	0	0
Cj0450c	Cj0725c	1	0	0	0
Cj0450c	Cj1047c	1	0	0	0
Cj0450c	Cj1072	1	0	0	0
Cj0450c	Cj1258	1	0	0	0
Cj0450c	Cj1382c	1	0	0	0
Cj0450c	Cj1407c	1	0	0	0
Cj0450c	Cj1408	1	0	0	0
Cj0450c	Cj1458c	1	0	0	0
Cj0450c	Cj1503c	1	0	0	0
Cj0450c	Cj1508c	1	0	0	0
Cj0450c	Cj1518	1	0	0	0
Cj0451	Cj0912c	1	0	0	0
Cj0451	Cj1221	1	0	0	0
Cj0452	Cj0946	1	0	0	0
Cj0452	Cj1358c	1	0	0	0
Cj0452	Cj1653c	1	0	0	0
Cj0453	Cj0781	1	0	0	0
Cj0453	Cj1358c	1	0	0	0
Cj0453	Cj1377c	1	0	0	0
Cj0453	Cj1571c	1	0	0	0
Cj0458c	Cj0810	1	0	0	0
Cj0458c	Cj1593	1	0	0	0
Cj0458c	Cj1596	1	0	0	0
Cj0458c	Cj1690c	1	0	0	0
Cj0458c	Cj1701c	1	0	0	0
Cj0460	Cj0665c	1	0	0	0
Cj0460	Cj1479c	1	0	0	0
Cj0460	Cj1692c	1	0	0	0
Cj0460	Cj1695c	1	0	0	0
Cj0460	Cj1700c	1	0	0	0
Cj0462	Cj1221	1	0	0	0
Cj0463	Cj0759	1	0	0	0
Cj0463	Cj0828c	1	0	0	0
Cj0463	Cj1024c	1	0	0	0
Cj0464	Cj0475	1	0	0	0
Cj0464	Cj0492	1	0	0	0
Cj0464	Cj0590	1	0	0	0
Cj0464	Cj0810	1	0	0	0
Cj0464	Cj0976	1	0	0	0
Cj0464	Cj1042c	1	0	0	0
Cj0464	Cj1149c	1	0	0	0
Cj0464	Cj1300	1	0	0	0
Cj0464	Cj1424c	1	0	0	0
Cj0464	Cj1479c	1	0	0	0
Cj0464	Cj1592	1	0	0	0
Cj0464	Cj1594	1	0	0	0
Cj0464	Cj1596	1	0	0	0
Cj0464	Cj1701c	1	0	0	0
Cj0464	Cj1704c	1	0	0	0
Cj0464	Cj1706c	1	0	0	0
Cj0466	Cj0580c	1	0	0	0
Cj0466	Cj0755	1	0	0	0
Cj0466	Cj0810	1	0	0	0
Cj0466	Cj0918c	1	0	0	0
Cj0466	Cj0992c	1	0	0	0
Cj0466	Cj1479c	1	0	0	0
Cj0466	Cj1584c	1	0	0	0
Cj0466	Cj1596	1	0	0	0
Cj0466	Cj1701c	1	0	0	0
Cj0466	Cj1704c	1	0	0	0
Cj0467	Cj1125c	1	0	0	0
Cj0467	Cj1127c	1	0	0	0
Cj0467	Cj1129c	1	0	0	0
Cj0467	Cj1432c	1	0	0	0
Cj0467	Cj1508c	1	0	0	0
Cj0468	Cj1125c	1	0	0	0
Cj0468	Cj1127c	1	0	0	0
Cj0468	Cj1129c	1	0	0	0
Cj0468	Cj1432c	1	0	0	0
Cj0468	Cj1508c	1	0	0	0
Cj0469	Cj0510c	1	0	0	0
Cj0469	Cj0701	1	0	0	0
Cj0469	Cj0759	1	0	0	0
Cj0469	Cj0888c	1	0	0	0
Cj0469	Cj1058c	1	0	0	0
Cj0469	Cj1221	1	0	0	0
Cj0469	Cj1329	1	0	0	0
Cj0469	Cj1443c	1	0	0	0
Cj0469	Cj1474c	1	0	0	0
Cj0469	Cj1690c	1	0	0	0
Cj0473	Cj0758	1	0	0	0
Cj0473	Cj0810	1	0	0	0
Cj0473	Cj1087c	1	0	0	0
Cj0473	Cj1215	1	0	0	0
Cj0473	Cj1235	1	0	0	0
Cj0473	Cj1275c	1	0	0	0
Cj0473	Cj1350	1	0	0	0
Cj0473	Cj1374c	1	0	0	0
Cj0473	Cj1444c	1	0	0	0
Cj0473	Cj1455	1	0	0	0
Cj0473	Cj1593	1	0	0	0
Cj0474	Cj0475	1	0	0	0
Cj0474	Cj0714	1	0	0	0
Cj0474	Cj0717	1	0	0	0
Cj0474	Cj0759	1	0	0	0
Cj0474	Cj0810	1	0	0	0
Cj0474	Cj1592	1	0	0	0
Cj0474	Cj1697c	1	0	0	0
Cj0474	Cj1701c	1	0	0	0
Cj0474	Cj1704c	1	0	0	0
Cj0474	Cj1706c	1	0	0	0
Cj0475	Cj0491	1	0	0	0
Cj0475	Cj0492	1	0	0	0
Cj0475	Cj0503c	1	0	0	0
Cj0475	Cj0519	1	0	0	0
Cj0475	Cj0576	1	0	0	0
Cj0475	Cj0708	1	0	0	0
Cj0475	Cj0710	1	0	0	0
Cj0475	Cj0821	1	0	0	0
Cj0475	Cj0884	1	0	0	0
Cj0475	Cj0893c	1	0	0	0
Cj0475	Cj0904c	1	0	0	0
Cj0475	Cj0946	1	0	0	0
Cj0475	Cj1027c	1	0	0	0
Cj0475	Cj1105	1	0	0	0
Cj0475	Cj1133	1	0	0	0
Cj0475	Cj1148	1	0	0	0
Cj0475	Cj1280c	1	0	0	0
Cj0475	Cj1455	1	0	0	0
Cj0475	Cj1580c	1	0	0	0
Cj0475	Cj1594	1	0	0	0
Cj0475	Cj1596	1	0	0	0
Cj0475	Cj1653c	1	0	0	0
Cj0475	Cj1690c	1	0	0	0
Cj0475	Cj1694c	1	0	0	0
Cj0475	Cj1700c	1	0	0	0
Cj0475	Cj1703c	1	0	0	0
Cj0476	Cj0638c	1	0	0	0
Cj0476	Cj0640c	1	0	0	0
Cj0476	Cj0758	1	0	0	0
Cj0476	Cj1024c	1	0	0	0
Cj0476	Cj1102	1	0	0	0
Cj0476	Cj1151c	1	0	0	0
Cj0476	Cj1319	1	0	0	0
Cj0476	Cj1427c	1	0	0	0
Cj0476	Cj1428c	1	0	0	0
Cj0476	Cj1546	1	0	0	0
Cj0476	Cj1556	1	0	0	0
Cj0476	Cj1673c	1	0	0	0
Cj0477	Cj0635	1	0	0	0
Cj0478	Cj0708	1	0	0	0
Cj0478	Cj0759	1	0	0	0
Cj0478	Cj1171c	1	0	0	0
Cj0478	Cj1280c	1	0	0	0
Cj0478	Cj1580c	1	0	0	0
Cj0479	Cj0489	1	0	0	0
Cj0479	Cj0490	1	0	0	0
Cj0479	Cj0576	1	0	0	0
Cj0479	Cj0640c	1	0	0	0
Cj0479	Cj0684	1	0	0	0
Cj0479	Cj0708	1	0	0	0
Cj0479	Cj0759	1	0	0	0
Cj0479	Cj0764c	1	0	0	0
Cj0479	Cj0828c	1	0	0	0
Cj0479	Cj0886c	1	0	0	0
Cj0479	Cj0893c	1	0	0	0
Cj0479	Cj1073c	1	0	0	0
Cj0479	Cj1157	1	0	0	0
Cj0479	Cj1230	1	0	0	0
Cj0479	Cj1280c	1	0	0	0
Cj0479	Cj1503c	1	0	0	0
Cj0479	Cj1504c	1	0	0	0
Cj0479	Cj1563c	1	0	0	0
Cj0480c	Cj0780	1	0	0	0
Cj0480c	Cj0888c	1	0	0	0
Cj0480c	Cj1221	1	0	0	0
Cj0480c	Cj1511c	1	0	0	0
Cj0480c	Cj1580c	1	0	0	0
Cj0480c	Cj1701c	1	0	0	0
Cj0480c	Cj1709c	1	0	0	0
Cj0481	Cj0518	1	0	0	0
Cj0481	Cj0590	1	0	0	0
Cj0481	Cj0759	1	0	0	0
Cj0481	Cj0810	1	0	0	0
Cj0481	Cj0976	1	0	0	0
Cj0481	Cj1221	1	0	0	0
Cj0481	Cj1300	1	0	0	0
Cj0481	Cj1508c	1	0	0	0
Cj0482	Cj0838c	1	0	0	0
Cj0482	Cj0896c	1	0	0	0
Cj0483	Cj0838c	1	0	0	0
Cj0483	Cj0896c	1	0	0	0
Cj0485	Cj0759	1	0	0	0
Cj0485	Cj0884	1	0	0	0
Cj0485	Cj1027c	1	0	0	0
Cj0485	Cj1151c	1	0	0	0
Cj0485	Cj1171c	1	0	0	0
Cj0485	Cj1188c	1	0	0	0
Cj0485	Cj1221	1	0	0	0
Cj0485	Cj1319	1	0	0	0
Cj0485	Cj1382c	1	0	0	0
Cj0485	Cj1427c	1	0	0	0
Cj0485	Cj1428c	1	0	0	0
Cj0485	Cj1573c	1	0	0	0
Cj0488	Cj1301	1	0	0	0
Cj0489	Cj0589	1	0	0	0
Cj0489	Cj0759	1	0	0	0
Cj0489	Cj0810	1	0	0	0
Cj0489	Cj1221	1	0	0	0
Cj0489	Cj1272c	1	0	1	0
Cj0489	Cj1313	1	0	0	0
Cj0489	Cj1362	1	0	0	0
Cj0489	Cj1481c	1	0	0	0
Cj0489	Cj1704c	1	0	0	0
Cj0489	Cj1709c	1	0	0	0
Cj0490	Cj0589	1	0	0	0
Cj0490	Cj0759	1	0	0	0
Cj0490	Cj0810	1	0	0	0
Cj0490	Cj1221	1	0	0	0
Cj0490	Cj1272c	1	0	1	0
Cj0490	Cj1313	1	0	0	0
Cj0490	Cj1362	1	0	0	0
Cj0490	Cj1481c	1	0	0	0
Cj0490	Cj1704c	1	0	0	0
Cj0490	Cj1709c	1	0	0	0
Cj0491	Cj1024c	1	0	0	0
Cj0491	Cj1479c	1	0	0	0
Cj0491	Cj1594	1	0	0	0
Cj0491	Cj1689c	1	0	0	0
Cj0491	Cj1704c	1	0	0	0
Cj0492	Cj0670	1	0	0	0
Cj0492	Cj0708	1	0	0	0
Cj0492	Cj0710	1	0	0	0
Cj0492	Cj0712	1	0	0	0
Cj0492	Cj0764c	1	0	0	0
Cj0492	Cj0821	1	0	0	0
Cj0492	Cj0836	1	0	0	0
Cj0492	Cj0884	1	0	0	0
Cj0492	Cj0946	1	0	0	0
Cj0492	Cj1117c	1	0	0	0
Cj0492	Cj1133	1	0	0	0
Cj0492	Cj1148	1	0	0	0
Cj0492	Cj1280c	1	0	0	0
Cj0492	Cj1409	1	0	0	0
Cj0492	Cj1455	1	0	0	0
Cj0492	Cj1479c	1	0	0	0
Cj0492	Cj1592	1	0	0	0
Cj0492	Cj1593	1	0	0	0
Cj0492	Cj1594	1	0	0	0
Cj0492	Cj1596	1	0	0	0
Cj0492	Cj1653c	1	0	0	0
Cj0492	Cj1703c	1	0	0	0
Cj0492	Cj1704c	1	0	0	0
Cj0493	Cj0812	1	0	0	0
Cj0493	Cj0862c	1	0	0	0
Cj0493	Cj1087c	1	0	0	0
Cj0493	Cj1215	1	0	0	0
Cj0493	Cj1218c	1	0	0	0
Cj0493	Cj1235	1	0	0	0
Cj0493	Cj1250	1	0	0	0
Cj0493	Cj1268c	1	0	0	0
Cj0493	Cj1275c	1	0	0	0
Cj0493	Cj1548c	1	0	0	0
Cj0493	Cj1581c	1	0	0	0
Cj0495	Cj0541	1	0	0	0
Cj0495	Cj1221	1	0	0	0
Cj0495	Cj1644	1	0	0	0
Cj0495	Cj1706c	1	0	0	0
Cj0497	Cj0759	1	0	0	0
Cj0497	Cj0863c	1	0	0	0
Cj0497	Cj0946	1	0	0	0
Cj0497	Cj1085c	1	0	0	0
Cj0497	Cj1221	1	0	0	0
Cj0497	Cj1228c	1	0	0	0
Cj0497	Cj1653c	1	0	0	0
Cj0498	Cj0810	1	0	0	0
Cj0498	Cj1221	1	0	0	0
Cj0500	Cj1188c	1	0	0	0
Cj0500	Cj1221	1	0	0	0
Cj0503c	Cj0518	1	0	0	0
Cj0503c	Cj0677	1	0	0	0
Cj0503c	Cj1268c	1	0	0	0
Cj0504c	Cj0518	1	0	0	0
Cj0504c	Cj0930	1	0	0	0
Cj0504c	Cj0994c	1	0	0	0
Cj0504c	Cj1010	1	0	0	0
Cj0504c	Cj1221	1	0	0	0
Cj0504c	Cj1409	1	0	0	0
Cj0504c	Cj1597	1	0	0	0
Cj0504c	Cj1704c	1	0	0	0
Cj0505c	Cj0810	1	0	0	0
Cj0505c	Cj0929	1	0	0	0
Cj0505c	Cj0954c	1	0	0	0
Cj0505c	Cj1221	1	0	0	0
Cj0505c	Cj1479c	1	0	0	0
Cj0505c	Cj1705c	1	0	0	0
Cj0506	Cj0509c	1	0	0	0
Cj0506	Cj1033	1	0	0	0
Cj0506	Cj1108	1	0	0	0
Cj0507	Cj0541	1	0	0	0
Cj0507	Cj0980	1	0	0	0
Cj0507	Cj1023c	1	0	0	0
Cj0507	Cj1517	1	0	0	0
Cj0507	Cj1604	1	0	0	0
Cj0507	Cj1644	1	0	0	0
Cj0508	Cj0574	1	0	0	0
Cj0509c	Cj0650	1	0	0	0
Cj0509c	Cj0758	1	0	0	0
Cj0509c	Cj0810	1	0	0	0
Cj0509c	Cj0863c	1	0	0	0
Cj0509c	Cj1001	1	0	0	0
Cj0509c	Cj1007c	1	0	0	0
Cj0509c	Cj1087c	1	0	0	0
Cj0509c	Cj1128c	1	0	0	0
Cj0509c	Cj1135	1	0	0	0
Cj0509c	Cj1136	1	0	0	0
Cj0509c	Cj1138	1	0	0	0
Cj0509c	Cj1139c	1	0	0	0
Cj0509c	Cj1146c	1	0	0	0
Cj0509c	Cj1155c	1	0	0	0
Cj0509c	Cj1161c	1	0	0	0
Cj0509c	Cj1215	1	0	0	0
Cj0509c	Cj1235	1	0	0	0
Cj0509c	Cj1275c	1	0	0	0
Cj0509c	Cj1359	1	0	0	0
Cj0509c	Cj1407c	1	0	0	0
Cj0509c	Cj1434c	1	0	0	0
Cj0509c	Cj1503c	1	0	0	0
Cj0509c	Cj1510c	1	0	0	0
Cj0509c	Cj1546	1	0	0	0
Cj0509c	Cj1556	1	0	0	0
Cj0509c	Cj1596	1	0	0	0
Cj0509c	Cj1614	1	0	0	0
Cj0509c	Cj1704c	1	0	0	0
Cj0509c	Cj1724c	1	0	0	0
Cj0510c	Cj0639c	1	0	0	0
Cj0510c	Cj0902	1	0	0	0
Cj0510c	Cj0922c	1	0	0	0
Cj0510c	Cj1701c	1	0	0	0
Cj0512	Cj0572	1	0	0	0
Cj0512	Cj1221	1	0	0	0
Cj0512	Cj1268c	1	0	0	0
Cj0514	Cj0918c	1	0	0	0
Cj0514	Cj1073c	1	0	0	0
Cj0514	Cj1260c	1	0	0	0
Cj0516	Cj1218c	1	0	0	0
Cj0516	Cj1221	1	0	0	0
Cj0516	Cj1592	1	0	0	0
Cj0518	Cj0639c	1	0	0	0
Cj0518	Cj0759	1	0	0	0
Cj0518	Cj0762c	1	0	0	0
Cj0518	Cj0785	1	0	0	0
Cj0518	Cj0806	1	0	0	0
Cj0518	Cj0862c	1	0	0	0
Cj0518	Cj0913c	1	0	0	0
Cj0518	Cj0945c	1	0	0	0
Cj0518	Cj0962	1	0	0	0
Cj0518	Cj1014c	1	0	0	0
Cj0518	Cj1042c	1	0	0	0
Cj0518	Cj1063	1	0	0	0
Cj0518	Cj1128c	1	0	0	0
Cj0518	Cj1133	1	0	0	0
Cj0518	Cj1135	1	0	0	0
Cj0518	Cj1136	1	0	0	0
Cj0518	Cj1138	1	0	0	0
Cj0518	Cj1139c	1	0	0	0
Cj0518	Cj1146c	1	0	0	0
Cj0518	Cj1148	1	0	0	0
Cj0518	Cj1182c	1	0	0	0
Cj0518	Cj1330	1	0	0	0
Cj0518	Cj1434c	1	0	0	0
Cj0518	Cj1715	1	0	0	0
Cj0518	Cj1719c	1	0	0	0
Cj0519	Cj0717	1	0	0	0
Cj0519	Cj0864	1	0	0	0
Cj0519	Cj0872	1	0	0	0
Cj0519	Cj1014c	1	0	0	0
Cj0519	Cj1106	1	0	0	0
Cj0519	Cj1207c	1	0	0	0
Cj0519	Cj1221	1	0	0	0
Cj0519	Cj1313	1	0	0	0
Cj0519	Cj1479c	1	0	0	0
Cj0519	Cj1664	1	0	0	0
Cj0519	Cj1665	1	0	0	0
Cj0519	Cj1704c	1	0	0	0
Cj0525c	Cj0701	1	0	0	0
Cj0528c	Cj0810	1	0	0	0
Cj0528c	Cj1125c	1	0	0	0
Cj0528c	Cj1127c	1	0	0	0
Cj0528c	Cj1129c	1	0	0	0
Cj0528c	Cj1432c	1	0	0	0
Cj0528c	Cj1534c	1	0	0	0
Cj0528c	Cj1704c	1	0	0	0
Cj0529c	Cj0862c	1	0	0	0
Cj0529c	Cj0918c	1	0	0	0
Cj0529c	Cj1529c	1	0	0	0
Cj0529c	Cj1581c	1	0	0	0
Cj0532	Cj1594	1	0	0	0
Cj0532	Cj1707c	1	0	0	0
Cj0533	Cj0534	1	0	0	0
Cj0533	Cj0918c	1	0	0	0
Cj0533	Cj1709c	1	0	0	0
Cj0534	Cj0718	1	0	0	0
Cj0534	Cj0759	1	0	0	0
Cj0534	Cj0918c	1	0	0	0
Cj0534	Cj0991c	1	0	0	0
Cj0534	Cj1474c	1	0	0	0
Cj0534	Cj1585c	1	0	0	0
Cj0534	Cj1709c	1	0	0	0
Cj0541	Cj0734c	1	0	0	0
Cj0541	Cj0817	1	0	0	0
Cj0541	Cj0921c	1	0	0	0
Cj0541	Cj0982c	1	0	0	0
Cj0541	Cj1704c	1	0	0	0
Cj0543	Cj0720c	1	0	0	0
Cj0543	Cj0887c	1	0	0	0
Cj0543	Cj1221	1	0	0	0
Cj0543	Cj1338c	1	0	0	0
Cj0543	Cj1339c	1	0	0	0
Cj0545	Cj0615	1	0	0	0
Cj0545	Cj0759	1	0	0	0
Cj0545	Cj0918c	1	0	0	0
Cj0545	Cj1221	1	0	0	0
Cj0545	Cj1620c	1	0	0	0
Cj0545	Cj1719c	1	0	0	0
Cj0546	Cj0793	1	0	0	0
Cj0546	Cj0889c	1	0	0	0
Cj0546	Cj1118c	1	0	0	0
Cj0546	Cj1222c	1	0	0	0
Cj0546	Cj1226c	1	0	0	0
Cj0546	Cj1262	1	0	0	0
Cj0546	Cj1492c	1	0	0	0
Cj0546	Cj1608	1	0	0	0
Cj0548	Cj0780	1	0	0	0
Cj0548	Cj0918c	1	0	0	0
Cj0548	Cj1511c	1	0	0	0
Cj0549	Cj0714	1	0	0	0
Cj0549	Cj0810	1	0	0	0
Cj0549	Cj1358c	1	0	0	0
Cj0549	Cj1592	1	0	0	0
Cj0549	Cj1697c	1	0	0	0
Cj0549	Cj1706c	1	0	0	0
Cj0557c	Cj0770c	1	0	0	0
Cj0557c	Cj0771c	1	0	0	0
Cj0557c	Cj0772c	1	0	0	0
Cj0557c	Cj1200	1	0	0	0
Cj0557c	Cj1584c	1	0	0	0
Cj0557c	Cj1692c	1	0	0	0
Cj0558c	Cj0991c	1	0	0	0
Cj0558c	Cj1585c	1	0	0	0
Cj0559	Cj0810	1	0	0	0
Cj0562	Cj1051c	1	0	0	0
Cj0562	Cj1553c	1	0	0	0
Cj0571	Cj0571	1	0	0	0
Cj0571	Cj0626	1	0	0	0
Cj0571	Cj0918c	1	0	0	0
Cj0571	Cj1221	1	0	0	0
Cj0572	Cj0768c	1	0	0	0
[truncated: 6,692 more rows]
