# Supplementary material for: A proteome-wide protein interaction map for Campylobacter jejuni
Source: Genome Biol. 2007 Jul 5;8(7):R130. doi: 10.1186/gb-2007-8-7-r130 (PMC2323224; doi:10.1186/gb-2007-8-7-r130)
Supplement: Additional data file 13 — Annotated list of all C. jejuni protein interactions in the CampyYTH v3.1 dataset [file gb-2007-8-7-r130-S13.xls]

## Sheet: Campy_YTH_v3.1_pubTable.mer
Additional Data File 13. The C. jejuni protein interaction dataset: CampyYTH v3.1.
GENE_1_BD	GENE_2_AD	Gene1_symbol	Gene2_symbol	Gene 1 interactions as BD	Gene 1 interactions total	Gene 2 interactions as AD	Gene 2 interactions total	C_LEU1	C_LACZ2	C_SUM3	Confidence Score	Confidence Score Version	Interaction Repeated4	MATRIX5	IST6	ISTS_RFCS7	MATRIX DETECTIONS8	SEQUENCED BD9	SEQUENCED AD9	Self Interaction	Found in both directions	Interolog E.coli Arifuzzaman10	Interolog E.coli Butland10	Interolog H.pylori Rain10	In E.coli ref set11	In Positive Training Set12	In Negative Training Set12	AD Putative Essential B.subtilis13	AD Putative Essential E.coli13	BD Putative Essential B.subtilis13	BD Putative Essential E.coli13	SCREEN	DATA VERSION	REFERENCE	DATE
Cj1453c	Cj1030c	Cj1453c	lepA	4	52	10	10	2.91276	0.984375	3.89714	0.954979	v1.0	yes	Yes	No		2	Yes	No	0	0	0	0	0	0	0	0	0	0	0	0	C. jejuni project, matrix	v3.1	Parrish et al., Genome Biology	08_08_2005
Cj1453c	Cj0684	Cj1453c	priA	4	52	30	30	1.91276	0	1.91276	0.349228	v1.0	yes	Yes	No		2	Yes	Yes	0	0	0	0	0	0	0	0	1	0	0	0	C. jejuni project, matrix	v3.1	Parrish et al., Genome Biology	08_08_2005
Cj1426c	Cj0684	Cj1426c	priA	37	59	30	30	1.01562	0	1.01562	0.0647343	v1.0	yes	Yes	No		2	Yes	Yes	0	0	0	0	0	0	0	0	1	0	0	0	C. jejuni project, matrix	v3.1	Parrish et al., Genome Biology	08_08_2005
Cj1426c	Cj1328	Cj1426c	neuC2	37	59	16	22	1.51562	0	1.51562	0.153852	v1.0	yes	Yes	No		2	Yes	Yes	0	0	0	0	0	0	0	0	0	0	0	0	C. jejuni project, matrix	v3.1	Parrish et al., Genome Biology	08_08_2005
Cj1458c	Cj1099	thiL	Cj1099	9	10	5	47	1.92656	0.492708	2.41927	0.841863	v1.0	yes	Yes	No		2	Yes	Yes	0	0	0	0	0	0	0	0	0	0	0	0	C. jejuni project, matrix	v3.1	Parrish et al., Genome Biology	08_08_2005
Cj1458c	Cj0684	thiL	priA	9	10	30	30	1.42656	0	1.42656	0.235391	v1.0	yes	Yes	No		2	Yes	Yes	0	0	0	0	0	0	0	0	1	0	0	0	C. jejuni project, matrix	v3.1	Parrish et al., Genome Biology	08_08_2005
Cj1726c	Cj0684	metA	priA	24	38	30	30	2.25559	0	2.25559	0.282177	v1.0	yes	Yes	No		2	Yes	Yes	0	0	0	0	0	0	0	0	1	0	0	0	C. jejuni project, matrix	v3.1	Parrish et al., Genome Biology	08_08_2005
Cj1726c	Cj1328	metA	neuC2	24	38	16	22	1.42226	0	1.42226	0.171765	v1.0	yes	Yes	No		2	Yes	Yes	0	0	0	0	0	0	0	0	0	0	0	0	C. jejuni project, matrix	v3.1	Parrish et al., Genome Biology	08_08_2005
Cj1726c	Cj1337	metA	Cj1337	24	38	4	10	1.25559	0	1.25559	0.185103	v1.0	yes	Yes	No		2	Yes	Yes	0	1	0	0	0	0	0	0	0	0	0	0	C. jejuni project, matrix	v3.1	Parrish et al., Genome Biology	08_08_2005
Cj1012c	Cj1267c	Cj1012c	hydA	51	66	7	23	2.78414	0.947917	3.73206	0.891398	v1.0	yes	Yes	No		2	Yes	Yes	0	0	0	0	0	0	0	0	0	0	0	0	C. jejuni project, matrix	v3.1	Parrish et al., Genome Biology	08_08_2005
Cj1465	Cj1466	Cj1465	flgK	2	6	9	14	2.47135	0	2.47135	0.733192	v1.0	yes	Yes	Yes	9	2	Yes	Yes	0	0	0	0	0	0	0	0	0	0	0	0	C. jejuni project, matrix	v3.1	Parrish et al., Genome Biology	08_08_2005
Cj0712	Cj1703c	rimM	rpsS	6	22	1	2	2.74219	1.98568	4.72786	0.985446	v1.0	yes	Yes	No		2	Yes	Yes	0	1	0	0	0	0	0	0	1	1	0	0	C. jejuni project, matrix	v3.1	Parrish et al., Genome Biology	08_08_2005
Cj0515	Cj0852c	Cj0515	Cj0852c	1	9	13	15	0	2.95833	2.95833	0.986955	v1.0	no	Yes	No		1	No	Yes	0	0	0	0	0	0	0	0	0	0	0	0	C. jejuni project, matrix	v3.1	Parrish et al., Genome Biology	08_08_2005
Cj0973	Cj0490	Cj0973	ald_prime_14	37	113	17	17	2.28776	0	2.28776	0.234904	v1.0	yes	Yes	No		2	Yes	Yes	0	0	0	0	0	0	0	0	0	0	0	0	C. jejuni project, matrix	v3.1	Parrish et al., Genome Biology	08_08_2005
Cj0973	Cj1310c	Cj0973	Cj1310c	37	113	7	7	1.12109	0	1.12109	0.0911679	v1.0	yes	Yes	No		2	Yes	Yes	0	0	0	0	0	0	0	0	0	0	0	0	C. jejuni project, matrix	v3.1	Parrish et al., Genome Biology	08_08_2005
Cj1159c	Cj0348	Cj1159c	trpB	6	19	52	56	1.92383	0.99349	2.91732	0.879083	v1.0	yes	Yes	No		2	Yes	Yes	0	0	0	0	0	0	0	0	0	0	0	0	C. jejuni project, matrix	v3.1	Parrish et al., Genome Biology	08_08_2005
Cj0986c	Cj0483	Cj0986c	uxaA_prime_14	7	13	32	32	2.89125	0	2.89125	0.498709	v1.0	yes	Yes	No		2	Yes	Yes	0	0	0	0	0	0	0	0	0	0	0	0	C. jejuni project, matrix	v3.1	Parrish et al., Genome Biology	08_08_2005
Cj0986c	Cj0348	Cj0986c	trpB	7	13	52	56	2.39125	0.99125	3.3825	0.891424	v1.0	yes	Yes	No		2	Yes	Yes	0	0	0	0	0	0	0	0	0	0	0	0	C. jejuni project, matrix	v3.1	Parrish et al., Genome Biology	08_08_2005
Cj0880c	Cj0060c	Cj0880c	fliM	13	16	49	54	1.9098	0	1.9098	0.276637	v1.0	yes	Yes	No		2	Yes	Yes	0	0	0	0	0	0	0	0	0	0	0	0	C. jejuni project, matrix	v3.1	Parrish et al., Genome Biology	08_08_2005
Cj0880c	Cj0348	Cj0880c	trpB	13	16	52	56	1.4098	0	1.4098	0.169025	v1.0	yes	Yes	No		2	Yes	Yes	0	0	0	0	0	0	0	0	0	0	0	0	C. jejuni project, matrix	v3.1	Parrish et al., Genome Biology	08_08_2005
Cj1036c	Cj0881c	Cj1036c	Cj0881c	23	24	11	11	2.56641	2.98958	5.55599	0.991513	v1.0	yes	Yes	No		2	Yes	Yes	0	0	0	0	0	0	0	0	0	0	0	0	C. jejuni project, matrix	v3.1	Parrish et al., Genome Biology	08_08_2005
Cj1036c	Cj0483	Cj1036c	uxaA_prime_14	23	24	32	32	1.06641	0	1.06641	0.0805046	v1.0	yes	Yes	No		2	Yes	Yes	0	0	0	0	0	0	0	0	0	0	0	0	C. jejuni project, matrix	v3.1	Parrish et al., Genome Biology	08_08_2005
Cj1036c	Cj0060c	Cj1036c	fliM	23	24	49	54	1.06641	0	1.06641	0.0836358	v1.0	yes	Yes	No		2	Yes	Yes	0	0	0	0	0	0	0	0	0	0	0	0	C. jejuni project, matrix	v3.1	Parrish et al., Genome Biology	08_08_2005
Cj1036c	Cj0348	Cj1036c	trpB	23	24	52	56	2.06641	0	2.06641	0.229216	v1.0	yes	Yes	No		2	Yes	Yes	0	0	0	0	0	0	0	0	0	0	0	0	C. jejuni project, matrix	v3.1	Parrish et al., Genome Biology	08_08_2005
Cj0135	Cj0505c	Cj0135	Cj0505c	19	26	43	46	1.76897	0	1.76897	0.196271	v1.0	yes	Yes	No		2	No	Yes	0	0	0	0	0	0	0	0	0	0	0	0	C. jejuni project, matrix	v3.1	Parrish et al., Genome Biology	08_08_2005
Cj0135	Cj0762c	Cj0135	aspB	19	26	38	38	1.76897	0	1.76897	0.189456	v1.0	yes	Yes	No		2	No	Yes	0	0	0	0	0	0	0	0	0	0	0	0	C. jejuni project, matrix	v3.1	Parrish et al., Genome Biology	08_08_2005
Cj0135	Cj0314	Cj0135	lysA	19	26	30	32	1.26897	0	1.26897	0.124102	v1.0	yes	Yes	No		2	No	Yes	0	0	0	0	0	0	0	0	0	0	0	0	C. jejuni project, matrix	v3.1	Parrish et al., Genome Biology	08_08_2005
Cj0135	Cj0442	Cj0135	fabF	19	26	37	37	1.76897	0	1.76897	0.183713	v1.0	yes	Yes	No		2	No	Yes	0	0	0	0	0	0	0	0	0	0	0	0	C. jejuni project, matrix	v3.1	Parrish et al., Genome Biology	08_08_2005
Cj0135	Cj0765c	Cj0135	hisS	19	26	31	34	1.76897	0	1.76897	0.212573	v1.0	yes	Yes	No		2	No	Yes	0	0	0	0	0	0	0	0	1	1	0	0	C. jejuni project, matrix	v3.1	Parrish et al., Genome Biology	08_08_2005
Cj0135	Cj0389	Cj0135	serS	19	26	23	35	1.76897	0	1.76897	0.218803	v1.0	yes	Yes	No		2	No	Yes	0	0	0	0	0	0	0	0	1	1	0	0	C. jejuni project, matrix	v3.1	Parrish et al., Genome Biology	08_08_2005
Cj0482	Cj0505c	uxaA_prime_2	Cj0505c	17	19	43	46	1.78054	0	1.78054	0.240158	v1.0	yes	Yes	No		2	Yes	Yes	0	0	0	0	0	0	0	0	0	0	0	0	C. jejuni project, matrix	v3.1	Parrish et al., Genome Biology	08_08_2005
Cj0482	Cj0762c	uxaA_prime_2	aspB	17	19	38	38	1.28054	0	1.28054	0.140963	v1.0	yes	Yes	No		2	Yes	Yes	0	0	0	0	0	0	0	0	0	0	0	0	C. jejuni project, matrix	v3.1	Parrish et al., Genome Biology	08_08_2005
Cj0482	Cj0483	uxaA_prime_2	uxaA_prime_14	17	19	32	32	0.78054	0.99858	1.77912	0.624371	v1.0	yes	Yes	No		2	Yes	Yes	0	0	0	0	0	0	0	0	0	0	0	0	C. jejuni project, matrix	v3.1	Parrish et al., Genome Biology	08_08_2005
Cj0482	Cj0442	uxaA_prime_2	fabF	17	19	37	37	1.78054	0	1.78054	0.22558	v1.0	yes	Yes	No		2	Yes	Yes	0	0	0	0	0	0	0	0	0	0	0	0	C. jejuni project, matrix	v3.1	Parrish et al., Genome Biology	08_08_2005
Cj0482	Cj0765c	uxaA_prime_2	hisS	17	19	31	34	1.78054	0	1.78054	0.25893	v1.0	yes	Yes	No		2	Yes	Yes	0	0	0	0	0	0	0	0	1	1	0	0	C. jejuni project, matrix	v3.1	Parrish et al., Genome Biology	08_08_2005
Cj1325	Cj0442	Cj1325	fabF	26	34	37	37	1.32812	0	1.32812	0.102488	v1.0	yes	Yes	No		2	Yes	Yes	0	0	0	0	0	0	0	0	0	0	0	0	C. jejuni project, matrix	v3.1	Parrish et al., Genome Biology	08_08_2005
Cj1325	Cj0765c	Cj1325	hisS	26	34	31	34	1.32812	0	1.32812	0.120471	v1.0	yes	Yes	No		2	Yes	Yes	0	0	0	0	0	0	0	0	1	1	0	0	C. jejuni project, matrix	v3.1	Parrish et al., Genome Biology	08_08_2005
Cj0624	Cj1368	hypC	Cj1368	84	98	11	12	1.19711	0	1.19711	0.073224	v1.0	yes	Yes	No		2	Yes	Yes	0	0	0	0	0	0	0	0	0	0	0	0	C. jejuni project, matrix	v3.1	Parrish et al., Genome Biology	08_08_2005
Cj0624	Cj1309c	hypC	Cj1309c	84	98	25	25	2.69711	0	2.69711	0.234509	v1.0	yes	Yes	No		2	Yes	Yes	0	0	0	0	0	0	0	0	0	0	0	0	C. jejuni project, matrix	v3.1	Parrish et al., Genome Biology	08_08_2005
Cj0624	Cj0060c	hypC	fliM	84	98	49	54	1.69711	0	1.69711	0.0998651	v1.0	yes	Yes	No		2	Yes	Yes	0	0	0	0	0	0	0	0	0	0	0	0	C. jejuni project, matrix	v3.1	Parrish et al., Genome Biology	08_08_2005
Cj0624	Cj0348	hypC	trpB	84	98	52	56	1.69711	0	1.69711	0.0961023	v1.0	yes	Yes	No		2	Yes	Yes	0	0	0	0	0	0	0	0	0	0	0	0	C. jejuni project, matrix	v3.1	Parrish et al., Genome Biology	08_08_2005
Cj0624	Cj0005c	hypC	Cj0005c	84	98	37	38	2.69711	2.4929	5.19001	0.970102	v1.0	yes	Yes	No		2	Yes	Yes	0	0	0	0	0	0	0	0	0	0	0	0	C. jejuni project, matrix	v3.1	Parrish et al., Genome Biology	08_08_2005
Cj0505c	Cj0505c	Cj0505c	Cj0505c	3	46	43	46	2.79514	2.47396	5.2691	0.993084	v1.0	yes	Yes	No		2	Yes	Yes	1	0	0	0	0	0	0	0	0	0	0	0	C. jejuni project, matrix	v3.1	Parrish et al., Genome Biology	08_08_2005
Cj0505c	Cj0240c	Cj0505c	Cj0240c	3	46	35	38	1.79514	0	1.79514	0.367064	v1.0	yes	Yes	No		2	Yes	Yes	0	0	0	0	0	0	0	0	1	0	0	0	C. jejuni project, matrix	v3.1	Parrish et al., Genome Biology	08_08_2005
Cj0505c	Cj0442	Cj0505c	fabF	3	46	37	37	1.29514	0	1.29514	0.217003	v1.0	yes	Yes	No		2	Yes	Yes	0	0	0	0	0	0	0	0	0	0	0	0	C. jejuni project, matrix	v3.1	Parrish et al., Genome Biology	08_08_2005
Cj1368	Cj0462	Cj1368	Cj0462	1	12	10	10	2.94792	0	2.94792	0.81496	v1.0	yes	Yes	No		2	Yes	Yes	0	0	0	0	0	0	0	0	0	0	0	0	C. jejuni project, matrix	v3.1	Parrish et al., Genome Biology	08_08_2005
Cj1303	Cj1303	fabH2	fabH2	2	42	40	42	2.84375	0.494792	3.33854	0.904569	v1.0	yes	Yes	No		2	Yes	Yes	1	0	0	1	0	0	0	0	0	0	0	0	C. jejuni project, matrix	v3.1	Parrish et al., Genome Biology	08_08_2005
Cj1693c	Cj0060c	rpsH	fliM	6	12	49	54	1.89779	0	1.89779	0.377585	v1.0	yes	Yes	No		2	Yes	Yes	0	0	0	0	0	0	0	0	0	0	1	1	C. jejuni project, matrix	v3.1	Parrish et al., Genome Biology	08_08_2005
Cj1693c	Cj0348	rpsH	trpB	6	12	52	56	1.89779	0.496094	2.39388	0.762266	v1.0	yes	Yes	No		2	Yes	Yes	0	0	0	0	0	0	0	0	0	0	1	1	C. jejuni project, matrix	v3.1	Parrish et al., Genome Biology	08_08_2005
Cj0180	Cj0505c	exbD1	Cj0505c	19	47	43	46	1.86868	0	1.86868	0.216127	v1.0	yes	Yes	No		2	Yes	Yes	0	0	0	0	0	0	0	0	0	0	0	0	C. jejuni project, matrix	v3.1	Parrish et al., Genome Biology	08_08_2005
Cj0180	Cj0060c	exbD1	fliM	19	47	49	54	1.36868	0	1.36868	0.134063	v1.0	yes	Yes	No		2	Yes	Yes	0	0	0	0	0	0	0	0	0	0	0	0	C. jejuni project, matrix	v3.1	Parrish et al., Genome Biology	08_08_2005
Cj0180	Cj0442	exbD1	fabF	19	47	37	37	1.36868	0	1.36868	0.122805	v1.0	yes	Yes	No		2	Yes	Yes	0	0	0	0	0	0	0	0	0	0	0	0	C. jejuni project, matrix	v3.1	Parrish et al., Genome Biology	08_08_2005
Cj0180	Cj0335	exbD1	flhB	19	47	6	6	1.86868	0	1.86868	0.29823	v1.0	yes	Yes	No		2	Yes	Yes	0	0	0	0	0	0	0	0	0	0	0	0	C. jejuni project, matrix	v3.1	Parrish et al., Genome Biology	08_08_2005
Cj0715	Cj0326	Cj0715	serC	82	134	15	20	1.18499	0	1.18499	0.068281	v1.0	yes	Yes	No		2	No	Yes	0	0	0	0	0	0	0	0	0	0	0	0	C. jejuni project, matrix	v3.1	Parrish et al., Genome Biology	08_08_2005
Cj0715	Cj0483	Cj0715	uxaA_prime_14	82	134	32	32	1.68499	0	1.68499	0.0932665	v1.0	yes	Yes	No		2	No	Yes	0	0	0	0	0	0	0	0	0	0	0	0	C. jejuni project, matrix	v3.1	Parrish et al., Genome Biology	08_08_2005
Cj0715	Cj0060c	Cj0715	fliM	82	134	49	54	2.68499	0	2.68499	0.230683	v1.0	yes	Yes	No		2	No	Yes	0	0	0	0	0	0	0	0	0	0	0	0	C. jejuni project, matrix	v3.1	Parrish et al., Genome Biology	08_08_2005
Cj0715	Cj0348	Cj0715	trpB	82	134	52	56	2.68499	0.979911	3.6649	0.779412	v1.0	yes	Yes	No		2	No	Yes	0	0	0	0	0	0	0	0	0	0	0	0	C. jejuni project, matrix	v3.1	Parrish et al., Genome Biology	08_08_2005
Cj0715	Cj0490	Cj0715	ald_prime_14	82	134	17	17	1.18499	0	1.18499	0.0608935	v1.0	yes	Yes	No		2	No	Yes	0	0	0	0	0	0	0	0	0	0	0	0	C. jejuni project, matrix	v3.1	Parrish et al., Genome Biology	08_08_2005
Cj0715	Cj1441c	Cj0715	kfiD	82	134	10	10	1.68499	0	1.68499	0.113479	v1.0	yes	Yes	No		2	No	Yes	0	0	0	0	0	0	0	0	0	0	0	0	C. jejuni project, matrix	v3.1	Parrish et al., Genome Biology	08_08_2005
Cj0715	Cj0605	Cj0715	Cj0605	82	134	17	18	1.68499	0	1.68499	0.119046	v1.0	yes	Yes	No		2	No	Yes	0	0	0	0	0	0	0	0	0	0	0	0	C. jejuni project, matrix	v3.1	Parrish et al., Genome Biology	08_08_2005
Cj0715	Cj1279c	Cj0715	Cj1279c	82	134	18	24	1.68499	0	1.68499	0.115719	v1.0	yes	Yes	No		2	No	Yes	0	0	0	0	0	0	0	0	0	0	0	0	C. jejuni project, matrix	v3.1	Parrish et al., Genome Biology	08_08_2005
Cj0715	Cj0005c	Cj0715	Cj0005c	82	134	37	38	1.68499	0	1.68499	0.100443	v1.0	yes	Yes	No		2	No	Yes	0	0	0	0	0	0	0	0	0	0	0	0	C. jejuni project, matrix	v3.1	Parrish et al., Genome Biology	08_08_2005
Cj1004	Cj0326	Cj1004	serC	44	120	15	20	2.32812	1.91927	4.2474	0.94912	v1.0	yes	Yes	No		2	Yes	Yes	0	1	0	0	0	0	0	0	0	0	0	0	C. jejuni project, matrix	v3.1	Parrish et al., Genome Biology	08_08_2005
Cj1004	Cj1436c	Cj1004	Cj1436c	44	120	16	18	2.32812	0	2.32812	0.251173	v1.0	yes	Yes	No		2	Yes	Yes	0	0	0	0	0	0	0	0	0	0	0	0	C. jejuni project, matrix	v3.1	Parrish et al., Genome Biology	08_08_2005
Cj1004	Cj0483	Cj1004	uxaA_prime_14	44	120	32	32	2.32812	0	2.32812	0.207829	v1.0	yes	Yes	No		2	Yes	Yes	0	0	0	0	0	0	0	0	0	0	0	0	C. jejuni project, matrix	v3.1	Parrish et al., Genome Biology	08_08_2005
Cj1004	Cj0060c	Cj1004	fliM	44	120	49	54	2.32812	0	2.32812	0.214756	v1.0	yes	Yes	No		2	Yes	Yes	0	0	0	0	0	0	0	0	0	0	0	0	C. jejuni project, matrix	v3.1	Parrish et al., Genome Biology	08_08_2005
Cj1004	Cj0348	Cj1004	trpB	44	120	52	56	2.32812	0.419271	2.7474	0.537171	v1.0	yes	Yes	No		2	Yes	Yes	0	0	0	0	0	0	0	0	0	0	0	0	C. jejuni project, matrix	v3.1	Parrish et al., Genome Biology	08_08_2005
Cj1004	Cj0490	Cj1004	ald_prime_14	44	120	17	17	2.32812	0.419271	2.7474	0.579715	v1.0	yes	Yes	No		2	Yes	Yes	0	0	0	0	0	0	0	0	0	0	0	0	C. jejuni project, matrix	v3.1	Parrish et al., Genome Biology	08_08_2005
Cj1004	Cj1441c	Cj1004	kfiD	44	120	10	10	1.32812	0	1.32812	0.095502	v1.0	yes	Yes	No		2	Yes	Yes	0	0	0	0	0	0	0	0	0	0	0	0	C. jejuni project, matrix	v3.1	Parrish et al., Genome Biology	08_08_2005
Cj1004	Cj0227	Cj1004	argD	44	120	13	14	1.32812	0	1.32812	0.107659	v1.0	yes	Yes	No		2	Yes	Yes	0	0	0	0	0	0	0	0	0	0	0	0	C. jejuni project, matrix	v3.1	Parrish et al., Genome Biology	08_08_2005
Cj1004	Cj1310c	Cj1004	Cj1310c	44	120	7	7	1.32812	0	1.32812	0.113899	v1.0	yes	Yes	No		2	Yes	Yes	0	0	0	0	0	0	0	0	0	0	0	0	C. jejuni project, matrix	v3.1	Parrish et al., Genome Biology	08_08_2005
Cj1004	Cj1305c	Cj1004	Cj1305c	44	120	9	9	1.32812	0	1.32812	0.095502	v1.0	yes	Yes	No		2	Yes	Yes	0	0	0	0	0	0	0	0	0	0	0	0	C. jejuni project, matrix	v3.1	Parrish et al., Genome Biology	08_08_2005
Cj1004	Cj1576c	Cj1004	nuoD	44	120	10	11	1.32812	0	1.32812	0.107659	v1.0	yes	Yes	No		2	Yes	Yes	0	0	0	0	0	0	0	0	0	0	0	0	C. jejuni project, matrix	v3.1	Parrish et al., Genome Biology	08_08_2005
Cj1004	Cj0005c	Cj1004	Cj0005c	44	120	37	38	2.32812	0.919271	3.2474	0.769054	v1.0	yes	Yes	No		2	Yes	Yes	0	1	0	0	0	0	0	0	0	0	0	0	C. jejuni project, matrix	v3.1	Parrish et al., Genome Biology	08_08_2005
Cj1012c	Cj0060c	Cj1012c	fliM	51	66	49	54	1.78414	0	1.78414	0.144161	v1.0	yes	Yes	No		2	Yes	Yes	0	0	0	0	0	0	0	0	0	0	0	0	C. jejuni project, matrix	v3.1	Parrish et al., Genome Biology	08_08_2005
Cj1012c	Cj0348	Cj1012c	trpB	51	66	52	56	1.78414	0	1.78414	0.138987	v1.0	yes	Yes	No		2	Yes	Yes	0	0	0	0	0	0	0	0	0	0	0	0	C. jejuni project, matrix	v3.1	Parrish et al., Genome Biology	08_08_2005
Cj1012c	Cj1279c	Cj1012c	Cj1279c	51	66	18	24	1.78414	0	1.78414	0.17052	v1.0	yes	Yes	No		2	Yes	Yes	0	0	0	0	0	0	0	0	0	0	0	0	C. jejuni project, matrix	v3.1	Parrish et al., Genome Biology	08_08_2005
Cj1012c	Cj0005c	Cj1012c	Cj0005c	51	66	37	38	1.28414	0	1.28414	0.0868784	v1.0	yes	Yes	No		2	Yes	Yes	0	0	0	0	0	0	0	0	0	0	0	0	C. jejuni project, matrix	v3.1	Parrish et al., Genome Biology	08_08_2005
Cj1664	Cj0348	Cj1664	trpB	27	39	52	56	1.79991	0.459201	2.25911	0.541317	v1.0	yes	Yes	No		2	Yes	Yes	0	0	0	0	0	0	0	0	0	0	0	0	C. jejuni project, matrix	v3.1	Parrish et al., Genome Biology	08_08_2005
Cj1664	Cj0335	Cj1664	flhB	27	39	6	6	1.79991	0.959201	2.75911	0.834407	v1.0	yes	Yes	No		2	Yes	Yes	0	0	0	0	0	0	0	0	0	0	0	0	C. jejuni project, matrix	v3.1	Parrish et al., Genome Biology	08_08_2005
Cj1664	Cj1279c	Cj1664	Cj1279c	27	39	18	24	2.29991	0.459201	2.75911	0.707849	v1.0	yes	Yes	No		2	Yes	Yes	0	0	0	0	0	0	0	0	0	0	0	0	C. jejuni project, matrix	v3.1	Parrish et al., Genome Biology	08_08_2005
Cj0104	Cj0348	atpH	trpB	11	14	52	56	2.7309	0.982639	3.71354	0.920953	v1.0	yes	Yes	No		2	Yes	Yes	0	0	0	0	0	0	0	0	0	0	0	0	C. jejuni project, matrix	v3.1	Parrish et al., Genome Biology	08_08_2005
Cj0104	Cj0227	atpH	argD	11	14	13	14	1.7309	2.98264	4.71354	0.991834	v1.0	yes	Yes	No		2	Yes	Yes	0	0	0	0	0	0	0	0	0	0	0	0	C. jejuni project, matrix	v3.1	Parrish et al., Genome Biology	08_08_2005
Cj0998c	Cj0348	Cj0998c	trpB	4	11	52	56	1.94922	0.989583	2.9388	0.906808	v1.0	yes	Yes	No		2	Yes	Yes	0	0	0	0	0	0	0	0	0	0	0	0	C. jejuni project, matrix	v3.1	Parrish et al., Genome Biology	08_08_2005
Cj0998c	Cj0227	Cj0998c	argD	4	11	13	14	1.94922	2.98958	4.9388	0.995581	v1.0	yes	Yes	No		2	Yes	Yes	0	0	0	0	0	0	0	0	0	0	0	0	C. jejuni project, matrix	v3.1	Parrish et al., Genome Biology	08_08_2005
Cj0998c	Cj1535c	Cj0998c	pgi	4	11	12	50	2.94922	0	2.94922	0.719166	v1.0	yes	Yes	No		2	Yes	Yes	0	0	0	0	0	0	0	0	0	0	0	0	C. jejuni project, matrix	v3.1	Parrish et al., Genome Biology	08_08_2005
Cj0192c	Cj1303	clpP	fabH2	69	100	40	42	1.44783	0	1.44783	0.0810912	v1.0	yes	Yes	No		2	Yes	Yes	0	0	0	0	0	0	0	0	0	0	0	0	C. jejuni project, matrix	v3.1	Parrish et al., Genome Biology	08_08_2005
Cj0192c	Cj0570	clpP	Cj0570	69	100	15	16	1.44783	0	1.44783	0.106004	v1.0	yes	Yes	No		2	Yes	Yes	0	0	0	0	0	0	0	0	0	0	0	0	C. jejuni project, matrix	v3.1	Parrish et al., Genome Biology	08_08_2005
Cj0192c	Cj0505c	clpP	Cj0505c	69	100	43	46	1.44783	0	1.44783	0.0813023	v1.0	yes	Yes	No		2	Yes	Yes	0	0	0	0	0	0	0	0	0	0	0	0	C. jejuni project, matrix	v3.1	Parrish et al., Genome Biology	08_08_2005
Cj0192c	Cj0483	clpP	uxaA_prime_14	69	100	32	32	1.44783	0	1.44783	0.0796331	v1.0	yes	Yes	No		2	Yes	Yes	0	0	0	0	0	0	0	0	0	0	0	0	C. jejuni project, matrix	v3.1	Parrish et al., Genome Biology	08_08_2005
Cj0192c	Cj0060c	clpP	fliM	69	100	49	54	1.94783	0	1.94783	0.138944	v1.0	yes	Yes	No		2	Yes	Yes	0	0	0	0	0	0	0	0	0	0	0	0	C. jejuni project, matrix	v3.1	Parrish et al., Genome Biology	08_08_2005
Cj0192c	Cj1195c	clpP	pyrC2	69	100	30	97	1.44783	0	1.44783	0.0878164	v1.0	yes	Yes	No		2	Yes	Yes	0	0	0	0	0	0	0	0	0	0	0	0	C. jejuni project, matrix	v3.1	Parrish et al., Genome Biology	08_08_2005
Cj0192c	Cj0348	clpP	trpB	69	100	52	56	1.94783	0	1.94783	0.133927	v1.0	yes	Yes	No		2	Yes	Yes	0	0	0	0	0	0	0	0	0	0	0	0	C. jejuni project, matrix	v3.1	Parrish et al., Genome Biology	08_08_2005
Cj0192c	Cj0240c	clpP	Cj0240c	69	100	35	38	1.44783	0	1.44783	0.0848873	v1.0	yes	Yes	No		2	Yes	Yes	0	0	0	0	0	0	0	0	1	0	0	0	C. jejuni project, matrix	v3.1	Parrish et al., Genome Biology	08_08_2005
Cj0192c	Cj0665c	clpP	argG	69	100	12	45	1.44783	0	1.44783	0.10897	v1.0	yes	Yes	No		2	Yes	Yes	0	0	0	0	0	0	0	0	0	0	0	0	C. jejuni project, matrix	v3.1	Parrish et al., Genome Biology	08_08_2005
Cj1301	Cj1303	Cj1301	fabH2	38	40	40	42	1.18694	0	1.18694	0.0994495	v1.0	yes	Yes	No		2	Yes	Yes	0	0	0	0	0	0	0	0	0	0	0	0	C. jejuni project, matrix	v3.1	Parrish et al., Genome Biology	08_08_2005
Cj1301	Cj0505c	Cj1301	Cj0505c	38	40	43	46	1.68694	0	1.68694	0.172577	v1.0	yes	Yes	No		2	Yes	Yes	0	0	0	0	0	0	0	0	0	0	0	0	C. jejuni project, matrix	v3.1	Parrish et al., Genome Biology	08_08_2005
Cj1301	Cj0762c	Cj1301	aspB	38	40	38	38	1.18694	0	1.18694	0.0958411	v1.0	yes	Yes	No		2	Yes	Yes	0	0	0	0	0	0	0	0	0	0	0	0	C. jejuni project, matrix	v3.1	Parrish et al., Genome Biology	08_08_2005
Cj1301	Cj0060c	Cj1301	fliM	38	40	49	54	1.68694	0	1.68694	0.175308	v1.0	yes	Yes	No		2	Yes	Yes	0	0	0	0	0	0	0	0	0	0	0	0	C. jejuni project, matrix	v3.1	Parrish et al., Genome Biology	08_08_2005
Cj1301	Cj0348	Cj1301	trpB	38	40	52	56	1.68694	0	1.68694	0.169237	v1.0	yes	Yes	No		2	Yes	Yes	0	0	0	0	0	0	0	0	0	0	0	0	C. jejuni project, matrix	v3.1	Parrish et al., Genome Biology	08_08_2005
Cj1301	Cj0240c	Cj1301	Cj0240c	38	40	35	38	1.18694	0	1.18694	0.104008	v1.0	yes	Yes	No		2	Yes	Yes	0	0	0	0	0	0	0	0	1	0	0	0	C. jejuni project, matrix	v3.1	Parrish et al., Genome Biology	08_08_2005
Cj1301	Cj0314	Cj1301	lysA	38	40	30	32	1.18694	0	1.18694	0.1063	v1.0	yes	Yes	No		2	Yes	Yes	0	0	0	0	0	0	0	0	0	0	0	0	C. jejuni project, matrix	v3.1	Parrish et al., Genome Biology	08_08_2005
Cj1301	Cj0442	Cj1301	fabF	38	40	37	37	2.18694	0	2.18694	0.248778	v1.0	yes	Yes	No		2	Yes	Yes	0	0	0	0	0	0	0	0	0	0	0	0	C. jejuni project, matrix	v3.1	Parrish et al., Genome Biology	08_08_2005
Cj1301	Cj0765c	Cj1301	hisS	38	40	31	34	1.18694	0	1.18694	0.109073	v1.0	yes	Yes	No		2	Yes	Yes	0	0	0	0	0	0	0	0	1	1	0	0	C. jejuni project, matrix	v3.1	Parrish et al., Genome Biology	08_08_2005
Cj1301	Cj0389	Cj1301	serS	38	40	23	35	1.18694	0	1.18694	0.112704	v1.0	yes	Yes	No		2	Yes	Yes	0	0	0	0	0	0	0	0	1	1	0	0	C. jejuni project, matrix	v3.1	Parrish et al., Genome Biology	08_08_2005
Cj0909	Cj1393	Cj0909	metC_prime_12	142	190	20	20	2.16862	0.324219	2.49284	0.337738	v1.0	yes	Yes	No		2	Yes	Yes	0	0	0	0	0	0	0	0	0	0	0	0	C. jejuni project, matrix	v3.1	Parrish et al., Genome Biology	08_08_2005
Cj0909	Cj0316	Cj0909	pheA	142	190	3	15	1.66862	3.32422	4.99284	0.984408	v1.0	yes	Yes	No		2	Yes	Yes	0	0	0	0	0	0	0	0	0	0	0	0	C. jejuni project, matrix	v3.1	Parrish et al., Genome Biology	08_08_2005
Cj0909	Cj1008c	Cj0909	aroB	142	190	4	24	2.16862	2.82422	4.99284	0.977548	v1.0	yes	Yes	No		2	Yes	Yes	0	0	0	0	0	0	0	0	0	0	0	0	C. jejuni project, matrix	v3.1	Parrish et al., Genome Biology	08_08_2005
Cj0909	Cj1599	Cj0909	hisB	142	190	2	30	1.16862	4.32422	5.49284	0.993455	v1.0	yes	Yes	No		2	Yes	Yes	0	0	0	0	0	0	0	0	0	0	0	0	C. jejuni project, matrix	v3.1	Parrish et al., Genome Biology	08_08_2005
Cj0909	Cj1303	Cj0909	fabH2	142	190	40	42	2.16862	0	2.16862	0.120142	v1.0	yes	Yes	No		2	Yes	Yes	0	0	0	0	0	0	0	0	0	0	0	0	C. jejuni project, matrix	v3.1	Parrish et al., Genome Biology	08_08_2005
Cj0909	Cj0597	Cj0909	fba	142	190	9	9	2.16862	0	2.16862	0.147395	v1.0	yes	Yes	No		2	Yes	Yes	0	0	0	0	0	0	0	0	0	1	0	0	C. jejuni project, matrix	v3.1	Parrish et al., Genome Biology	08_08_2005
Cj0909	Cj0570	Cj0909	Cj0570	142	190	15	16	2.16862	0.824219	2.99284	0.65212	v1.0	yes	Yes	No		2	Yes	Yes	0	0	0	0	0	0	0	0	0	0	0	0	C. jejuni project, matrix	v3.1	Parrish et al., Genome Biology	08_08_2005
Cj0909	Cj0505c	Cj0909	Cj0505c	142	190	43	46	2.16862	0.324219	2.49284	0.331952	v1.0	yes	Yes	No		2	Yes	Yes	0	0	0	0	0	0	0	0	0	0	0	0	C. jejuni project, matrix	v3.1	Parrish et al., Genome Biology	08_08_2005
Cj0909	Cj0762c	Cj0909	aspB	142	190	38	38	2.16862	0.324219	2.49284	0.322315	v1.0	yes	Yes	No		2	Yes	Yes	0	0	0	0	0	0	0	0	0	0	0	0	C. jejuni project, matrix	v3.1	Parrish et al., Genome Biology	08_08_2005
Cj0909	Cj0372	Cj0909	Cj0372	142	190	3	41	1.16862	0.324219	1.49284	0.260412	v1.0	yes	Yes	No		2	Yes	Yes	0	1	0	0	0	0	0	0	0	0	0	0	C. jejuni project, matrix	v3.1	Parrish et al., Genome Biology	08_08_2005
Cj0909	Cj0606	Cj0909	Cj0606	142	190	1	10	1.16862	1.32422	2.49284	0.786497	v1.0	yes	Yes	No		2	Yes	Yes	0	0	0	0	0	0	0	0	0	0	0	0	C. jejuni project, matrix	v3.1	Parrish et al., Genome Biology	08_08_2005
Cj0909	Cj0060c	Cj0909	fliM	142	190	49	54	2.16862	0	2.16862	0.12247	v1.0	yes	Yes	No		2	Yes	Yes	0	0	0	0	0	0	0	0	0	0	0	0	C. jejuni project, matrix	v3.1	Parrish et al., Genome Biology	08_08_2005
Cj0909	Cj1195c	Cj0909	pyrC2	142	190	30	97	2.16862	3.32422	5.49284	0.978828	v1.0	yes	Yes	No		2	Yes	Yes	0	0	0	0	0	0	0	0	0	0	0	0	C. jejuni project, matrix	v3.1	Parrish et al., Genome Biology	08_08_2005
Cj0909	Cj0348	Cj0909	trpB	142	190	52	56	2.16862	1.32422	3.49284	0.758823	v1.0	yes	Yes	No		2	Yes	Yes	0	0	0	0	0	0	0	0	0	0	0	0	C. jejuni project, matrix	v3.1	Parrish et al., Genome Biology	08_08_2005
Cj0909	Cj0198c	Cj0909	Cj0198c	142	190	8	9	2.16862	0.324219	2.49284	0.41903	v1.0	yes	Yes	No		2	Yes	Yes	0	0	0	0	0	0	0	0	0	0	0	0	C. jejuni project, matrix	v3.1	Parrish et al., Genome Biology	08_08_2005
Cj0909	Cj0240c	Cj0909	Cj0240c	142	190	35	38	2.16862	0	2.16862	0.125517	v1.0	yes	Yes	No		2	Yes	Yes	0	0	0	0	0	0	0	0	1	0	0	0	C. jejuni project, matrix	v3.1	Parrish et al., Genome Biology	08_08_2005
Cj0909	Cj0227	Cj0909	argD	142	190	13	14	2.16862	2.82422	4.99284	0.970862	v1.0	yes	Yes	No		2	Yes	Yes	0	0	0	0	0	0	0	0	0	0	0	0	C. jejuni project, matrix	v3.1	Parrish et al., Genome Biology	08_08_2005
Cj0909	Cj0689	Cj0909	ackA	142	190	3	6	2.16862	1.32422	3.49284	0.860218	v1.0	yes	Yes	No		2	Yes	Yes	0	0	0	0	0	0	0	0	0	0	0	0	C. jejuni project, matrix	v3.1	Parrish et al., Genome Biology	08_08_2005
Cj0909	Cj0605	Cj0909	Cj0605	142	190	17	18	2.16862	1.32422	3.49284	0.80536	v1.0	yes	Yes	No		2	Yes	Yes	0	0	0	0	0	0	0	0	0	0	0	0	C. jejuni project, matrix	v3.1	Parrish et al., Genome Biology	08_08_2005
Cj0909	Cj1519	Cj0909	moeA2	142	190	3	92	2.16862	3.32422	5.49284	0.988899	v1.0	yes	Yes	No		2	Yes	Yes	0	0	0	0	0	0	0	0	0	0	0	0	C. jejuni project, matrix	v3.1	Parrish et al., Genome Biology	08_08_2005
Cj0909	Cj1096c	Cj0909	metK	142	190	27	32	2.16862	0.324219	2.49284	0.35691	v1.0	yes	Yes	No		2	Yes	Yes	0	0	0	0	0	0	0	0	1	1	0	0	C. jejuni project, matrix	v3.1	Parrish et al., Genome Biology	08_08_2005
Cj0909	Cj0582	Cj0909	lysC	142	190	12	21	2.16862	2.32422	4.49284	0.947409	v1.0	yes	Yes	No		2	Yes	Yes	0	0	0	0	0	0	0	0	0	0	0	0	C. jejuni project, matrix	v3.1	Parrish et al., Genome Biology	08_08_2005
Cj0909	Cj1402c	Cj0909	pgk	142	190	4	73	2.16862	4.32422	6.49284	0.995793	v1.0	yes	Yes	No		2	Yes	Yes	0	0	0	0	0	0	0	0	1	1	0	0	C. jejuni project, matrix	v3.1	Parrish et al., Genome Biology	08_08_2005
Cj0909	Cj0172c	Cj0909	Cj0172c	142	190	14	18	2.16862	0.324219	2.49284	0.394631	v1.0	yes	Yes	No		2	Yes	Yes	0	0	0	0	0	0	0	0	0	0	0	0	C. jejuni project, matrix	v3.1	Parrish et al., Genome Biology	08_08_2005
Cj0909	Cj1271c	Cj0909	tyrS	142	190	24	25	2.16862	0	2.16862	0.135076	v1.0	yes	Yes	No		2	Yes	Yes	0	0	0	0	0	0	0	0	0	0	0	0	C. jejuni project, matrix	v3.1	Parrish et al., Genome Biology	08_08_2005
Cj0909	Cj0268c	Cj0909	Cj0268c	142	190	2	3	1.16862	2.32422	3.49284	0.932148	v1.0	yes	Yes	No		2	Yes	Yes	0	0	0	0	0	0	0	0	0	0	0	0	C. jejuni project, matrix	v3.1	Parrish et al., Genome Biology	08_08_2005
Cj0909	Cj0314	Cj0909	lysA	142	190	30	32	2.16862	0.824219	2.99284	0.600426	v1.0	yes	Yes	No		2	Yes	Yes	0	0	0	0	0	0	0	0	0	0	0	0	C. jejuni project, matrix	v3.1	Parrish et al., Genome Biology	08_08_2005
Cj0909	Cj0432c	Cj0909	murD	142	190	18	38	1.16862	0	1.16862	0.0474162	v1.0	yes	Yes	No		2	Yes	Yes	0	0	0	0	0	0	0	0	1	1	0	0	C. jejuni project, matrix	v3.1	Parrish et al., Genome Biology	08_08_2005
Cj0909	Cj0828c	Cj0909	ilvA	142	190	3	12	2.16862	3.32422	5.49284	0.988753	v1.0	yes	Yes	No		2	Yes	Yes	0	0	0	0	0	0	0	0	0	0	0	0	C. jejuni project, matrix	v3.1	Parrish et al., Genome Biology	08_08_2005
Cj0909	Cj0442	Cj0909	fabF	142	190	37	37	2.16862	0.324219	2.49284	0.314106	v1.0	yes	Yes	No		2	Yes	Yes	0	0	0	0	0	0	0	0	0	0	0	0	C. jejuni project, matrix	v3.1	Parrish et al., Genome Biology	08_08_2005
Cj0909	Cj0665c	Cj0909	argG	142	190	12	45	2.16862	2.32422	4.49284	0.947228	v1.0	yes	Yes	No		2	Yes	Yes	0	0	0	0	0	0	0	0	0	0	0	0	C. jejuni project, matrix	v3.1	Parrish et al., Genome Biology	08_08_2005
Cj0909	Cj1535c	Cj0909	pgi	142	190	12	50	2.16862	0.324219	2.49284	0.405783	v1.0	yes	Yes	No		2	Yes	Yes	0	0	0	0	0	0	0	0	0	0	0	0	C. jejuni project, matrix	v3.1	Parrish et al., Genome Biology	08_08_2005
Cj0909	Cj0335	Cj0909	flhB	142	190	6	6	2.16862	1.32422	3.49284	0.83236	v1.0	yes	Yes	No		2	Yes	Yes	0	0	0	0	0	0	0	0	0	0	0	0	C. jejuni project, matrix	v3.1	Parrish et al., Genome Biology	08_08_2005
Cj0909	Cj0015c	Cj0909	Cj0015c	142	190	3	5	0.16862	4.32422	4.49284	0.9856	v1.0	yes	Yes	No		2	Yes	Yes	0	0	0	0	0	0	0	0	0	0	0	0	C. jejuni project, matrix	v3.1	Parrish et al., Genome Biology	08_08_2005
Cj0909	Cj0765c	Cj0909	hisS	142	190	31	34	2.16862	0	2.16862	0.131475	v1.0	yes	Yes	No		2	Yes	Yes	0	0	0	0	0	0	0	0	1	1	0	0	C. jejuni project, matrix	v3.1	Parrish et al., Genome Biology	08_08_2005
Cj0909	Cj1287c	Cj0909	Cj1287c	142	190	15	17	1.66862	0	1.66862	0.0936387	v1.0	yes	Yes	No		2	Yes	Yes	0	0	0	0	0	0	0	0	0	0	0	0	C. jejuni project, matrix	v3.1	Parrish et al., Genome Biology	08_08_2005
Cj0909	Cj0389	Cj0909	serS	142	190	23	35	2.16862	0	2.16862	0.135739	v1.0	yes	Yes	No		2	Yes	Yes	0	0	0	0	0	0	0	0	1	1	0	0	C. jejuni project, matrix	v3.1	Parrish et al., Genome Biology	08_08_2005
Cj0909	Cj0005c	Cj0909	Cj0005c	142	190	37	38	1.16862	0	1.16862	0.0425675	v1.0	yes	Yes	No		2	Yes	Yes	0	0	0	0	0	0	0	0	0	0	0	0	C. jejuni project, matrix	v3.1	Parrish et al., Genome Biology	08_08_2005
Cj1702c	Cj1008c	rplV	aroB	1	5	4	24	2.94271	0.994792	3.9375	0.988698	v1.0	yes	Yes	No		2	Yes	Yes	0	0	0	0	0	0	0	0	0	0	1	1	C. jejuni project, matrix	v3.1	Parrish et al., Genome Biology	08_08_2005
Cj0229	Cj1393	Cj0229	metC_prime_12	17	28	20	20	1.4181	0	1.4181	0.149491	v1.0	yes	Yes	No		2	Yes	Yes	0	0	0	0	0	0	0	0	0	0	0	0	C. jejuni project, matrix	v3.1	Parrish et al., Genome Biology	08_08_2005
Cj0229	Cj0505c	Cj0229	Cj0505c	17	28	43	46	1.4181	0	1.4181	0.146218	v1.0	yes	Yes	No		2	Yes	Yes	0	0	0	0	0	0	0	0	0	0	0	0	C. jejuni project, matrix	v3.1	Parrish et al., Genome Biology	08_08_2005
Cj0229	Cj0483	Cj0229	uxaA_prime_14	17	28	32	32	2.4181	0.986979	3.40508	0.867417	v1.0	yes	Yes	No		2	Yes	Yes	0	0	0	0	0	0	0	0	0	0	0	0	C. jejuni project, matrix	v3.1	Parrish et al., Genome Biology	08_08_2005
Cj0229	Cj1096c	Cj0229	metK	17	28	27	32	1.4181	0	1.4181	0.160567	v1.0	yes	Yes	No		2	Yes	Yes	0	0	0	0	0	0	0	0	1	1	0	0	C. jejuni project, matrix	v3.1	Parrish et al., Genome Biology	08_08_2005
Cj0229	Cj0314	Cj0229	lysA	17	28	30	32	1.4181	0	1.4181	0.155361	v1.0	yes	Yes	No		2	Yes	Yes	0	0	0	0	0	0	0	0	0	0	0	0	C. jejuni project, matrix	v3.1	Parrish et al., Genome Biology	08_08_2005
Cj0229	Cj0442	Cj0229	fabF	17	28	37	37	1.4181	0	1.4181	0.136319	v1.0	yes	Yes	No		2	Yes	Yes	0	0	0	0	0	0	0	0	0	0	0	0	C. jejuni project, matrix	v3.1	Parrish et al., Genome Biology	08_08_2005
Cj0120	Cj1303	Cj0120	fabH2	19	24	40	42	1.84375	0	1.84375	0.238471	v1.0	yes	Yes	No		2	Yes	Yes	0	0	0	0	0	0	0	0	0	0	0	0	C. jejuni project, matrix	v3.1	Parrish et al., Genome Biology	08_08_2005
Cj0120	Cj1271c	Cj0120	tyrS	19	24	24	25	1.84375	0	1.84375	0.263705	v1.0	yes	Yes	No		2	Yes	Yes	0	0	0	0	0	0	0	0	0	0	0	0	C. jejuni project, matrix	v3.1	Parrish et al., Genome Biology	08_08_2005
Cj0120	Cj0314	Cj0120	lysA	19	24	30	32	1.84375	0	1.84375	0.252216	v1.0	yes	Yes	No		2	Yes	Yes	0	0	0	0	0	0	0	0	0	0	0	0	C. jejuni project, matrix	v3.1	Parrish et al., Genome Biology	08_08_2005
Cj0120	Cj0432c	Cj0120	murD	19	24	18	38	1.84375	0.963542	2.80729	0.837252	v1.0	yes	Yes	No		2	Yes	Yes	0	0	0	0	0	0	0	0	1	1	0	0	C. jejuni project, matrix	v3.1	Parrish et al., Genome Biology	08_08_2005
Cj0120	Cj0765c	Cj0120	hisS	19	24	31	34	1.84375	0.963542	2.80729	0.827175	v1.0	yes	Yes	No		2	Yes	Yes	0	0	0	0	0	0	0	0	1	1	0	0	C. jejuni project, matrix	v3.1	Parrish et al., Genome Biology	08_08_2005
Cj0117	Cj1393	pfs	metC_prime_12	18	28	20	20	1.72656	0	1.72656	0.22055	v1.0	yes	Yes	No		2	No	Yes	0	0	0	0	0	0	0	0	0	0	0	0	C. jejuni project, matrix	v3.1	Parrish et al., Genome Biology	08_08_2005
Cj0117	Cj0505c	pfs	Cj0505c	18	28	43	46	1.22656	0	1.22656	0.128678	v1.0	yes	Yes	No		2	No	Yes	0	0	0	0	0	0	0	0	0	0	0	0	C. jejuni project, matrix	v3.1	Parrish et al., Genome Biology	08_08_2005
Cj0117	Cj0762c	pfs	aspB	18	28	38	38	1.22656	0	1.22656	0.123848	v1.0	yes	Yes	No		2	No	Yes	0	0	0	0	0	0	0	0	0	0	0	0	C. jejuni project, matrix	v3.1	Parrish et al., Genome Biology	08_08_2005
Cj0117	Cj0060c	pfs	fliM	18	28	49	54	1.22656	0	1.22656	0.130825	v1.0	yes	Yes	No		2	No	Yes	0	0	0	0	0	0	0	0	0	0	0	0	C. jejuni project, matrix	v3.1	Parrish et al., Genome Biology	08_08_2005
Cj0117	Cj1096c	pfs	metK	18	28	27	32	1.22656	0	1.22656	0.141592	v1.0	yes	Yes	No		2	No	Yes	0	0	0	0	0	0	0	0	1	1	0	0	C. jejuni project, matrix	v3.1	Parrish et al., Genome Biology	08_08_2005
Cj0117	Cj0442	pfs	fabF	18	28	37	37	1.72656	0	1.72656	0.202608	v1.0	yes	Yes	No		2	No	Yes	0	0	0	0	0	0	0	0	0	0	0	0	C. jejuni project, matrix	v3.1	Parrish et al., Genome Biology	08_08_2005
Cj0117	Cj0389	pfs	serS	18	28	23	35	1.22656	0	1.22656	0.144849	v1.0	yes	Yes	No		2	No	Yes	0	0	0	0	0	0	0	0	1	1	0	0	C. jejuni project, matrix	v3.1	Parrish et al., Genome Biology	08_08_2005
Cj1014c	Cj1393	livF	metC_prime_12	43	43	20	20	1.37891	0	1.37891	0.517715	v1.0	yes	Yes	No		2	No	Yes	0	0	0	0	0	0	0	0	0	0	0	0	C. jejuni project, matrix	v3.1	Parrish et al., Genome Biology	08_08_2005
Cj1014c	Cj1303	livF	fabH2	43	43	40	42	1.37891	0	1.37891	0.510519	v1.0	yes	Yes	No		2	No	Yes	0	0	0	0	0	0	0	0	0	0	0	0	C. jejuni project, matrix	v3.1	Parrish et al., Genome Biology	08_08_2005
Cj1014c	Cj1368	livF	Cj1368	43	43	11	12	1.37891	0	1.37891	0.587896	v1.0	yes	Yes	No		2	No	Yes	0	0	0	0	0	0	0	0	0	0	0	0	C. jejuni project, matrix	v3.1	Parrish et al., Genome Biology	08_08_2005
Cj1014c	Cj0570	livF	Cj0570	43	43	15	16	1.37891	0	1.37891	0.583575	v1.0	no	Yes	No		1	No	Yes	0	0	0	0	0	0	0	0	0	0	0	0	C. jejuni project, matrix	v3.1	Parrish et al., Genome Biology	08_08_2005
Cj1014c	Cj0483	livF	uxaA_prime_14	43	43	32	32	1.37891	0	1.37891	0.505587	v1.0	yes	Yes	No		2	No	Yes	0	0	0	0	0	0	0	0	0	0	0	0	C. jejuni project, matrix	v3.1	Parrish et al., Genome Biology	08_08_2005
Cj1014c	Cj0060c	livF	fliM	43	43	49	54	1.37891	0.445312	1.82422	0.849581	v1.0	yes	Yes	No		2	No	Yes	0	0	0	0	0	0	0	0	0	0	0	0	C. jejuni project, matrix	v3.1	Parrish et al., Genome Biology	08_08_2005
Cj1014c	Cj0348	livF	trpB	43	43	52	56	2.37891	0.945312	3.32422	0.974353	v1.0	yes	Yes	No		2	No	Yes	0	0	0	0	0	0	0	0	0	0	0	0	C. jejuni project, matrix	v3.1	Parrish et al., Genome Biology	08_08_2005
Cj1014c	Cj0240c	livF	Cj0240c	43	43	35	38	2.37891	2.94531	5.32422	0.998404	v1.0	yes	Yes	No		2	No	Yes	0	0	0	0	0	0	0	0	1	0	0	0	C. jejuni project, matrix	v3.1	Parrish et al., Genome Biology	08_08_2005
Cj1014c	Cj0005c	livF	Cj0005c	43	43	37	38	1.37891	0	1.37891	0.526083	v1.0	yes	Yes	No		2	No	Yes	0	0	0	0	0	0	0	0	0	0	0	0	C. jejuni project, matrix	v3.1	Parrish et al., Genome Biology	08_08_2005
Cj0705	Cj1713	Cj0705	Cj1713	5	9	29	29	2.77083	0	2.77083	0.593543	v1.0	yes	Yes	No		2	Yes	Yes	0	0	0	0	0	0	0	0	0	0	0	0	C. jejuni project, matrix	v3.1	Parrish et al., Genome Biology	08_08_2005
Cj0435	Cj1393	fabG	metC_prime_12	27	29	20	20	1.39097	0	1.39097	0.153087	v1.0	yes	Yes	No		2	Yes	Yes	0	0	0	0	0	0	0	0	0	0	1	1	C. jejuni project, matrix	v3.1	Parrish et al., Genome Biology	08_08_2005
Cj0435	Cj0505c	fabG	Cj0505c	27	29	43	46	1.39097	0	1.39097	0.149749	v1.0	yes	Yes	No		2	Yes	Yes	0	0	0	0	0	0	0	0	0	0	1	1	C. jejuni project, matrix	v3.1	Parrish et al., Genome Biology	08_08_2005
Cj0435	Cj0762c	fabG	aspB	27	29	38	38	1.39097	0	1.39097	0.144259	v1.0	yes	Yes	No		2	Yes	Yes	0	0	0	0	0	0	0	0	0	0	1	1	C. jejuni project, matrix	v3.1	Parrish et al., Genome Biology	08_08_2005
Cj0435	Cj0240c	fabG	Cj0240c	27	29	35	38	1.39097	0	1.39097	0.15584	v1.0	yes	Yes	No		2	Yes	Yes	0	0	0	0	0	0	0	0	1	0	1	1	C. jejuni project, matrix	v3.1	Parrish et al., Genome Biology	08_08_2005
Cj0435	Cj1096c	fabG	metK	27	29	27	32	1.39097	0	1.39097	0.164379	v1.0	yes	Yes	No		2	Yes	Yes	0	0	0	0	0	0	0	0	1	1	1	1	C. jejuni project, matrix	v3.1	Parrish et al., Genome Biology	08_08_2005
Cj0435	Cj0442	fabG	fabF	27	29	37	37	1.39097	0	1.39097	0.13965	v1.0	yes	Yes	No		2	Yes	Yes	0	0	0	0	0	0	0	0	0	0	1	1	C. jejuni project, matrix	v3.1	Parrish et al., Genome Biology	08_08_2005
Cj0435	Cj0463	fabG	Cj0463	27	29	11	15	1.39097	0	1.39097	0.195206	v1.0	yes	Yes	No		2	Yes	Yes	0	0	0	0	0	0	0	0	0	0	1	1	C. jejuni project, matrix	v3.1	Parrish et al., Genome Biology	08_08_2005
Cj0435	Cj0765c	fabG	hisS	27	29	31	34	1.39097	0	1.39097	0.16297	v1.0	yes	Yes	No		2	Yes	Yes	0	0	0	0	0	0	0	0	1	1	1	1	C. jejuni project, matrix	v3.1	Parrish et al., Genome Biology	08_08_2005
Cj0435	Cj1287c	fabG	Cj1287c	27	29	15	17	1.39097	0	1.39097	0.186717	v1.0	yes	Yes	No		2	Yes	Yes	0	0	0	0	0	0	0	0	0	0	1	1	C. jejuni project, matrix	v3.1	Parrish et al., Genome Biology	08_08_2005
Cj0435	Cj0389	fabG	serS	27	29	23	35	1.39097	0	1.39097	0.168057	v1.0	yes	Yes	No		2	Yes	Yes	0	0	0	0	0	0	0	0	1	1	1	1	C. jejuni project, matrix	v3.1	Parrish et al., Genome Biology	08_08_2005
Cj0435	Cj0005c	fabG	Cj0005c	27	29	37	38	1.39097	0	1.39097	0.157486	v1.0	yes	Yes	No		2	Yes	Yes	0	0	0	0	0	0	0	0	0	0	1	1	C. jejuni project, matrix	v3.1	Parrish et al., Genome Biology	08_08_2005
Cj0913c	Cj0326	hupB	serC	61	67	15	20	0.263125	1.37	1.63312	0.555597	v1.0	yes	Yes	No		2	Yes	Yes	0	0	0	0	0	0	0	0	0	0	1	0	C. jejuni project, matrix	v3.1	Parrish et al., Genome Biology	08_08_2005
Cj0913c	Cj0483	hupB	uxaA_prime_14	61	67	32	32	0.763125	0.87	1.63312	0.383233	v1.0	yes	Yes	No		2	Yes	Yes	0	0	0	0	0	0	0	0	0	0	1	0	C. jejuni project, matrix	v3.1	Parrish et al., Genome Biology	08_08_2005
Cj0913c	Cj0060c	hupB	fliM	61	67	49	54	2.76313	1.87	4.63312	0.950074	v1.0	yes	Yes	No		2	Yes	Yes	0	0	0	0	0	0	0	0	0	0	1	0	C. jejuni project, matrix	v3.1	Parrish et al., Genome Biology	08_08_2005
Cj0913c	Cj0348	hupB	trpB	61	67	52	56	1.76313	0.87	2.63313	0.637342	v1.0	yes	Yes	No		2	Yes	Yes	0	0	0	0	0	0	0	0	0	0	1	0	C. jejuni project, matrix	v3.1	Parrish et al., Genome Biology	08_08_2005
Cj0913c	Cj0470	hupB	tuf	61	67	10	16	0.763125	0.87	1.63312	0.473095	v1.0	yes	Yes	No		2	Yes	Yes	0	0	0	0	0	0	0	0	1	0	1	0	C. jejuni project, matrix	v3.1	Parrish et al., Genome Biology	08_08_2005
Cj0913c	Cj0432c	hupB	murD	61	67	18	38	0.263125	1.37	1.63312	0.531034	v1.0	yes	Yes	No		2	Yes	Yes	0	0	0	0	0	0	0	0	1	1	1	0	C. jejuni project, matrix	v3.1	Parrish et al., Genome Biology	08_08_2005
Cj0913c	Cj0442	hupB	fabF	61	67	37	37	0.763125	1.37	2.13313	0.603821	v1.0	yes	Yes	No		2	Yes	Yes	0	0	0	0	0	0	0	0	0	0	1	0	C. jejuni project, matrix	v3.1	Parrish et al., Genome Biology	08_08_2005
Cj0913c	Cj0765c	hupB	hisS	61	67	31	34	0.263125	0.87	1.13312	0.269411	v1.0	yes	Yes	No		2	Yes	Yes	0	0	0	0	0	0	0	0	1	1	1	0	C. jejuni project, matrix	v3.1	Parrish et al., Genome Biology	08_08_2005
Cj0697	Cj0462	flgG2	Cj0462	106	108	10	10	1.96363	0	1.96363	0.20153	v1.0	yes	Yes	No		2	No	Yes	0	0	0	0	0	0	0	0	0	0	0	0	C. jejuni project, matrix	v3.1	Parrish et al., Genome Biology	08_08_2005
Cj0697	Cj0881c	flgG2	Cj0881c	106	108	11	11	1.96363	0	1.96363	0.194681	v1.0	yes	Yes	No		2	No	Yes	0	0	0	0	0	0	0	0	0	0	0	0	C. jejuni project, matrix	v3.1	Parrish et al., Genome Biology	08_08_2005
Cj0697	Cj1016c	flgG2	livM	106	108	3	3	1.96363	0	1.96363	0.227883	v1.0	yes	Yes	No		2	No	Yes	0	0	0	0	0	0	0	0	0	0	0	0	C. jejuni project, matrix	v3.1	Parrish et al., Genome Biology	08_08_2005
Cj0697	Cj0433c	flgG2	mraY	106	108	11	11	1.96363	0.952567	2.9162	0.754925	v1.0	yes	Yes	No		2	No	Yes	0	0	0	0	0	0	0	0	1	1	0	0	C. jejuni project, matrix	v3.1	Parrish et al., Genome Biology	08_08_2005
Cj0697	Cj0863c	flgG2	xerD	106	108	12	12	1.96363	0	1.96363	0.188955	v1.0	yes	Yes	No		2	No	Yes	0	0	0	0	0	0	0	0	0	0	0	0	C. jejuni project, matrix	v3.1	Parrish et al., Genome Biology	08_08_2005
Cj0697	Cj0580c	flgG2	Cj0580c	106	108	7	7	1.96363	0	1.96363	0.220958	v1.0	yes	Yes	No		2	No	Yes	0	0	0	0	0	0	0	0	0	0	0	0	C. jejuni project, matrix	v3.1	Parrish et al., Genome Biology	08_08_2005
Cj0697	Cj0002	flgG2	dnaN	106	108	12	12	1.96363	0	1.96363	0.1917	v1.0	yes	Yes	No		2	No	Yes	0	0	0	0	0	0	0	0	0	0	0	0	C. jejuni project, matrix	v3.1	Parrish et al., Genome Biology	08_08_2005
Cj0697	Cj0737	flgG2	Cj0737	106	108	5	5	1.96363	0	1.96363	0.215082	v1.0	yes	Yes	No		2	No	No	0	0	0	0	0	0	0	0	0	0	0	0	C. jejuni project, matrix	v3.1	Parrish et al., Genome Biology	08_08_2005
Cj0697	Cj1136	flgG2	Cj1136	106	108	10	10	1.96363	0	1.96363	0.194681	v1.0	yes	Yes	No		2	No	Yes	0	0	0	0	0	0	0	0	0	0	0	0	C. jejuni project, matrix	v3.1	Parrish et al., Genome Biology	08_08_2005
Cj0697	Cj0490	flgG2	ald_prime_14	106	108	17	17	1.46363	0	1.46363	0.110849	v1.0	yes	Yes	No		2	No	Yes	0	0	0	0	0	0	0	0	0	0	0	0	C. jejuni project, matrix	v3.1	Parrish et al., Genome Biology	08_08_2005
Cj0697	Cj1441c	flgG2	kfiD	106	108	10	10	1.96363	0	1.96363	0.188955	v1.0	yes	Yes	No		2	No	Yes	0	0	0	0	0	0	0	0	0	0	0	0	C. jejuni project, matrix	v3.1	Parrish et al., Genome Biology	08_08_2005
Cj0697	Cj1413c	flgG2	Cj1413c	106	108	5	5	1.46363	0	1.46363	0.133219	v1.0	yes	Yes	No		2	No	Yes	0	0	0	0	0	0	0	0	0	0	0	0	C. jejuni project, matrix	v3.1	Parrish et al., Genome Biology	08_08_2005
Cj0697	Cj0461c	flgG2	Cj0461c	106	108	3	3	1.96363	0	1.96363	0.227883	v1.0	yes	Yes	No		2	No	Yes	0	0	0	0	0	0	0	0	0	0	0	0	C. jejuni project, matrix	v3.1	Parrish et al., Genome Biology	08_08_2005
Cj0697	Cj0723c	flgG2	Cj0723c	106	108	1	28	1.96363	0	1.96363	0.346186	v1.0	yes	Yes	No		2	No	Yes	0	0	0	0	0	0	0	0	0	0	0	0	C. jejuni project, matrix	v3.1	Parrish et al., Genome Biology	08_08_2005
Cj0697	Cj0633	flgG2	Cj0633	106	108	8	8	1.96363	0	1.96363	0.205518	v1.0	yes	Yes	No		2	No	Yes	0	0	0	0	0	0	0	0	0	0	0	0	C. jejuni project, matrix	v3.1	Parrish et al., Genome Biology	08_08_2005
Cj0697	Cj0557c	flgG2	Cj0557c	106	108	10	10	1.96363	0	1.96363	0.194681	v1.0	yes	Yes	No		2	No	Yes	0	0	0	0	0	0	0	0	0	0	0	0	C. jejuni project, matrix	v3.1	Parrish et al., Genome Biology	08_08_2005
Cj0697	Cj0515	flgG2	Cj0515	106	108	8	9	1.96363	0	1.96363	0.210244	v1.0	yes	Yes	No		2	No	Yes	0	0	0	0	0	0	0	0	0	0	0	0	C. jejuni project, matrix	v3.1	Parrish et al., Genome Biology	08_08_2005
Cj0697	Cj1241	flgG2	Cj1241	106	108	11	11	1.96363	0	1.96363	0.194681	v1.0	yes	Yes	No		2	No	Yes	0	0	0	0	0	0	0	0	0	0	0	0	C. jejuni project, matrix	v3.1	Parrish et al., Genome Biology	08_08_2005
Cj0697	Cj0182	flgG2	Cj0182	106	108	5	5	1.96363	0	1.96363	0.220958	v1.0	yes	Yes	No		2	No	Yes	0	0	0	0	0	0	0	0	0	0	0	0	C. jejuni project, matrix	v3.1	Parrish et al., Genome Biology	08_08_2005
Cj0697	Cj1062	flgG2	Cj1062	106	108	6	6	1.96363	0	1.96363	0.205518	v1.0	yes	Yes	No		2	No	Yes	0	0	0	0	0	0	0	0	0	0	0	0	C. jejuni project, matrix	v3.1	Parrish et al., Genome Biology	08_08_2005
Cj0697	Cj1492c	flgG2	Cj1492c	106	108	10	10	1.96363	0	1.96363	0.184054	v1.0	yes	Yes	No		2	No	Yes	0	0	0	0	0	0	0	0	0	0	0	0	C. jejuni project, matrix	v3.1	Parrish et al., Genome Biology	08_08_2005
Cj0697	Cj1305c	flgG2	Cj1305c	106	108	9	9	1.96363	0	1.96363	0.188955	v1.0	yes	Yes	No		2	No	Yes	0	0	0	0	0	0	0	0	0	0	0	0	C. jejuni project, matrix	v3.1	Parrish et al., Genome Biology	08_08_2005
Cj0697	Cj1097	flgG2	Cj1097	106	108	8	8	1.96363	0	1.96363	0.20153	v1.0	yes	Yes	No		2	No	Yes	0	0	0	0	0	0	0	0	0	0	0	0	C. jejuni project, matrix	v3.1	Parrish et al., Genome Biology	08_08_2005
Cj0697	Cj0430	flgG2	Cj0430	106	108	4	4	1.96363	0	1.96363	0.220958	v1.0	yes	Yes	No		2	No	No	0	0	0	0	0	0	0	0	0	0	0	0	C. jejuni project, matrix	v3.1	Parrish et al., Genome Biology	08_08_2005
Cj0697	Cj0067	flgG2	Cj0067	106	108	9	10	1.96363	0	1.96363	0.217493	v1.0	yes	Yes	No		2	No	Yes	0	0	0	0	0	0	0	0	0	0	0	0	C. jejuni project, matrix	v3.1	Parrish et al., Genome Biology	08_08_2005
Cj0697	Cj0484	flgG2	Cj0484	106	108	7	7	1.96363	0	1.96363	0.220958	v1.0	yes	Yes	No		2	No	Yes	0	0	0	0	0	0	0	0	0	0	0	0	C. jejuni project, matrix	v3.1	Parrish et al., Genome Biology	08_08_2005
Cj0697	Cj0615	flgG2	pstA	106	108	10	10	1.96363	0	1.96363	0.194681	v1.0	yes	Yes	No		2	No	Yes	0	0	0	0	0	0	0	0	0	0	0	0	C. jejuni project, matrix	v3.1	Parrish et al., Genome Biology	08_08_2005
Cj0697	Cj0272	flgG2	Cj0272	106	108	7	7	1.96363	0	1.96363	0.215082	v1.0	yes	Yes	No		2	No	Yes	0	0	0	0	0	0	0	0	0	0	0	0	C. jejuni project, matrix	v3.1	Parrish et al., Genome Biology	08_08_2005
Cj0722c	Cj1612	Cj0722c	prfA	1	4	4	6	2.95312	2.96875	5.92188	0.999183	v1.0	yes	Yes	No		2	No	Yes	0	0	0	0	0	0	0	0	1	1	0	0	C. jejuni project, matrix	v3.1	Parrish et al., Genome Biology	08_08_2005
Cj0059c	Cj0060c	fliY	fliM	21	54	49	54	2.85872	4.98438	7.8431	0.998853	v1.0	yes	Yes	No		2	Yes	Yes	0	1	0	0	0	0	0	0	0	0	0	0	C. jejuni project, matrix	v3.1	Parrish et al., Genome Biology	08_08_2005
Cj1726c	Cj1713	metA	Cj1713	24	38	29	29	1.25559	0	1.25559	0.109038	v1.0	yes	Yes	No		2	Yes	Yes	0	0	0	0	0	0	0	0	0	0	0	0	C. jejuni project, matrix	v3.1	Parrish et al., Genome Biology	08_08_2005
Cj1726c	Cj0348	metA	trpB	24	38	52	56	2.75559	0.991319	3.74691	0.887005	v1.0	yes	Yes	No		2	Yes	Yes	0	0	0	0	0	0	0	0	0	0	0	0	C. jejuni project, matrix	v3.1	Parrish et al., Genome Biology	08_08_2005
Cj1726c	Cj0005c	metA	Cj0005c	24	38	37	38	2.25559	0	2.25559	0.297528	v1.0	yes	Yes	No		2	Yes	Yes	0	0	0	0	0	0	0	0	0	0	0	0	C. jejuni project, matrix	v3.1	Parrish et al., Genome Biology	08_08_2005
Cj1236	Cj0348	Cj1236	trpB	16	20	52	56	2.7432	0.976815	3.72001	0.912129	v1.0	yes	Yes	No		2	Yes	Yes	0	0	0	0	0	0	0	0	0	0	0	0	C. jejuni project, matrix	v3.1	Parrish et al., Genome Biology	08_08_2005
Cj1236	Cj0227	Cj1236	argD	16	20	13	14	0	1.97681	1.97681	0.860847	v1.0	yes	Yes	No		2	Yes	Yes	0	0	0	0	0	0	0	0	0	0	0	0	C. jejuni project, matrix	v3.1	Parrish et al., Genome Biology	08_08_2005
Cj1236	Cj1576c	Cj1236	nuoD	16	20	10	11	2.7432	1.97681	4.72001	0.984356	v1.0	yes	Yes	No		2	Yes	Yes	0	1	0	0	0	0	0	0	0	0	0	0	C. jejuni project, matrix	v3.1	Parrish et al., Genome Biology	08_08_2005
Cj0570	Cj0570	Cj0570	Cj0570	1	16	15	16	2.91667	0	2.91667	0.812038	v1.0	yes	Yes	No		2	Yes	Yes	1	0	0	0	0	0	0	0	0	0	0	0	C. jejuni project, matrix	v3.1	Parrish et al., Genome Biology	08_08_2005
Cj0371	Cj0372	Cj0371	Cj0372	6	41	3	41	2.92839	2.97917	5.90755	0.997682	v1.0	yes	Yes	No		2	Yes	Yes	0	1	0	0	0	0	0	0	0	0	0	0	C. jejuni project, matrix	v3.1	Parrish et al., Genome Biology	08_08_2005
Cj0154c	Cj1394	Cj0154c	Cj1394	74	75	40	41	2.70715	2.48674	5.19389	0.978187	v1.0	yes	Yes	No		2	Yes	Yes	0	0	0	0	0	0	0	0	0	0	0	1	C. jejuni project, matrix	v3.1	Parrish et al., Genome Biology	08_08_2005
Cj0154c	Cj1019c	Cj0154c	livJ	74	75	8	67	1.70715	0	1.70715	0.204417	v1.0	yes	Yes	No		2	Yes	Yes	0	0	0	0	0	0	0	0	0	0	0	1	C. jejuni project, matrix	v3.1	Parrish et al., Genome Biology	08_08_2005
Cj0154c	Cj1494c	Cj0154c	carA	74	75	29	29	1.70715	0	1.70715	0.144605	v1.0	yes	Yes	No		2	Yes	Yes	0	0	0	0	0	0	0	0	0	0	0	1	C. jejuni project, matrix	v3.1	Parrish et al., Genome Biology	08_08_2005
Cj0154c	Cj0190c	Cj0154c	Cj0190c	74	75	44	45	1.70715	0.986742	2.69389	0.707793	v1.0	yes	Yes	No		2	Yes	Yes	0	0	0	0	0	0	0	0	0	0	0	1	C. jejuni project, matrix	v3.1	Parrish et al., Genome Biology	08_08_2005
Cj0154c	Cj1471c	Cj0154c	Cj1471c	74	75	13	122	1.70715	0	1.70715	0.186316	v1.0	yes	Yes	No		2	Yes	Yes	0	0	0	0	0	0	0	0	0	0	0	1	C. jejuni project, matrix	v3.1	Parrish et al., Genome Biology	08_08_2005
Cj1294	Cj1294	Cj1294	Cj1294	3	22	19	22	1.43359	0	1.43359	0.332414	v1.0	yes	Yes	Yes	10	2	Yes	Yes	1	0	0	0	0	0	0	0	0	0	0	0	C. jejuni project, matrix	v3.1	Parrish et al., Genome Biology	08_08_2005
Cj1267c	Cj0621	hydA	Cj0621	16	23	22	24	2.61458	2.49182	5.1064	0.979674	v1.0	yes	Yes	No		3	Yes	Yes	0	1	0	0	0	0	0	0	0	0	0	0	C. jejuni project, matrix	v3.1	Parrish et al., Genome Biology	08_08_2005
Cj1215	Cj1394	Cj1215	Cj1394	11	11	40	41	1.66016	0.908854	2.56901	0.850585	v1.0	yes	Yes	No		2	Yes	Yes	0	0	0	0	0	0	0	0	0	0	0	0	C. jejuni project, matrix	v3.1	Parrish et al., Genome Biology	08_08_2005
Cj1215	Cj0929	Cj1215	pepA	11	11	8	9	1.16016	0	1.16016	0.25328	v1.0	yes	Yes	No		2	Yes	Yes	0	0	0	0	0	0	0	0	0	0	0	0	C. jejuni project, matrix	v3.1	Parrish et al., Genome Biology	08_08_2005
Cj1215	Cj0190c	Cj1215	Cj0190c	11	11	44	45	2.16016	1.40885	3.56901	0.952875	v1.0	yes	Yes	No		2	Yes	Yes	0	0	0	0	0	0	0	0	0	0	0	0	C. jejuni project, matrix	v3.1	Parrish et al., Genome Biology	08_08_2005
Cj1436c	Cj0891c	Cj1436c	serA	2	18	4	26	1.38737	0	1.38737	0.468106	v1.0	yes	Yes	No		2	No	Yes	0	1	0	0	0	0	0	0	0	0	0	0	C. jejuni project, matrix	v3.1	Parrish et al., Genome Biology	08_08_2005
Cj0314	Cj0107	lysA	atpD	2	32	12	17	2.92188	3.98264	6.90451	0.999318	v1.0	yes	Yes	No		2	Yes	Yes	0	0	0	0	0	0	0	0	0	0	0	0	C. jejuni project, matrix	v3.1	Parrish et al., Genome Biology	08_08_2005
Cj0845c	Cj0107	gltX	atpD	1	1	12	17	2.95573	1.98958	4.94531	0.996881	v1.0	yes	Yes	No		2	Yes	Yes	0	0	0	0	0	0	0	0	0	0	1	0	C. jejuni project, matrix	v3.1	Parrish et al., Genome Biology	08_08_2005
Cj0092	Cj1394	Cj0092	Cj1394	39	39	40	41	2.24777	0.497768	2.74554	0.683334	v1.0	yes	Yes	No		2	Yes	Yes	0	0	0	0	0	0	0	0	0	0	0	0	C. jejuni project, matrix	v3.1	Parrish et al., Genome Biology	08_08_2005
Cj1394	Cj1394	Cj1394	Cj1394	1	41	40	41	0.989583	1.48438	2.47396	0.857917	v1.0	yes	Yes	No		2	No	Yes	1	0	0	1	0	0	0	0	0	0	0	0	C. jejuni project, matrix	v3.1	Parrish et al., Genome Biology	08_08_2005
Cj0562	Cj0562	dnaB	dnaB	1	13	12	13	2.20312	0.994792	3.19792	0.967674	v1.0	yes	Yes	No		2	Yes	Yes	1	0	0	1	0	1	1	0	1	1	1	1	C. jejuni project, matrix	v3.1	Parrish et al., Genome Biology	08_08_2005
Cj0087	Cj0087	aspA	aspA	49	51	2	51	2.38437	0.994792	3.37917	0.911758	v1.0	yes	Yes	No		2	Yes	Yes	1	0	0	1	0	0	0	0	0	0	0	0	C. jejuni project, matrix	v3.1	Parrish et al., Genome Biology	08_08_2005
Cj1037c	Cj1037c	pycA	pycA	80	84	4	84	2.36276	2.4901	4.85286	0.98362	v1.0	yes	Yes	No		2	Yes	Yes	1	0	0	1	0	0	0	0	0	0	0	0	C. jejuni project, matrix	v3.1	Parrish et al., Genome Biology	08_08_2005
Cj0929	Cj0929	pepA	pepA	1	9	8	9	2.95833	0.989583	3.94792	0.983883	v1.0	yes	Yes	No		2	Yes	Yes	1	0	0	1	0	1	1	0	0	0	0	0	C. jejuni project, matrix	v3.1	Parrish et al., Genome Biology	08_08_2005
Cj0190c	Cj0190c	Cj0190c	Cj0190c	1	45	44	45	2.94792	1.48438	4.43229	0.986611	v1.0	yes	Yes	Yes	3	2	Yes	Yes	1	0	0	0	0	0	0	0	0	0	0	0	C. jejuni project, matrix	v3.1	Parrish et al., Genome Biology	08_08_2005
Cj0688	Cj0688	pta	pta	55	64	9	64	2.52617	0.998698	3.52487	0.888265	v1.0	yes	Yes	No		2	Yes	Yes	1	0	0	1	0	0	0	0	0	0	0	0	C. jejuni project, matrix	v3.1	Parrish et al., Genome Biology	08_08_2005
Cj1157	Cj1157	dnaX	dnaX	100	110	10	110	1.85612	0.992839	2.84896	0.758872	v1.0	yes	Yes	No		2	Yes	Yes	1	0	0	1	0	1	1	0	1	1	1	1	C. jejuni project, matrix	v3.1	Parrish et al., Genome Biology	08_08_2005
Cj1157	Cj0742	dnaX	Cj0742	100	110	3	5	1.85612	0	1.85612	0.210901	v1.0	yes	Yes	No		2	Yes	Yes	0	0	0	0	0	0	0	0	0	0	1	1	C. jejuni project, matrix	v3.1	Parrish et al., Genome Biology	08_08_2005
Cj1471c	Cj1009c	Cj1471c	Cj1009c	109	122	6	6	0.809524	0.405506	1.21503	0.196798	v1.0	yes	Yes	No		2	Yes	Yes	0	0	0	0	0	0	0	0	0	0	0	0	C. jejuni project, matrix	v3.1	Parrish et al., Genome Biology	08_08_2005
Cj1471c	Cj0789	Cj1471c	Cj0789	109	122	4	4	0.809524	0.405506	1.21503	0.208799	v1.0	yes	Yes	No		2	Yes	Yes	0	0	0	0	0	0	0	0	0	1	0	0	C. jejuni project, matrix	v3.1	Parrish et al., Genome Biology	08_08_2005
Cj1471c	Cj1662	Cj1471c	Cj1662	109	122	6	6	0.809524	0.405506	1.21503	0.196798	v1.0	yes	Yes	No		2	Yes	Yes	0	0	0	0	0	0	0	0	0	0	0	0	C. jejuni project, matrix	v3.1	Parrish et al., Genome Biology	08_08_2005
Cj1471c	Cj1135	Cj1471c	Cj1135	109	122	7	7	1.30952	0.405506	1.71503	0.302038	v1.0	yes	Yes	No		2	Yes	Yes	0	0	0	0	0	0	0	0	0	0	0	0	C. jejuni project, matrix	v3.1	Parrish et al., Genome Biology	08_08_2005
Cj1471c	Cj0932c	Cj1471c	pckA	109	122	8	9	1.30952	0.905506	2.21503	0.578756	v1.0	yes	Yes	No		2	Yes	Yes	0	0	0	0	0	0	0	0	0	0	0	0	C. jejuni project, matrix	v3.1	Parrish et al., Genome Biology	08_08_2005
Cj0398	Cj0742	gatC	Cj0742	3	14	3	5	1.46289	0	1.46289	0.427901	v1.0	yes	Yes	No		3	Yes	Yes	0	0	0	0	0	0	0	0	0	0	0	0	C. jejuni project, matrix	v3.1	Parrish et al., Genome Biology	08_08_2005
Cj1247c	Cj0562	Cj1247c	dnaB	1	3	12	13	2.96354	2.96875	5.93229	0.998953	v1.0	yes	Yes	No		2	Yes	Yes	0	0	0	0	0	0	0	0	1	1	0	0	C. jejuni project, matrix	v3.1	Parrish et al., Genome Biology	08_08_2005
Cj0106	Cj1394	atpG	Cj1394	15	26	40	41	0.95	0.970833	1.92083	0.662161	v1.0	yes	Yes	No		2	Yes	Yes	0	0	0	0	0	0	0	0	0	0	0	0	C. jejuni project, matrix	v3.1	Parrish et al., Genome Biology	08_08_2005
Cj0106	Cj1089c	atpG	Cj1089c	15	26	10	10	1.95	0.970833	2.92083	0.869989	v1.0	yes	Yes	No		2	Yes	Yes	0	0	0	0	0	0	0	0	0	0	0	0	C. jejuni project, matrix	v3.1	Parrish et al., Genome Biology	08_08_2005
Cj0106	Cj0190c	atpG	Cj0190c	15	26	44	45	1.95	0.970833	2.92083	0.838952	v1.0	yes	Yes	No		2	Yes	Yes	0	0	0	0	0	0	0	0	0	0	0	0	C. jejuni project, matrix	v3.1	Parrish et al., Genome Biology	08_08_2005
Cj1385	Cj1385	katA	katA	32	39	7	39	2.56771	1.99653	4.56424	0.976367	v1.0	yes	Yes	No		2	Yes	Yes	1	0	0	1	0	0	0	0	0	0	0	0	C. jejuni project, matrix	v3.1	Parrish et al., Genome Biology	08_08_2005
Cj0336c	Cj1256c	motB	Cj1256c	32	47	21	21	2.75497	2.98059	5.73556	0.99072	v1.0	yes	Yes	Yes	1	2	Yes	Yes	0	0	0	0	0	0	0	0	0	0	0	0	C. jejuni project, matrix	v3.1	Parrish et al., Genome Biology	08_08_2005
Cj0734c	Cj1256c	hisJ	Cj1256c	13	17	21	21	2.91059	2.97309	5.88368	0.995136	v1.0	yes	Yes	No		2	Yes	Yes	0	0	0	0	0	0	0	0	0	0	0	0	C. jejuni project, matrix	v3.1	Parrish et al., Genome Biology	08_08_2005
Cj0772c	Cj1670c	Cj0772c	Cj1670c	34	34	15	15	1.85963	0	1.85963	0.696956	v1.0	yes	Yes	No		2	Yes	Yes	0	0	0	0	0	0	0	0	0	0	0	0	C. jejuni project, matrix	v3.1	Parrish et al., Genome Biology	08_08_2005
Cj0772c	Cj1685c	Cj0772c	bioB	34	34	23	23	2.35963	0	2.35963	0.782432	v1.0	yes	Yes	No		2	Yes	Yes	0	0	0	0	0	0	0	0	0	0	0	0	C. jejuni project, matrix	v3.1	Parrish et al., Genome Biology	08_08_2005
Cj0772c	Cj0381c	Cj0772c	pyrF	34	34	23	23	2.35963	0.988407	3.34803	0.978875	v1.0	yes	Yes	No		2	Yes	Yes	0	0	0	0	0	0	0	0	0	0	0	0	C. jejuni project, matrix	v3.1	Parrish et al., Genome Biology	08_08_2005
Cj0443	Cj0100	accA	Cj0100	7	37	13	13	0.911458	0.989583	1.90104	0.742789	v1.0	yes	Yes	No		2	Yes	Yes	0	0	0	0	0	0	0	0	0	0	1	1	C. jejuni project, matrix	v3.1	Parrish et al., Genome Biology	08_08_2005
Cj0443	Cj0127c	accA	accD	7	37	8	68	2.91146	3.98958	6.90104	0.998901	v1.0	yes	Yes	No		2	Yes	Yes	0	0	1	1	0	0	1	0	1	1	1	1	C. jejuni project, matrix	v3.1	Parrish et al., Genome Biology	08_08_2005
Cj1109	Cj0100	aat	Cj0100	6	9	13	13	2.91406	2.48264	5.3967	0.994418	v1.0	yes	Yes	No		2	Yes	Yes	0	0	0	0	0	0	0	0	0	0	0	0	C. jejuni project, matrix	v3.1	Parrish et al., Genome Biology	08_08_2005
Cj0290c	Cj1256c	Cj0290c	Cj1256c	13	14	21	21	1.91369	0	1.91369	0.345705	v1.0	yes	Yes	No		2	Yes	Yes	0	0	0	0	0	0	0	0	0	0	0	0	C. jejuni project, matrix	v3.1	Parrish et al., Genome Biology	08_08_2005
Cj0740	Cj0100	Cj0740	Cj0100	2	6	13	13	1.91146	0	1.91146	0.535576	v1.0	yes	Yes	No		2	Yes	Yes	0	0	0	0	0	0	0	0	0	0	0	0	C. jejuni project, matrix	v3.1	Parrish et al., Genome Biology	08_08_2005
Cj0591c	Cj1489c	Cj0591c	ccoO	12	29	10	15	1.41319	0	1.41319	0.226872	v1.0	yes	Yes	No		2	Yes	Yes	0	0	0	0	0	0	0	0	0	0	0	0	C. jejuni project, matrix	v3.1	Parrish et al., Genome Biology	08_08_2005
Cj1517	Cj1046c	moaD	moeB	2	19	7	10	2.95312	2.47135	5.42448	0.996902	v1.0	yes	Yes	No		2	Yes	Yes	0	1	0	0	0	0	0	0	0	0	0	0	C. jejuni project, matrix	v3.1	Parrish et al., Genome Biology	08_08_2005
Cj1406c	Cj1256c	Cj1406c	Cj1256c	1	5	21	21	1.45833	0	1.45833	0.482566	v1.0	yes	Yes	No		2	Yes	Yes	0	0	0	0	0	0	0	0	0	0	0	0	C. jejuni project, matrix	v3.1	Parrish et al., Genome Biology	08_08_2005
Cj0091	Cj1256c	Cj0091	Cj1256c	19	21	21	21	2.90651	1.98906	4.89557	0.977816	v1.0	yes	Yes	No		2	Yes	Yes	0	0	0	0	0	0	0	0	0	0	0	0	C. jejuni project, matrix	v3.1	Parrish et al., Genome Biology	08_08_2005
Cj0091	Cj0059c	Cj0091	fliY	19	21	33	54	2.90651	1.48906	4.39557	0.956677	v1.0	no	Yes	No		1	Yes	Yes	0	0	0	0	0	0	0	0	0	0	0	0	C. jejuni project, matrix	v3.1	Parrish et al., Genome Biology	08_08_2005
Cj0579c	Cj1256c	Cj0579c	Cj1256c	16	37	21	21	2.89844	1.48828	4.38672	0.960132	v1.0	yes	Yes	No		2	Yes	Yes	0	0	0	0	0	0	0	0	0	0	0	0	C. jejuni project, matrix	v3.1	Parrish et al., Genome Biology	08_08_2005
Cj0579c	Cj0865	Cj0579c	dsbB	16	37	19	19	2.89844	0.988281	3.88672	0.916953	v1.0	yes	Yes	No		2	Yes	Yes	0	0	0	0	0	0	0	0	0	0	0	0	C. jejuni project, matrix	v3.1	Parrish et al., Genome Biology	08_08_2005
Cj0579c	Cj0404	Cj0579c	Cj0404	16	37	7	7	2.89844	0.988281	3.88672	0.936148	v1.0	yes	Yes	No		2	Yes	Yes	0	0	0	0	0	0	0	0	0	0	0	0	C. jejuni project, matrix	v3.1	Parrish et al., Genome Biology	08_08_2005
Cj0592c	Cj1256c	Cj0592c	Cj1256c	10	16	21	21	1.95486	0	1.95486	0.347259	v1.0	yes	Yes	No		2	Yes	Yes	0	0	0	0	0	0	0	0	0	0	0	0	C. jejuni project, matrix	v3.1	Parrish et al., Genome Biology	08_08_2005
Cj0592c	Cj0059c	Cj0592c	fliY	10	16	33	54	1.95486	0	1.95486	0.343597	v1.0	yes	Yes	No		2	Yes	Yes	0	0	0	0	0	0	0	0	0	0	0	0	C. jejuni project, matrix	v3.1	Parrish et al., Genome Biology	08_08_2005
Cj1665	Cj1256c	Cj1665	Cj1256c	31	42	21	21	2.87786	1.9724	4.85026	0.974403	v1.0	yes	Yes	No		2	Yes	Yes	0	0	0	0	0	0	0	0	0	0	0	0	C. jejuni project, matrix	v3.1	Parrish et al., Genome Biology	08_08_2005
Cj1665	Cj1489c	Cj1665	ccoO	31	42	10	15	2.87786	0.972396	3.85026	0.923109	v1.0	yes	Yes	No		2	Yes	Yes	0	0	0	0	0	0	0	0	0	0	0	0	C. jejuni project, matrix	v3.1	Parrish et al., Genome Biology	08_08_2005
Cj0424	Cj1256c	Cj0424	Cj1256c	36	60	21	21	2.92795	2.977	5.90495	0.99048	v1.0	yes	Yes	No		2	Yes	Yes	0	0	0	0	0	0	0	0	0	0	0	0	C. jejuni project, matrix	v3.1	Parrish et al., Genome Biology	08_08_2005
Cj0424	Cj1670c	Cj0424	Cj1670c	36	60	15	15	1.42795	0	1.42795	0.118096	v1.0	yes	Yes	No		2	Yes	Yes	0	0	0	0	0	0	0	0	0	0	0	0	C. jejuni project, matrix	v3.1	Parrish et al., Genome Biology	08_08_2005
Cj0424	Cj1489c	Cj0424	ccoO	36	60	10	15	2.92795	0	2.92795	0.455413	v1.0	yes	Yes	No		2	Yes	Yes	0	0	0	0	0	0	0	0	0	0	0	0	C. jejuni project, matrix	v3.1	Parrish et al., Genome Biology	08_08_2005
Cj1207c	Cj1256c	Cj1207c	Cj1256c	23	26	21	21	2.91146	2.47619	5.38765	0.989538	v1.0	yes	Yes	No		2	No	Yes	0	0	0	0	0	0	0	0	0	0	0	0	C. jejuni project, matrix	v3.1	Parrish et al., Genome Biology	08_08_2005
Cj1207c	Cj0807	Cj1207c	Cj0807	23	26	4	25	0.911458	0.97619	1.88765	0.766574	v1.0	yes	Yes	No		2	No	Yes	0	0	0	0	0	0	0	0	0	0	0	0	C. jejuni project, matrix	v3.1	Parrish et al., Genome Biology	08_08_2005
Cj0175c	Cj1256c	Cj0175c	Cj1256c	19	33	21	21	1.92806	1.48698	3.41504	0.917168	v1.0	yes	Yes	No		2	Yes	Yes	0	0	0	0	0	0	0	0	0	0	0	0	C. jejuni project, matrix	v3.1	Parrish et al., Genome Biology	08_08_2005
Cj0536	Cj0697	oorA	flgG2	5	19	2	108	1.38086	0.361979	1.74284	0.66135	v1.0	no	Yes	No		1	Yes	Yes	0	0	0	0	0	0	0	0	0	0	0	0	C. jejuni project, matrix	v3.1	Parrish et al., Genome Biology	08_08_2005
Cj0536	Cj0537	oorA	oorB	5	19	16	17	2.38086	4.36198	6.74284	0.998569	v1.0	yes	Yes	No		2	Yes	Yes	0	1	0	0	0	0	0	0	0	0	0	0	C. jejuni project, matrix	v3.1	Parrish et al., Genome Biology	08_08_2005
Cj0093	Cj1256c	Cj0093	Cj1256c	18	26	21	21	2.91811	2.48264	5.40075	0.989359	v1.0	yes	Yes	No		2	Yes	Yes	0	0	0	0	0	0	0	0	0	0	0	0	C. jejuni project, matrix	v3.1	Parrish et al., Genome Biology	08_08_2005
Cj0834c	Cj1256c	Cj0834c	Cj1256c	6	12	21	21	1.9056	1.48047	3.38607	0.95065	v1.0	yes	Yes	No		2	Yes	Yes	0	0	0	0	0	0	0	0	0	0	0	0	C. jejuni project, matrix	v3.1	Parrish et al., Genome Biology	08_08_2005
Cj0834c	Cj0100	Cj0834c	Cj0100	6	12	13	13	0.655599	0.980469	1.63607	0.723071	v1.0	yes	Yes	No		2	Yes	Yes	0	0	0	0	0	0	0	0	0	0	0	0	C. jejuni project, matrix	v3.1	Parrish et al., Genome Biology	08_08_2005
Cj0834c	Cj1489c	Cj0834c	ccoO	6	12	10	15	1.4056	0	1.4056	0.308756	v1.0	yes	Yes	No		2	Yes	Yes	0	0	0	0	0	0	0	0	0	0	0	0	C. jejuni project, matrix	v3.1	Parrish et al., Genome Biology	08_08_2005
Cj1058c	Cj0274	guaB	lpxA	48	50	17	31	0.682292	0.490451	1.17274	0.299511	v1.0	yes	Yes	No		2	No	Yes	0	0	0	0	0	0	0	0	0	1	1	0	C. jejuni project, matrix	v3.1	Parrish et al., Genome Biology	08_08_2005
Cj1058c	Cj0865	guaB	dsbB	48	50	19	19	0.682292	0.490451	1.17274	0.282101	v1.0	yes	Yes	No		2	No	Yes	0	0	0	0	0	0	0	0	0	0	1	0	C. jejuni project, matrix	v3.1	Parrish et al., Genome Biology	08_08_2005
Cj1058c	Cj1212c	guaB	rbn	48	50	13	13	0.682292	0.490451	1.17274	0.300471	v1.0	yes	Yes	No		2	No	Yes	0	0	0	0	0	0	0	0	0	0	1	0	C. jejuni project, matrix	v3.1	Parrish et al., Genome Biology	08_08_2005
Cj1058c	Cj0596	guaB	peb4\cbf2	48	50	7	61	0.682292	0.490451	1.17274	0.347337	v1.0	yes	Yes	No		2	No	Yes	0	0	0	0	0	0	0	0	0	0	1	0	C. jejuni project, matrix	v3.1	Parrish et al., Genome Biology	08_08_2005
Cj1058c	Cj0059c	guaB	fliY	48	50	33	54	1.68229	0	1.68229	0.186641	v1.0	yes	Yes	No		2	No	Yes	0	0	0	0	0	0	0	0	0	0	1	0	C. jejuni project, matrix	v3.1	Parrish et al., Genome Biology	08_08_2005
Cj1399c	Cj1078	hydA2	Cj1078	94	130	14	14	1.44647	0	1.44647	0.0776258	v1.0	yes	Yes	No		2	Yes	Yes	0	0	0	0	0	0	0	0	0	0	0	0	C. jejuni project, matrix	v3.1	Parrish et al., Genome Biology	08_08_2005
Cj1399c	Cj0825	hydA2	Cj0825	94	130	18	18	1.44647	0	1.44647	0.0750819	v1.0	yes	Yes	No		2	Yes	Yes	0	0	0	0	0	0	0	0	0	0	0	0	C. jejuni project, matrix	v3.1	Parrish et al., Genome Biology	08_08_2005
Cj1399c	Cj1166c	hydA2	Cj1166c	94	130	12	12	1.44647	0	1.44647	0.080683	v1.0	yes	Yes	No		2	Yes	Yes	0	0	0	0	0	0	0	0	0	0	0	0	C. jejuni project, matrix	v3.1	Parrish et al., Genome Biology	08_08_2005
Cj1399c	Cj0111	hydA2	Cj0111	94	130	8	9	1.44647	0	1.44647	0.0956273	v1.0	yes	Yes	No		2	Yes	Yes	0	0	0	0	0	0	0	0	0	0	0	0	C. jejuni project, matrix	v3.1	Parrish et al., Genome Biology	08_08_2005
Cj1399c	Cj0731	hydA2	Cj0731	94	130	6	6	1.44647	0	1.44647	0.091443	v1.0	yes	Yes	No		2	Yes	Yes	0	0	0	0	0	0	0	0	0	0	0	0	C. jejuni project, matrix	v3.1	Parrish et al., Genome Biology	08_08_2005
Cj1399c	Cj1448c	hydA2	kpsM	94	130	8	8	1.44647	0	1.44647	0.0844791	v1.0	yes	Yes	No		2	Yes	Yes	0	0	0	0	0	0	0	0	0	0	0	0	C. jejuni project, matrix	v3.1	Parrish et al., Genome Biology	08_08_2005
Cj1399c	Cj0865	hydA2	dsbB	94	130	19	19	1.44647	0	1.44647	0.0743226	v1.0	yes	Yes	No		2	Yes	Yes	0	0	0	0	0	0	0	0	0	0	0	0	C. jejuni project, matrix	v3.1	Parrish et al., Genome Biology	08_08_2005
Cj1399c	Cj0151c	hydA2	Cj0151c	94	130	4	4	1.44647	0	1.44647	0.096342	v1.0	yes	Yes	No		2	Yes	Yes	0	0	0	0	0	0	0	0	0	0	0	0	C. jejuni project, matrix	v3.1	Parrish et al., Genome Biology	08_08_2005
Cj1399c	Cj1193c	hydA2	Cj1193c	94	130	11	11	1.44647	0	1.44647	0.0844791	v1.0	yes	Yes	No		2	Yes	Yes	0	0	0	0	0	0	0	0	0	0	0	0	C. jejuni project, matrix	v3.1	Parrish et al., Genome Biology	08_08_2005
Cj1399c	Cj1212c	hydA2	rbn	94	130	13	13	1.44647	0	1.44647	0.080683	v1.0	yes	Yes	No		2	Yes	Yes	0	0	0	0	0	0	0	0	0	0	0	0	C. jejuni project, matrix	v3.1	Parrish et al., Genome Biology	08_08_2005
Cj1399c	Cj1102	hydA2	truB	94	130	7	7	1.44647	0	1.44647	0.091443	v1.0	yes	Yes	No		2	Yes	Yes	0	0	0	0	0	0	0	0	0	0	0	0	C. jejuni project, matrix	v3.1	Parrish et al., Genome Biology	08_08_2005
Cj1399c	Cj0055c	hydA2	Cj0055c	94	130	5	5	1.44647	0	1.44647	0.0937276	v1.0	yes	Yes	No		2	Yes	Yes	0	0	0	0	0	0	0	0	0	0	0	0	C. jejuni project, matrix	v3.1	Parrish et al., Genome Biology	08_08_2005
Cj1399c	Cj0376	hydA2	Cj0376	94	130	5	5	1.44647	0	1.44647	0.0993847	v1.0	yes	Yes	No		2	Yes	Yes	0	0	0	0	0	0	0	0	0	0	0	0	C. jejuni project, matrix	v3.1	Parrish et al., Genome Biology	08_08_2005
Cj1399c	Cj0038c	hydA2	Cj0038c	94	130	8	8	1.44647	0	1.44647	0.0876077	v1.0	yes	Yes	No		2	Yes	Yes	0	0	0	0	0	0	0	0	0	0	0	0	C. jejuni project, matrix	v3.1	Parrish et al., Genome Biology	08_08_2005
Cj1399c	Cj1146c	hydA2	waaV	94	130	14	14	1.44647	0	1.44647	0.0776258	v1.0	yes	Yes	No		2	Yes	Yes	0	0	0	0	0	0	0	0	0	0	0	0	C. jejuni project, matrix	v3.1	Parrish et al., Genome Biology	08_08_2005
Cj1399c	Cj0894c	hydA2	lytB	94	130	7	7	1.44647	0	1.44647	0.0876077	v1.0	yes	Yes	No		2	Yes	Yes	0	0	0	0	0	0	0	0	0	0	0	0	C. jejuni project, matrix	v3.1	Parrish et al., Genome Biology	08_08_2005
Cj1399c	Cj0618	hydA2	Cj0618	94	130	8	8	1.44647	0	1.44647	0.0970844	v1.0	yes	Yes	No		2	Yes	Yes	0	0	0	0	0	0	0	0	0	0	0	0	C. jejuni project, matrix	v3.1	Parrish et al., Genome Biology	08_08_2005
Cj1399c	Cj0620	hydA2	Cj0620	94	130	10	10	1.44647	0	1.44647	0.0818513	v1.0	yes	Yes	No		2	Yes	Yes	0	0	0	0	0	0	0	0	0	0	0	0	C. jejuni project, matrix	v3.1	Parrish et al., Genome Biology	08_08_2005
Cj1399c	Cj0451	hydA2	rep	94	130	7	7	1.44647	0	1.44647	0.091443	v1.0	yes	Yes	No		2	Yes	Yes	0	0	0	0	0	0	0	0	0	0	0	0	C. jejuni project, matrix	v3.1	Parrish et al., Genome Biology	08_08_2005
Cj0764c	Cj0274	speA	lpxA	10	13	17	31	1.37153	0.482639	1.85417	0.628218	v1.0	no	Yes	No		1	Yes	Yes	0	0	0	0	0	0	0	0	0	1	0	0	C. jejuni project, matrix	v3.1	Parrish et al., Genome Biology	08_08_2005
Cj0764c	Cj1046c	speA	moeB	10	13	7	10	2.87153	0	2.87153	0.651544	v1.0	yes	Yes	No		2	Yes	Yes	0	0	0	0	0	0	0	0	0	0	0	0	C. jejuni project, matrix	v3.1	Parrish et al., Genome Biology	08_08_2005
Cj1337	Cj0293	Cj1337	surE	6	10	8	13	1.94878	0.989583	2.93837	0.933558	v1.0	yes	Yes	No		2	Yes	Yes	0	0	0	0	0	0	0	0	0	0	0	0	C. jejuni project, matrix	v3.1	Parrish et al., Genome Biology	08_08_2005
Cj0401	Cj0274	lysS	lpxA	27	57	17	31	1.75911	0	1.75911	0.176791	v1.0	yes	Yes	No		2	Yes	Yes	0	0	0	0	0	0	0	0	0	1	1	0	C. jejuni project, matrix	v3.1	Parrish et al., Genome Biology	08_08_2005
Cj0401	Cj0059c	lysS	fliY	27	57	33	54	1.25911	0	1.25911	0.0967125	v1.0	yes	Yes	No		2	Yes	Yes	0	0	0	0	0	0	0	0	0	0	1	0	C. jejuni project, matrix	v3.1	Parrish et al., Genome Biology	08_08_2005
Cj1318	Cj1078	Cj1318	Cj1078	28	31	14	14	1.24219	0.942708	2.1849	0.545688	v1.0	yes	Yes	No		2	No	Yes	0	0	0	0	0	0	0	0	0	0	0	0	C. jejuni project, matrix	v3.1	Parrish et al., Genome Biology	08_08_2005
Cj1318	Cj0825	Cj1318	Cj0825	28	31	18	18	1.24219	0.942708	2.1849	0.536731	v1.0	yes	Yes	No		2	No	Yes	0	0	0	0	0	0	0	0	0	0	0	0	C. jejuni project, matrix	v3.1	Parrish et al., Genome Biology	08_08_2005
Cj1318	Cj0111	Cj1318	Cj0111	28	31	8	9	1.24219	0	1.24219	0.0883718	v1.0	yes	Yes	No		2	No	Yes	0	0	0	0	0	0	0	0	0	0	0	0	C. jejuni project, matrix	v3.1	Parrish et al., Genome Biology	08_08_2005
Cj1318	Cj0731	Cj1318	Cj0731	28	31	6	6	1.24219	0	1.24219	0.0844752	v1.0	yes	Yes	No		2	No	Yes	0	0	0	0	0	0	0	0	0	0	0	0	C. jejuni project, matrix	v3.1	Parrish et al., Genome Biology	08_08_2005
Cj1318	Cj1448c	Cj1318	kpsM	28	31	8	8	1.24219	0	1.24219	0.0779964	v1.0	yes	Yes	No		2	No	Yes	0	0	0	0	0	0	0	0	0	0	0	0	C. jejuni project, matrix	v3.1	Parrish et al., Genome Biology	08_08_2005
Cj1318	Cj0782	Cj1318	napH	28	31	3	3	1.24219	0	1.24219	0.0993803	v1.0	yes	Yes	No		2	No	Yes	0	0	0	0	0	0	0	1	0	0	0	0	C. jejuni project, matrix	v3.1	Parrish et al., Genome Biology	08_08_2005
Cj1318	Cj0100	Cj1318	Cj0100	28	31	13	13	0.242188	0.942708	1.1849	0.281677	v1.0	yes	Yes	No		2	No	Yes	0	0	0	0	0	0	0	0	0	0	0	0	C. jejuni project, matrix	v3.1	Parrish et al., Genome Biology	08_08_2005
Cj1318	Cj1582c	Cj1318	Cj1582c	28	31	3	3	1.24219	0	1.24219	0.0993803	v1.0	yes	Yes	No		2	No	Yes	0	0	0	0	0	0	0	0	0	0	0	0	C. jejuni project, matrix	v3.1	Parrish et al., Genome Biology	08_08_2005
Cj1318	Cj0757	Cj1318	hrcA	28	31	6	6	1.24219	0	1.24219	0.0866024	v1.0	yes	Yes	No		2	No	Yes	0	0	0	0	0	0	0	0	0	0	0	0	C. jejuni project, matrix	v3.1	Parrish et al., Genome Biology	08_08_2005
Cj1318	Cj1447c	Cj1318	kpsT	28	31	4	4	1.24219	0	1.24219	0.091873	v1.0	yes	Yes	No		2	No	Yes	0	0	0	0	0	0	0	0	1	0	0	0	C. jejuni project, matrix	v3.1	Parrish et al., Genome Biology	08_08_2005
Cj1318	Cj0865	Cj1318	dsbB	28	31	19	19	1.24219	0.942708	2.1849	0.533998	v1.0	yes	Yes	No		2	No	Yes	0	0	0	0	0	0	0	0	0	0	0	0	C. jejuni project, matrix	v3.1	Parrish et al., Genome Biology	08_08_2005
Cj1318	Cj0151c	Cj1318	Cj0151c	28	31	4	4	1.24219	0	1.24219	0.0890376	v1.0	yes	Yes	No		2	No	Yes	0	0	0	0	0	0	0	0	0	0	0	0	C. jejuni project, matrix	v3.1	Parrish et al., Genome Biology	08_08_2005
Cj1318	Cj1193c	Cj1318	Cj1193c	28	31	11	11	1.24219	0	1.24219	0.0779964	v1.0	yes	Yes	No		2	No	Yes	0	0	0	0	0	0	0	0	0	0	0	0	C. jejuni project, matrix	v3.1	Parrish et al., Genome Biology	08_08_2005
Cj1318	Cj1212c	Cj1318	rbn	28	31	13	13	1.24219	0.442708	1.6849	0.301417	v1.0	yes	Yes	No		2	No	Yes	0	0	0	0	0	0	0	0	0	0	0	0	C. jejuni project, matrix	v3.1	Parrish et al., Genome Biology	08_08_2005
Cj1318	Cj1540	Cj1318	Cj1540	28	31	2	2	1.24219	0	1.24219	0.11182	v1.0	yes	Yes	No		2	No	Yes	0	0	0	0	0	0	0	0	0	0	0	0	C. jejuni project, matrix	v3.1	Parrish et al., Genome Biology	08_08_2005
Cj1318	Cj1102	Cj1318	truB	28	31	7	7	1.24219	0	1.24219	0.0844752	v1.0	yes	Yes	No		2	No	Yes	0	0	0	0	0	0	0	0	0	0	0	0	C. jejuni project, matrix	v3.1	Parrish et al., Genome Biology	08_08_2005
Cj1318	Cj0596	Cj1318	peb4\cbf2	28	31	7	61	1.24219	0	1.24219	0.0906509	v1.0	yes	Yes	No		2	No	Yes	0	0	0	0	0	0	0	0	0	0	0	0	C. jejuni project, matrix	v3.1	Parrish et al., Genome Biology	08_08_2005
Cj1318	Cj0055c	Cj1318	Cj0055c	28	31	5	5	1.24219	0	1.24219	0.0866024	v1.0	yes	Yes	No		2	No	Yes	0	0	0	0	0	0	0	0	0	0	0	0	C. jejuni project, matrix	v3.1	Parrish et al., Genome Biology	08_08_2005
Cj1318	Cj0376	Cj1318	Cj0376	28	31	5	5	1.24219	0	1.24219	0.091873	v1.0	yes	Yes	No		2	No	Yes	0	0	0	0	0	0	0	0	0	0	0	0	C. jejuni project, matrix	v3.1	Parrish et al., Genome Biology	08_08_2005
Cj1318	Cj1400c	Cj1318	fabI	28	31	7	7	1.24219	0	1.24219	0.0793831	v1.0	yes	Yes	No		2	No	Yes	0	0	0	0	0	0	0	0	0	1	0	0	C. jejuni project, matrix	v3.1	Parrish et al., Genome Biology	08_08_2005
Cj1318	Cj0038c	Cj1318	Cj0038c	28	31	8	8	1.24219	0	1.24219	0.0809062	v1.0	yes	Yes	No		2	No	Yes	0	0	0	0	0	0	0	0	0	0	0	0	C. jejuni project, matrix	v3.1	Parrish et al., Genome Biology	08_08_2005
Cj1318	Cj0894c	Cj1318	lytB	28	31	7	7	1.24219	0	1.24219	0.0809062	v1.0	yes	Yes	No		2	No	Yes	0	0	0	0	0	0	0	0	0	0	0	0	C. jejuni project, matrix	v3.1	Parrish et al., Genome Biology	08_08_2005
Cj1318	Cj1685c	Cj1318	bioB	28	31	23	23	1.24219	0	1.24219	0.0660633	v1.0	yes	Yes	No		2	No	Yes	0	0	0	0	0	0	0	0	0	0	0	0	C. jejuni project, matrix	v3.1	Parrish et al., Genome Biology	08_08_2005
Cj1318	Cj0730	Cj1318	Cj0730	28	31	6	6	1.24219	0	1.24219	0.082592	v1.0	yes	Yes	No		2	No	Yes	0	0	0	0	0	0	0	0	0	0	0	0	C. jejuni project, matrix	v3.1	Parrish et al., Genome Biology	08_08_2005
Cj1318	Cj0620	Cj1318	Cj0620	28	31	10	10	1.24219	0	1.24219	0.0755536	v1.0	yes	Yes	No		2	No	Yes	0	0	0	0	0	0	0	0	0	0	0	0	C. jejuni project, matrix	v3.1	Parrish et al., Genome Biology	08_08_2005
Cj1318	Cj0381c	Cj1318	pyrF	28	31	23	23	1.24219	0.942708	2.1849	0.519642	v1.0	yes	Yes	No		2	No	Yes	0	0	0	0	0	0	0	0	0	0	0	0	C. jejuni project, matrix	v3.1	Parrish et al., Genome Biology	08_08_2005
Cj0243c	Cj0100	Cj0243c	Cj0100	6	6	13	13	1.91255	1.49194	3.40449	0.994661	v1.0	yes	Yes	No		2	Yes	Yes	0	0	0	0	0	0	0	0	0	0	0	0	C. jejuni project, matrix	v3.1	Parrish et al., Genome Biology	08_08_2005
Cj0243c	Cj0101	Cj0243c	Cj0101	6	6	4	5	0	3.49194	3.49194	0.998888	v1.0	yes	Yes	No		2	Yes	Yes	0	0	0	0	0	0	0	0	0	0	0	0	C. jejuni project, matrix	v3.1	Parrish et al., Genome Biology	08_08_2005
Cj1714	Cj0404	Cj1714	Cj0404	3	16	7	7	0	1.4809	1.4809	0.819784	v1.0	yes	Yes	No		2	Yes	Yes	0	0	0	0	0	0	0	0	0	0	0	0	C. jejuni project, matrix	v3.1	Parrish et al., Genome Biology	08_08_2005
Cj1047c	Cj1046c	Cj1047c	moeB	1	42	7	10	2.9349	4.47656	7.41146	0.999503	v1.0	yes	Yes	No		2	Yes	Yes	0	1	0	0	0	0	0	0	0	0	0	0	C. jejuni project, matrix	v3.1	Parrish et al., Genome Biology	08_08_2005
Cj0350	Cj0834c	Cj0350	Cj0834c	26	26	6	12	0.625	0.489583	1.11458	0.832327	v1.0	no	Yes	No		1	Yes	Yes	0	0	0	0	0	0	0	0	0	0	0	0	C. jejuni project, matrix	v3.1	Parrish et al., Genome Biology	08_08_2005
Cj0350	Cj1672c	Cj0350	eno	26	26	27	31	1.625	0	1.625	0.669647	v1.0	yes	Yes	No		2	Yes	Yes	0	0	0	0	0	0	0	0	1	1	0	0	C. jejuni project, matrix	v3.1	Parrish et al., Genome Biology	08_08_2005
Cj0350	Cj0402	Cj0350	glyA	26	26	45	45	2.125	0	2.125	0.73803	v1.0	yes	Yes	No		2	Yes	Yes	0	0	0	0	0	0	0	0	1	0	0	0	C. jejuni project, matrix	v3.1	Parrish et al., Genome Biology	08_08_2005
Cj0350	Cj1270c	Cj0350	Cj1270c	26	26	15	16	1.625	0	1.625	0.711603	v1.0	yes	Yes	No		2	Yes	Yes	0	0	0	0	0	0	0	0	0	0	0	0	C. jejuni project, matrix	v3.1	Parrish et al., Genome Biology	08_08_2005
Cj0350	Cj1250	Cj0350	purD	26	26	22	23	1.125	0.489583	1.61458	0.872139	v1.0	yes	Yes	No		2	Yes	Yes	0	0	0	0	0	0	0	0	0	0	0	0	C. jejuni project, matrix	v3.1	Parrish et al., Genome Biology	08_08_2005
Cj0350	Cj0670	Cj0350	rpoN	26	26	59	63	2.125	0	2.125	0.744664	v1.0	yes	Yes	No		2	Yes	Yes	0	0	0	0	0	0	0	0	0	0	0	0	C. jejuni project, matrix	v3.1	Parrish et al., Genome Biology	08_08_2005
Cj0350	Cj0791c	Cj0350	Cj0791c	26	26	8	8	2.125	0.489583	2.61458	0.957812	v1.0	yes	Yes	No		2	Yes	Yes	0	0	0	0	0	0	0	0	0	0	0	0	C. jejuni project, matrix	v3.1	Parrish et al., Genome Biology	08_08_2005
Cj0350	Cj0307	Cj0350	bioA	26	26	32	33	1.125	0	1.125	0.50594	v1.0	yes	Yes	No		2	Yes	Yes	0	0	0	0	0	0	0	0	0	0	0	0	C. jejuni project, matrix	v3.1	Parrish et al., Genome Biology	08_08_2005
Cj0350	Cj1641	Cj0350	murE	26	26	19	20	1.125	0	1.125	0.541469	v1.0	yes	Yes	No		2	Yes	Yes	0	0	0	0	0	0	0	0	1	1	0	0	C. jejuni project, matrix	v3.1	Parrish et al., Genome Biology	08_08_2005
Cj0350	Cj0895c	Cj0350	aroA	26	26	16	16	0.625	0.489583	1.11458	0.779574	v1.0	yes	Yes	No		2	Yes	Yes	0	0	0	0	0	0	0	0	0	0	0	0	C. jejuni project, matrix	v3.1	Parrish et al., Genome Biology	08_08_2005
Cj0350	Cj0542	Cj0350	hemA	26	26	31	80	1.625	0	1.625	0.664499	v1.0	yes	Yes	No		2	Yes	Yes	0	0	0	0	0	0	0	0	0	1	0	0	C. jejuni project, matrix	v3.1	Parrish et al., Genome Biology	08_08_2005
Cj0350	Cj1295	Cj0350	Cj1295	26	26	31	69	1.125	0	1.125	0.514676	v1.0	yes	Yes	No		2	Yes	Yes	0	0	0	0	0	0	0	0	0	0	0	0	C. jejuni project, matrix	v3.1	Parrish et al., Genome Biology	08_08_2005
Cj0350	Cj1454c	Cj0350	Cj1454c	26	26	48	48	2.125	0	2.125	0.735945	v1.0	yes	Yes	No		2	Yes	Yes	0	0	0	0	0	0	0	0	0	0	0	0	C. jejuni project, matrix	v3.1	Parrish et al., Genome Biology	08_08_2005
Cj0350	Cj1378	Cj0350	selA	26	26	10	24	1.125	0	1.125	0.580724	v1.0	yes	Yes	No		2	Yes	Yes	0	0	0	0	0	0	0	0	0	0	0	0	C. jejuni project, matrix	v3.1	Parrish et al., Genome Biology	08_08_2005
Cj0350	Cj0023	Cj0350	purB	26	26	33	49	1.125	0	1.125	0.508851	v1.0	yes	Yes	No		2	Yes	Yes	0	0	0	0	0	0	0	0	0	1	0	0	C. jejuni project, matrix	v3.1	Parrish et al., Genome Biology	08_08_2005
Cj1177c	Cj1672c	gmk	eno	26	53	27	31	1.21354	0	1.21354	0.106155	v1.0	yes	Yes	No		2	Yes	Yes	0	0	0	0	0	0	0	0	1	1	1	1	C. jejuni project, matrix	v3.1	Parrish et al., Genome Biology	08_08_2005
Cj1177c	Cj0402	gmk	glyA	26	53	45	45	2.21354	0	2.21354	0.233617	v1.0	yes	Yes	No		2	Yes	Yes	0	0	0	0	0	0	0	0	1	0	1	1	C. jejuni project, matrix	v3.1	Parrish et al., Genome Biology	08_08_2005
Cj1177c	Cj1250	gmk	purD	26	53	22	23	1.21354	0	1.21354	0.110635	v1.0	yes	Yes	No		2	Yes	Yes	0	0	0	0	0	0	0	0	0	0	1	1	C. jejuni project, matrix	v3.1	Parrish et al., Genome Biology	08_08_2005
Cj1177c	Cj0670	gmk	rpoN	26	53	59	63	2.71354	0	2.71354	0.338054	v1.0	yes	Yes	No		2	Yes	Yes	0	0	0	0	0	0	0	0	0	0	1	1	C. jejuni project, matrix	v3.1	Parrish et al., Genome Biology	08_08_2005
Cj1177c	Cj1048c	gmk	dapE	26	53	12	34	1.21354	0	1.21354	0.129606	v1.0	yes	Yes	No		2	Yes	Yes	0	0	0	0	0	0	0	0	0	1	1	1	C. jejuni project, matrix	v3.1	Parrish et al., Genome Biology	08_08_2005
Cj1177c	Cj0307	gmk	bioA	26	53	32	33	1.21354	0	1.21354	0.102802	v1.0	yes	Yes	No		2	Yes	Yes	0	0	0	0	0	0	0	0	0	0	1	1	C. jejuni project, matrix	v3.1	Parrish et al., Genome Biology	08_08_2005
Cj1177c	Cj1641	gmk	murE	26	53	19	20	1.21354	0	1.21354	0.116709	v1.0	yes	Yes	No		2	Yes	Yes	0	0	0	0	0	0	0	0	1	1	1	1	C. jejuni project, matrix	v3.1	Parrish et al., Genome Biology	08_08_2005
Cj1177c	Cj0542	gmk	hemA	26	53	31	80	2.21354	0	2.21354	0.271376	v1.0	yes	Yes	No		2	Yes	Yes	0	0	0	0	0	0	0	0	0	1	1	1	C. jejuni project, matrix	v3.1	Parrish et al., Genome Biology	08_08_2005
Cj1177c	Cj1054c	gmk	murC	26	53	22	22	1.21354	0	1.21354	0.103565	v1.0	yes	Yes	No		2	Yes	Yes	0	0	0	0	0	0	0	0	1	1	1	1	C. jejuni project, matrix	v3.1	Parrish et al., Genome Biology	08_08_2005
Cj1177c	Cj1295	gmk	Cj1295	26	53	31	69	1.71354	0	1.71354	0.181667	v1.0	yes	Yes	No		2	Yes	Yes	0	0	0	0	0	0	0	0	0	0	1	1	C. jejuni project, matrix	v3.1	Parrish et al., Genome Biology	08_08_2005
Cj1177c	Cj1454c	gmk	Cj1454c	26	53	48	48	1.71354	0	1.71354	0.149503	v1.0	yes	Yes	No		2	Yes	Yes	0	0	0	0	0	0	0	0	0	0	1	1	C. jejuni project, matrix	v3.1	Parrish et al., Genome Biology	08_08_2005
Cj1177c	Cj0662c	gmk	hslU	26	53	9	28	1.21354	0	1.21354	0.140571	v1.0	yes	Yes	No		2	Yes	Yes	0	0	0	0	0	0	0	0	0	0	1	1	C. jejuni project, matrix	v3.1	Parrish et al., Genome Biology	08_08_2005
Cj1177c	Cj1378	gmk	selA	26	53	10	24	1.21354	0	1.21354	0.134181	v1.0	yes	Yes	No		2	Yes	Yes	0	0	0	0	0	0	0	0	0	0	1	1	C. jejuni project, matrix	v3.1	Parrish et al., Genome Biology	08_08_2005
Cj1177c	Cj0023	gmk	purB	26	53	33	49	1.71354	0	1.71354	0.178227	v1.0	yes	Yes	No		2	Yes	Yes	0	0	0	0	0	0	0	0	0	1	1	1	C. jejuni project, matrix	v3.1	Parrish et al., Genome Biology	08_08_2005
Cj1177c	Cj1606c	gmk	mrp	26	53	15	21	1.21354	0	1.21354	0.126141	v1.0	yes	Yes	No		2	Yes	Yes	0	0	0	0	0	0	0	0	0	0	1	1	C. jejuni project, matrix	v3.1	Parrish et al., Genome Biology	08_08_2005
Cj0424	Cj0670	Cj0424	rpoN	36	60	59	63	2.34976	0	2.34976	0.23791	v1.0	yes	Yes	No		2	Yes	Yes	0	0	0	0	0	0	0	0	0	0	0	0	C. jejuni project, matrix	v3.1	Parrish et al., Genome Biology	08_08_2005
Cj0424	Cj1024c	Cj0424	Cj1024c	36	60	16	16	2.84976	0	2.84976	0.389	v1.0	yes	Yes	No		3	Yes	Yes	0	0	0	0	0	0	0	0	0	0	0	0	C. jejuni project, matrix	v3.1	Parrish et al., Genome Biology	08_08_2005
Cj0706	Cj0670	Cj0706	rpoN	1	4	59	63	2.94531	1.98958	4.9349	0.994875	v1.0	yes	Yes	Yes	11	2	Yes	Yes	0	1	0	0	1	0	1	0	0	0	0	0	C. jejuni project, matrix	v3.1	Parrish et al., Genome Biology	08_08_2005
Cj0175c	Cj0989	Cj0175c	Cj0989	19	33	23	25	1.92806	0.986979	2.91504	0.841919	v1.0	yes	Yes	No		2	Yes	Yes	0	0	0	0	0	0	0	0	0	0	0	0	C. jejuni project, matrix	v3.1	Parrish et al., Genome Biology	08_08_2005
Cj0760	Cj0739	Cj0760	Cj0739	2	5	9	11	2.96354	0	2.96354	0.787755	v1.0	yes	Yes	No		2	Yes	No	0	1	0	0	0	0	0	0	0	0	0	0	C. jejuni project, matrix	v3.1	Parrish et al., Genome Biology	08_08_2005
Cj1209	Cj0973	Cj1209	Cj0973	42	44	76	113	1.70126	0	1.70126	0.163756	v1.0	yes	Yes	No		2	Yes	No	0	0	0	0	0	0	0	0	0	0	1	0	C. jejuni project, matrix	v3.1	Parrish et al., Genome Biology	08_08_2005
Cj1209	Cj0168c	Cj1209	Cj0168c	42	44	52	68	2.70126	0.990327	3.69159	0.879776	v1.0	yes	Yes	No		2	Yes	No	0	0	0	0	0	0	0	0	0	0	1	0	C. jejuni project, matrix	v3.1	Parrish et al., Genome Biology	08_08_2005
Cj1466	Cj0797c	flgK	Cj0797c	5	14	85	85	0	2.98438	2.98438	0.962021	v1.0	yes	Yes	No		2	Yes	Yes	0	0	0	0	0	0	0	0	0	0	0	0	C. jejuni project, matrix	v3.1	Parrish et al., Genome Biology	08_08_2005
Cj0437	Cj0797c	sdhA	Cj0797c	1	2	85	85	0	1.49609	1.49609	0.851667	v1.0	yes	Yes	No		2	Yes	Yes	0	0	0	0	0	0	0	0	0	0	0	0	C. jejuni project, matrix	v3.1	Parrish et al., Genome Biology	08_08_2005
Cj0772c	Cj0973	Cj0772c	Cj0973	34	34	76	113	2.85963	0	2.85963	0.831052	v1.0	yes	Yes	No		2	Yes	No	0	0	0	0	0	0	0	0	0	0	0	0	C. jejuni project, matrix	v3.1	Parrish et al., Genome Biology	08_08_2005
Cj0772c	Cj0168c	Cj0772c	Cj0168c	34	34	52	68	1.35963	0	1.35963	0.517784	v1.0	no	Yes	No		1	Yes	No	0	0	0	0	0	0	0	0	0	0	0	0	C. jejuni project, matrix	v3.1	Parrish et al., Genome Biology	08_08_2005
Cj0772c	Cj0989	Cj0772c	Cj0989	34	34	23	25	2.85963	2.98841	5.84803	0.999113	v1.0	yes	Yes	No		2	Yes	Yes	0	0	0	0	0	0	0	0	0	0	0	0	C. jejuni project, matrix	v3.1	Parrish et al., Genome Biology	08_08_2005
Cj0772c	Cj0797c	Cj0772c	Cj0797c	34	34	85	85	0	1.48841	1.48841	0.891894	v1.0	yes	Yes	No		2	Yes	Yes	0	0	0	0	0	0	0	0	0	0	0	0	C. jejuni project, matrix	v3.1	Parrish et al., Genome Biology	08_08_2005
Cj0772c	Cj1103	Cj0772c	csrA	34	34	51	54	2.35963	0	2.35963	0.769426	v1.0	yes	Yes	No		2	Yes	Yes	0	0	0	0	0	0	0	0	0	0	0	0	C. jejuni project, matrix	v3.1	Parrish et al., Genome Biology	08_08_2005
Cj0947c	Cj1360c	Cj0947c	Cj1360c	13	16	11	11	1.10742	0	1.10742	0.14517	v1.0	yes	Yes	No		2	Yes	Yes	0	0	0	0	0	0	0	0	0	0	0	0	C. jejuni project, matrix	v3.1	Parrish et al., Genome Biology	08_08_2005
Cj0947c	Cj0747	Cj0947c	Cj0747	13	16	6	6	1.10742	0	1.10742	0.15207	v1.0	yes	Yes	No		2	Yes	Yes	0	0	0	0	0	0	0	0	0	0	0	0	C. jejuni project, matrix	v3.1	Parrish et al., Genome Biology	08_08_2005
Cj0947c	Cj0973	Cj0947c	Cj0973	13	16	76	113	1.60742	0	1.60742	0.205804	v1.0	yes	Yes	No		2	Yes	No	0	0	0	0	0	0	0	0	0	0	0	0	C. jejuni project, matrix	v3.1	Parrish et al., Genome Biology	08_08_2005
Cj0947c	Cj0168c	Cj0947c	Cj0168c	13	16	52	68	1.60742	0	1.60742	0.216733	v1.0	yes	Yes	No		2	Yes	No	0	0	0	0	0	0	0	0	0	0	0	0	C. jejuni project, matrix	v3.1	Parrish et al., Genome Biology	08_08_2005
Cj0947c	Cj0739	Cj0947c	Cj0739	13	16	9	11	1.10742	0	1.10742	0.165592	v1.0	yes	Yes	No		2	Yes	No	0	0	0	0	0	0	0	0	0	0	0	0	C. jejuni project, matrix	v3.1	Parrish et al., Genome Biology	08_08_2005
Cj0947c	Cj0978c	Cj0947c	Cj0978c	13	16	24	24	1.10742	0	1.10742	0.133135	v1.0	yes	Yes	No		2	Yes	Yes	0	0	0	0	0	0	0	0	0	0	0	0	C. jejuni project, matrix	v3.1	Parrish et al., Genome Biology	08_08_2005
Cj0947c	Cj1517	Cj0947c	moaD	13	16	17	19	1.60742	0	1.60742	0.256376	v1.0	yes	Yes	No		2	Yes	Yes	0	0	0	0	0	0	0	0	0	0	0	0	C. jejuni project, matrix	v3.1	Parrish et al., Genome Biology	08_08_2005
Cj0947c	Cj1064	Cj0947c	Cj1064	13	16	15	15	1.60742	0	1.60742	0.229134	v1.0	yes	Yes	No		2	Yes	Yes	0	0	0	0	0	0	0	0	0	0	0	0	C. jejuni project, matrix	v3.1	Parrish et al., Genome Biology	08_08_2005
Cj0947c	Cj1103	Cj0947c	csrA	13	16	51	54	1.60742	0	1.60742	0.219219	v1.0	yes	Yes	No		2	Yes	Yes	0	0	0	0	0	0	0	0	0	0	0	0	C. jejuni project, matrix	v3.1	Parrish et al., Genome Biology	08_08_2005
Cj1436c	Cj1436c	Cj1436c	Cj1436c	2	18	16	18	2.88737	0.997396	3.88477	0.971563	v1.0	yes	Yes	No		2	No	Yes	1	0	0	0	0	0	0	0	0	0	0	0	C. jejuni project, matrix	v3.1	Parrish et al., Genome Biology	08_08_2005
Cj0198c	Cj0198c	Cj0198c	Cj0198c	1	9	8	9	2.97917	0	2.97917	0.837172	v1.0	yes	Yes	Yes	6	2	No	Yes	1	0	0	1	0	0	0	0	0	0	0	0	C. jejuni project, matrix	v3.1	Parrish et al., Genome Biology	08_08_2005
Cj0240c	Cj1303	Cj0240c	fabH2	3	38	40	42	1.59918	0	1.59918	0.309462	v1.0	yes	Yes	No		2	Yes	Yes	0	0	0	0	0	0	0	0	0	0	1	0	C. jejuni project, matrix	v3.1	Parrish et al., Genome Biology	08_08_2005
Cj0227	Cj0227	argD	argD	1	14	13	14	2.93229	2.98438	5.91667	0.998703	v1.0	yes	Yes	No		2	Yes	Yes	1	0	0	0	0	0	0	0	0	0	0	0	C. jejuni project, matrix	v3.1	Parrish et al., Genome Biology	08_08_2005
Cj1096c	Cj0505c	metK	Cj0505c	5	32	43	46	1.37969	0	1.37969	0.193513	v1.0	yes	Yes	No		2	Yes	Yes	0	0	0	0	0	0	0	0	0	0	1	1	C. jejuni project, matrix	v3.1	Parrish et al., Genome Biology	08_08_2005
Cj1096c	Cj0762c	metK	aspB	5	32	38	38	1.37969	0	1.37969	0.186771	v1.0	yes	Yes	No		2	Yes	Yes	0	0	0	0	0	0	0	0	0	0	1	1	C. jejuni project, matrix	v3.1	Parrish et al., Genome Biology	08_08_2005
Cj1096c	Cj0060c	metK	fliM	5	32	49	54	1.37969	0	1.37969	0.196497	v1.0	yes	Yes	No		2	Yes	Yes	0	0	0	0	0	0	0	0	0	0	1	1	C. jejuni project, matrix	v3.1	Parrish et al., Genome Biology	08_08_2005
Cj1096c	Cj1096c	metK	metK	5	32	27	32	2.87969	1.99583	4.87552	0.985392	v1.0	yes	Yes	No		2	Yes	Yes	1	0	0	1	0	0	0	0	1	1	1	1	C. jejuni project, matrix	v3.1	Parrish et al., Genome Biology	08_08_2005
Cj1096c	Cj0442	metK	fabF	5	32	37	37	1.87969	0	1.87969	0.286037	v1.0	yes	Yes	No		2	Yes	Yes	0	0	0	0	0	0	0	0	0	0	1	1	C. jejuni project, matrix	v3.1	Parrish et al., Genome Biology	08_08_2005
Cj0314	Cj0314	lysA	lysA	2	32	30	32	2.92188	0.982639	3.90451	0.964706	v1.0	yes	Yes	No		2	Yes	Yes	1	0	0	1	0	0	0	0	0	0	0	0	C. jejuni project, matrix	v3.1	Parrish et al., Genome Biology	08_08_2005
Cj1287c	Cj0762c	Cj1287c	aspB	2	17	38	38	1.91979	0	1.91979	0.454911	v1.0	yes	Yes	No		2	Yes	Yes	0	0	0	0	0	0	0	0	0	0	0	0	C. jejuni project, matrix	v3.1	Parrish et al., Genome Biology	08_08_2005
Cj1287c	Cj1287c	Cj1287c	Cj1287c	2	17	15	17	2.91979	0.997917	3.91771	0.973857	v1.0	yes	Yes	No		2	Yes	Yes	1	0	0	0	0	0	0	0	0	0	0	0	C. jejuni project, matrix	v3.1	Parrish et al., Genome Biology	08_08_2005
Cj0193c	Cj0005c	tig	Cj0005c	2	2	37	38	2.94618	0	2.94618	0.958402	v1.0	yes	Yes	No		2	Yes	Yes	0	0	0	0	0	0	0	0	0	0	0	0	C. jejuni project, matrix	v3.1	Parrish et al., Genome Biology	08_08_2005
Cj1399c	Cj0462	hydA2	Cj0462	94	130	10	10	1.44647	0	1.44647	0.0894196	v1.0	yes	Yes	No		2	Yes	Yes	0	0	0	0	0	0	0	0	0	0	0	0	C. jejuni project, matrix	v3.1	Parrish et al., Genome Biology	08_08_2005
Cj1399c	Cj0881c	hydA2	Cj0881c	94	130	11	11	1.94647	0	1.94647	0.144034	v1.0	yes	Yes	No		2	Yes	Yes	0	0	0	0	0	0	0	0	0	0	0	0	C. jejuni project, matrix	v3.1	Parrish et al., Genome Biology	08_08_2005
Cj1399c	Cj0433c	hydA2	mraY	94	130	11	11	1.44647	0	1.44647	0.0831119	v1.0	yes	Yes	No		2	Yes	Yes	0	0	0	0	0	0	0	0	1	1	0	0	C. jejuni project, matrix	v3.1	Parrish et al., Genome Biology	08_08_2005
Cj1399c	Cj0863c	hydA2	xerD	94	130	12	12	2.44647	0	2.44647	0.212703	v1.0	yes	Yes	No		2	Yes	Yes	0	0	0	0	0	0	0	0	0	0	0	0	C. jejuni project, matrix	v3.1	Parrish et al., Genome Biology	08_08_2005
Cj1399c	Cj0580c	hydA2	Cj0580c	94	130	7	7	1.44647	0	1.44647	0.0993847	v1.0	yes	Yes	No		2	Yes	Yes	0	0	0	0	0	0	0	0	0	0	0	0	C. jejuni project, matrix	v3.1	Parrish et al., Genome Biology	08_08_2005
Cj1399c	Cj0002	hydA2	dnaN	94	130	12	12	1.44647	0	1.44647	0.0844791	v1.0	yes	Yes	No		2	Yes	Yes	0	0	0	0	0	0	0	0	0	0	0	0	C. jejuni project, matrix	v3.1	Parrish et al., Genome Biology	08_08_2005
Cj1399c	Cj0737	hydA2	Cj0737	94	130	5	5	1.94647	0	1.94647	0.160183	v1.0	yes	Yes	No		2	Yes	No	0	0	0	0	0	0	0	0	0	0	0	0	C. jejuni project, matrix	v3.1	Parrish et al., Genome Biology	08_08_2005
Cj1399c	Cj1136	hydA2	Cj1136	94	130	10	10	1.44647	0	1.44647	0.0859703	v1.0	yes	Yes	No		2	Yes	Yes	0	0	0	0	0	0	0	0	0	0	0	0	C. jejuni project, matrix	v3.1	Parrish et al., Genome Biology	08_08_2005
Cj1399c	Cj0490	hydA2	ald_prime_14	94	130	17	17	1.94647	0	1.94647	0.133985	v1.0	yes	Yes	No		2	Yes	Yes	0	0	0	0	0	0	0	0	0	0	0	0	C. jejuni project, matrix	v3.1	Parrish et al., Genome Biology	08_08_2005
Cj1399c	Cj1441c	hydA2	kfiD	94	130	10	10	1.94647	0	1.94647	0.13954	v1.0	yes	Yes	No		2	Yes	Yes	0	0	0	0	0	0	0	0	0	0	0	0	C. jejuni project, matrix	v3.1	Parrish et al., Genome Biology	08_08_2005
Cj1399c	Cj1413c	hydA2	Cj1413c	94	130	5	5	1.44647	0	1.44647	0.096342	v1.0	yes	Yes	No		2	Yes	Yes	0	0	0	0	0	0	0	0	0	0	0	0	C. jejuni project, matrix	v3.1	Parrish et al., Genome Biology	08_08_2005
Cj1399c	Cj1088c	hydA2	folC	94	130	6	6	1.44647	0	1.44647	0.0937276	v1.0	yes	Yes	No		2	Yes	Yes	0	0	0	0	0	0	0	0	0	0	0	0	C. jejuni project, matrix	v3.1	Parrish et al., Genome Biology	08_08_2005
Cj1399c	Cj0461c	hydA2	Cj0461c	94	130	3	3	1.44647	0	1.44647	0.103003	v1.0	yes	Yes	No		2	Yes	Yes	0	0	0	0	0	0	0	0	0	0	0	0	C. jejuni project, matrix	v3.1	Parrish et al., Genome Biology	08_08_2005
Cj1399c	Cj0633	hydA2	Cj0633	94	130	8	8	1.94647	0	1.94647	0.152586	v1.0	yes	Yes	No		2	Yes	Yes	0	0	0	0	0	0	0	0	0	0	0	0	C. jejuni project, matrix	v3.1	Parrish et al., Genome Biology	08_08_2005
Cj1399c	Cj1528	hydA2	Cj1528	94	130	6	6	1.44647	0	1.44647	0.091443	v1.0	yes	Yes	No		2	Yes	Yes	0	0	0	0	0	0	0	0	0	0	0	0	C. jejuni project, matrix	v3.1	Parrish et al., Genome Biology	08_08_2005
Cj1399c	Cj0557c	hydA2	Cj0557c	94	130	10	10	1.44647	0	1.44647	0.0859703	v1.0	yes	Yes	No		2	Yes	Yes	0	0	0	0	0	0	0	0	0	0	0	0	C. jejuni project, matrix	v3.1	Parrish et al., Genome Biology	08_08_2005
Cj1399c	Cj0515	hydA2	Cj0515	94	130	8	9	1.94647	0	1.94647	0.156334	v1.0	yes	Yes	No		2	Yes	Yes	0	0	0	0	0	0	0	0	0	0	0	0	C. jejuni project, matrix	v3.1	Parrish et al., Genome Biology	08_08_2005
Cj1399c	Cj1241	hydA2	Cj1241	94	130	11	11	1.44647	0	1.44647	0.0859703	v1.0	yes	Yes	No		2	Yes	Yes	0	0	0	0	0	0	0	0	0	0	0	0	C. jejuni project, matrix	v3.1	Parrish et al., Genome Biology	08_08_2005
Cj1399c	Cj1062	hydA2	Cj1062	94	130	6	6	1.94647	0	1.94647	0.152586	v1.0	yes	Yes	No		2	Yes	Yes	0	0	0	0	0	0	0	0	0	0	0	0	C. jejuni project, matrix	v3.1	Parrish et al., Genome Biology	08_08_2005
Cj1399c	Cj1492c	hydA2	Cj1492c	94	130	10	10	1.44647	0	1.44647	0.080683	v1.0	yes	Yes	No		2	Yes	Yes	0	0	0	0	0	0	0	0	0	0	0	0	C. jejuni project, matrix	v3.1	Parrish et al., Genome Biology	08_08_2005
Cj1399c	Cj1310c	hydA2	Cj1310c	94	130	7	7	1.44647	0	1.44647	0.0993847	v1.0	yes	Yes	No		2	Yes	Yes	0	0	0	0	0	0	0	0	0	0	0	0	C. jejuni project, matrix	v3.1	Parrish et al., Genome Biology	08_08_2005
Cj1399c	Cj1305c	hydA2	Cj1305c	94	130	9	9	1.94647	0	1.94647	0.13954	v1.0	yes	Yes	No		2	Yes	Yes	0	0	0	0	0	0	0	0	0	0	0	0	C. jejuni project, matrix	v3.1	Parrish et al., Genome Biology	08_08_2005
Cj1399c	Cj1097	hydA2	Cj1097	94	130	8	8	1.44647	0	1.44647	0.0894196	v1.0	yes	Yes	No		2	Yes	Yes	0	0	0	0	0	0	0	0	0	0	0	0	C. jejuni project, matrix	v3.1	Parrish et al., Genome Biology	08_08_2005
Cj1399c	Cj0484	hydA2	Cj0484	94	130	7	7	1.44647	0	1.44647	0.0993847	v1.0	yes	Yes	No		2	Yes	Yes	0	0	0	0	0	0	0	0	0	0	0	0	C. jejuni project, matrix	v3.1	Parrish et al., Genome Biology	08_08_2005
Cj1399c	Cj0615	hydA2	pstA	94	130	10	10	1.44647	0	1.44647	0.0859703	v1.0	yes	Yes	No		2	Yes	Yes	0	0	0	0	0	0	0	0	0	0	0	0	C. jejuni project, matrix	v3.1	Parrish et al., Genome Biology	08_08_2005
Cj1399c	Cj0272	hydA2	Cj0272	94	130	7	7	1.94647	0	1.94647	0.160183	v1.0	yes	Yes	No		2	Yes	Yes	0	0	0	0	0	0	0	0	0	0	0	0	C. jejuni project, matrix	v3.1	Parrish et al., Genome Biology	08_08_2005
Cj0979c	Cj0348	Cj0979c	trpB	11	12	52	56	1.45602	0.984375	2.44039	0.841694	v1.0	yes	Yes	No		2	Yes	Yes	0	0	0	0	0	0	0	0	0	0	0	0	C. jejuni project, matrix	v3.1	Parrish et al., Genome Biology	08_08_2005
Cj0979c	Cj0227	Cj0979c	argD	11	12	13	14	0	1.98438	1.98438	0.906152	v1.0	yes	Yes	No		2	Yes	Yes	0	0	0	0	0	0	0	0	0	0	0	0	C. jejuni project, matrix	v3.1	Parrish et al., Genome Biology	08_08_2005
Cj0349	Cj0348	trpA	trpB	2	3	52	56	2.75781	2.48698	5.24479	0.996437	v1.0	yes	Yes	No		2	Yes	Yes	0	1	0	0	0	1	1	0	0	0	0	0	C. jejuni project, matrix	v3.1	Parrish et al., Genome Biology	08_08_2005
Cj0349	Cj0442	trpA	fabF	2	3	37	37	1.75781	0	1.75781	0.494806	v1.0	yes	Yes	No		2	Yes	Yes	0	0	0	0	0	0	0	0	0	0	0	0	C. jejuni project, matrix	v3.1	Parrish et al., Genome Biology	08_08_2005
Cj1098	Cj1195c	pyrB	pyrC2	1	4	30	97	2.98438	3.97917	6.96354	0.999536	v1.0	yes	Yes	No		2	Yes	Yes	0	1	0	0	0	0	0	0	0	0	0	0	C. jejuni project, matrix	v3.1	Parrish et al., Genome Biology	08_08_2005
Cj0243c	Cj0348	Cj0243c	trpB	6	6	52	56	1.41255	0	1.41255	0.724251	v1.0	yes	Yes	No		2	Yes	Yes	0	0	0	0	0	0	0	0	0	0	0	0	C. jejuni project, matrix	v3.1	Parrish et al., Genome Biology	08_08_2005
Cj0742	Cj0348	Cj0742	trpB	2	5	52	56	1.96875	0.499023	2.46777	0.856315	v1.0	yes	Yes	No		2	Yes	Yes	0	0	0	0	0	0	0	0	0	0	0	0	C. jejuni project, matrix	v3.1	Parrish et al., Genome Biology	08_08_2005
Cj1476c	Cj1310c	Cj1476c	Cj1310c	1	9	7	7	1.91146	0	1.91146	0.652026	v1.0	no	Yes	No		1	No	Yes	0	0	0	0	0	0	0	0	0	0	0	0	C. jejuni project, matrix	v3.1	Parrish et al., Genome Biology	08_08_2005
Cj0401	Cj1393	lysS	metC_prime_12	27	57	20	20	1.75911	0	1.75911	0.158221	v1.0	yes	Yes	No		2	Yes	Yes	0	0	0	0	0	0	0	0	0	0	1	0	C. jejuni project, matrix	v3.1	Parrish et al., Genome Biology	08_08_2005
Cj0401	Cj1309c	lysS	Cj1309c	27	57	25	25	1.25911	0	1.25911	0.0905761	v1.0	yes	Yes	No		2	Yes	Yes	0	0	0	0	0	0	0	0	0	0	1	0	C. jejuni project, matrix	v3.1	Parrish et al., Genome Biology	08_08_2005
Cj0401	Cj0505c	lysS	Cj0505c	27	57	43	46	1.75911	0	1.75911	0.154792	v1.0	yes	Yes	No		2	Yes	Yes	0	0	0	0	0	0	0	0	0	0	1	0	C. jejuni project, matrix	v3.1	Parrish et al., Genome Biology	08_08_2005
Cj0401	Cj0762c	lysS	aspB	27	57	38	38	2.75911	0	2.75911	0.32531	v1.0	yes	Yes	No		2	Yes	Yes	0	0	0	0	0	0	0	0	0	0	1	0	C. jejuni project, matrix	v3.1	Parrish et al., Genome Biology	08_08_2005
Cj0401	Cj0060c	lysS	fliM	27	57	49	54	1.75911	0	1.75911	0.157295	v1.0	yes	Yes	No		2	Yes	Yes	0	0	0	0	0	0	0	0	0	0	1	0	C. jejuni project, matrix	v3.1	Parrish et al., Genome Biology	08_08_2005
Cj0401	Cj0605	lysS	Cj0605	27	57	17	18	1.25911	0	1.25911	0.11254	v1.0	yes	Yes	No		2	Yes	Yes	0	0	0	0	0	0	0	0	0	0	1	0	C. jejuni project, matrix	v3.1	Parrish et al., Genome Biology	08_08_2005
Cj0401	Cj1096c	lysS	metK	27	57	27	32	1.75911	0	1.75911	0.169816	v1.0	yes	Yes	No		2	Yes	Yes	0	0	0	0	0	0	0	0	1	1	1	0	C. jejuni project, matrix	v3.1	Parrish et al., Genome Biology	08_08_2005
Cj0401	Cj0470	lysS	tuf	27	57	10	16	1.75911	0	1.75911	0.205554	v1.0	yes	Yes	No		2	Yes	Yes	0	0	0	1	0	0	0	0	1	0	1	0	C. jejuni project, matrix	v3.1	Parrish et al., Genome Biology	08_08_2005
Cj0401	Cj0582	lysS	lysC	27	57	12	21	1.75911	0	1.75911	0.202555	v1.0	yes	Yes	No		2	Yes	Yes	0	0	0	0	0	0	0	0	0	0	1	0	C. jejuni project, matrix	v3.1	Parrish et al., Genome Biology	08_08_2005
Cj0401	Cj0172c	lysS	Cj0172c	27	57	14	18	1.75911	0	1.75911	0.19372	v1.0	yes	Yes	No		2	Yes	Yes	0	0	0	0	0	0	0	0	0	0	1	0	C. jejuni project, matrix	v3.1	Parrish et al., Genome Biology	08_08_2005
Cj0401	Cj1271c	lysS	tyrS	27	57	24	25	1.25911	0	1.25911	0.101203	v1.0	yes	Yes	No		2	Yes	Yes	0	0	0	0	0	0	0	0	0	0	1	0	C. jejuni project, matrix	v3.1	Parrish et al., Genome Biology	08_08_2005
Cj0401	Cj0432c	lysS	murD	27	57	18	38	1.75911	0	1.75911	0.178721	v1.0	yes	Yes	No		2	Yes	Yes	0	0	0	0	0	0	0	0	1	1	1	0	C. jejuni project, matrix	v3.1	Parrish et al., Genome Biology	08_08_2005
Cj0401	Cj0442	lysS	fabF	27	57	37	37	1.75911	0	1.75911	0.144411	v1.0	yes	Yes	No		2	Yes	Yes	0	0	0	0	0	0	0	0	0	0	1	0	C. jejuni project, matrix	v3.1	Parrish et al., Genome Biology	08_08_2005
Cj0401	Cj0463	lysS	Cj0463	27	57	11	15	1.25911	0	1.25911	0.119692	v1.0	yes	Yes	No		2	Yes	Yes	0	0	1	0	0	0	0	0	0	0	1	0	C. jejuni project, matrix	v3.1	Parrish et al., Genome Biology	08_08_2005
Cj0401	Cj0765c	lysS	hisS	27	57	31	34	2.75911	0	2.75911	0.357689	v1.0	yes	Yes	No		2	Yes	Yes	0	0	0	0	0	0	0	0	1	1	1	0	C. jejuni project, matrix	v3.1	Parrish et al., Genome Biology	08_08_2005
Cj0401	Cj1287c	lysS	Cj1287c	27	57	15	17	1.75911	0	1.75911	0.192723	v1.0	yes	Yes	No		2	Yes	Yes	0	0	0	0	0	0	0	0	0	0	1	0	C. jejuni project, matrix	v3.1	Parrish et al., Genome Biology	08_08_2005
Cj0401	Cj0389	lysS	serS	27	57	23	35	1.75911	0	1.75911	0.173591	v1.0	yes	Yes	No		2	Yes	Yes	0	0	0	1	0	0	0	0	1	1	1	0	C. jejuni project, matrix	v3.1	Parrish et al., Genome Biology	08_08_2005
Cj0401	Cj0005c	lysS	Cj0005c	27	57	37	38	1.75911	0	1.75911	0.162739	v1.0	yes	Yes	No		2	Yes	Yes	0	0	0	0	0	0	0	0	0	0	1	0	C. jejuni project, matrix	v3.1	Parrish et al., Genome Biology	08_08_2005
Cj0765c	Cj0505c	hisS	Cj0505c	3	34	43	46	1.34766	0	1.34766	0.211199	v1.0	yes	Yes	No		2	Yes	Yes	0	0	0	0	0	0	0	0	0	0	1	1	C. jejuni project, matrix	v3.1	Parrish et al., Genome Biology	08_08_2005
Cj0765c	Cj0762c	hisS	aspB	3	34	38	38	1.34766	0	1.34766	0.203997	v1.0	yes	Yes	No		2	Yes	Yes	0	0	0	0	0	0	0	0	0	0	1	1	C. jejuni project, matrix	v3.1	Parrish et al., Genome Biology	08_08_2005
Cj0765c	Cj0765c	hisS	hisS	3	34	31	34	2.84766	0.994792	3.84245	0.947628	v1.0	yes	Yes	No		2	Yes	Yes	1	0	0	1	0	0	0	0	1	1	1	1	C. jejuni project, matrix	v3.1	Parrish et al., Genome Biology	08_08_2005
Cj1612	Cj1329	prfA	Cj1329	2	6	93	94	1.92535	0	1.92535	0.467923	v1.0	yes	Yes	No		2	Yes	Yes	0	0	0	0	0	0	0	0	0	0	1	1	C. jejuni project, matrix	v3.1	Parrish et al., Genome Biology	08_08_2005
Cj1612	Cj1317	prfA	neuB3	2	6	21	22	1.92535	0	1.92535	0.551535	v1.0	yes	Yes	No		2	Yes	Yes	0	0	0	0	0	0	0	0	0	0	1	1	C. jejuni project, matrix	v3.1	Parrish et al., Genome Biology	08_08_2005
Cj1374c	Cj0995c	Cj1374c	hemB	3	43	10	10	2.94271	1.97396	4.91667	0.990149	v1.0	yes	Yes	Yes	5	2	Yes	Yes	0	0	0	0	0	0	0	0	0	1	0	0	C. jejuni project, matrix	v3.1	Parrish et al., Genome Biology	08_08_2005
Cj1218c	Cj0053c	ribA_6B	trmU	4	6	8	9	1.83203	0	1.83203	0.523678	v1.0	yes	Yes	No		2	Yes	Yes	0	0	0	0	0	0	0	0	0	0	0	1	C. jejuni project, matrix	v3.1	Parrish et al., Genome Biology	08_08_2005
Cj1218c	Cj0760	ribA_6B	Cj0760	4	6	3	5	2.83203	0.984375	3.81641	0.978503	v1.0	yes	Yes	No		2	Yes	Yes	0	0	0	0	0	0	0	0	0	0	0	1	C. jejuni project, matrix	v3.1	Parrish et al., Genome Biology	08_08_2005
Cj1218c	Cj1329	ribA_6B	Cj1329	4	6	93	94	1.83203	0	1.83203	0.389387	v1.0	yes	Yes	No		2	Yes	Yes	0	0	0	0	0	0	0	0	0	0	0	1	C. jejuni project, matrix	v3.1	Parrish et al., Genome Biology	08_08_2005
Cj0424	Cj0599	Cj0424	Cj0599	36	60	41	97	2.84976	0.966346	3.81611	0.866249	v1.0	yes	Yes	No		3	Yes	Yes	0	1	0	0	0	0	0	0	0	0	0	0	C. jejuni project, matrix	v3.1	Parrish et al., Genome Biology	08_08_2005
Cj0424	Cj1615	Cj0424	chuB	36	60	2	2	0	1.96635	1.96635	0.806893	v1.0	yes	Yes	No		2	Yes	Yes	0	0	0	0	0	0	0	0	0	0	0	0	C. jejuni project, matrix	v3.1	Parrish et al., Genome Biology	08_08_2005
Cj0424	Cj0329c	Cj0424	plsX	36	60	4	4	0.34976	0.966346	1.31611	0.495542	v1.0	yes	Yes	No		2	Yes	Yes	0	0	0	0	0	0	0	0	1	0	0	0	C. jejuni project, matrix	v3.1	Parrish et al., Genome Biology	08_08_2005
Cj0424	Cj1204c	Cj0424	atpB	36	60	6	6	2.84976	0.466346	3.31611	0.789257	v1.0	yes	Yes	No		3	Yes	Yes	0	0	0	0	0	0	0	0	0	0	0	0	C. jejuni project, matrix	v3.1	Parrish et al., Genome Biology	08_08_2005
Cj0424	Cj0319	Cj0424	fliG	36	60	40	40	2.84976	0	2.84976	0.326491	v1.0	yes	Yes	No		3	Yes	Yes	0	0	0	0	0	0	0	0	0	0	0	0	C. jejuni project, matrix	v3.1	Parrish et al., Genome Biology	08_08_2005
Cj0424	Cj1039	Cj0424	murG	36	60	7	7	1.34976	0	1.34976	0.129274	v1.0	yes	Yes	No		2	Yes	Yes	0	0	0	0	0	0	0	0	1	0	0	0	C. jejuni project, matrix	v3.1	Parrish et al., Genome Biology	08_08_2005
Cj1707c	Cj0995c	rplC	hemB	5	6	10	10	2.95729	0.989583	3.94687	0.970444	v1.0	yes	Yes	No		2	Yes	Yes	0	0	0	0	0	0	0	0	0	1	1	1	C. jejuni project, matrix	v3.1	Parrish et al., Genome Biology	08_08_2005
Cj0429c	Cj1453c	Cj0429c	Cj1453c	5	8	48	52	2.66927	0	2.66927	0.577582	v1.0	yes	Yes	No		2	Yes	Yes	0	0	0	0	0	0	0	0	0	0	0	0	C. jejuni project, matrix	v3.1	Parrish et al., Genome Biology	08_08_2005
Cj0429c	Cj1329	Cj0429c	Cj1329	5	8	93	94	2.66927	0	2.66927	0.537795	v1.0	yes	Yes	No		2	Yes	Yes	0	0	0	0	0	0	0	0	0	0	0	0	C. jejuni project, matrix	v3.1	Parrish et al., Genome Biology	08_08_2005
Cj0429c	Cj1023c	Cj0429c	asd	5	8	43	63	1.16927	0	1.16927	0.212997	v1.0	yes	Yes	No		2	Yes	Yes	0	0	0	0	0	0	0	0	1	0	0	0	C. jejuni project, matrix	v3.1	Parrish et al., Genome Biology	08_08_2005
Cj0192c	Cj1151c	clpP	waaD	69	100	7	7	1.44783	0	1.44783	0.102381	v1.0	yes	Yes	No		2	Yes	Yes	0	0	0	1	0	0	1	0	0	0	0	0	C. jejuni project, matrix	v3.1	Parrish et al., Genome Biology	08_08_2005
Cj0192c	Cj0388	clpP	trpS	69	100	3	3	1.44783	0	1.44783	0.120031	v1.0	yes	Yes	No		2	Yes	Yes	0	0	0	0	0	0	0	0	1	1	0	0	C. jejuni project, matrix	v3.1	Parrish et al., Genome Biology	08_08_2005
Cj0192c	Cj1453c	clpP	Cj1453c	69	100	48	52	1.44783	0	1.44783	0.0788619	v1.0	yes	Yes	No		2	Yes	Yes	0	0	0	0	0	0	0	0	0	0	0	0	C. jejuni project, matrix	v3.1	Parrish et al., Genome Biology	08_08_2005
Cj0192c	Cj0576	clpP	lpxD	69	100	28	38	2.44783	0	2.44783	0.223955	v1.0	yes	Yes	No		2	Yes	Yes	0	0	0	0	0	0	0	0	1	1	0	0	C. jejuni project, matrix	v3.1	Parrish et al., Genome Biology	08_08_2005
Cj0192c	Cj1319	clpP	Cj1319	69	100	12	13	1.94783	0	1.94783	0.175007	v1.0	yes	Yes	No		2	Yes	Yes	0	0	0	1	0	0	0	0	0	0	0	0	C. jejuni project, matrix	v3.1	Parrish et al., Genome Biology	08_08_2005
Cj0192c	Cj1633	clpP	Cj1633	69	100	23	23	1.94783	0	1.94783	0.140872	v1.0	yes	Yes	No		2	Yes	Yes	0	0	0	0	0	0	0	0	0	0	0	0	C. jejuni project, matrix	v3.1	Parrish et al., Genome Biology	08_08_2005
Cj0192c	Cj0995c	clpP	hemB	69	100	10	10	1.44783	0	1.44783	0.094409	v1.0	yes	Yes	No		2	Yes	Yes	0	0	0	0	0	0	0	0	0	1	0	0	C. jejuni project, matrix	v3.1	Parrish et al., Genome Biology	08_08_2005
Cj0192c	Cj0905c	clpP	alr	69	100	11	11	1.44783	0	1.44783	0.0957554	v1.0	yes	Yes	No		2	Yes	Yes	0	0	0	0	0	0	0	0	0	0	0	0	C. jejuni project, matrix	v3.1	Parrish et al., Genome Biology	08_08_2005
Cj0192c	Cj1131c	clpP	galE	69	100	45	46	2.44783	0	2.44783	0.206577	v1.0	yes	Yes	No		2	Yes	Yes	0	0	0	0	0	0	0	0	0	0	0	0	C. jejuni project, matrix	v3.1	Parrish et al., Genome Biology	08_08_2005
Cj0192c	Cj1529c	clpP	purM	69	100	46	48	2.44783	0	2.44783	0.202513	v1.0	yes	Yes	No		2	Yes	Yes	0	0	0	0	0	0	0	0	0	0	0	0	C. jejuni project, matrix	v3.1	Parrish et al., Genome Biology	08_08_2005
Cj0192c	Cj0897c	clpP	pheS	69	100	12	12	1.44783	0	1.44783	0.0957554	v1.0	yes	Yes	No		2	Yes	Yes	0	0	0	0	0	0	0	0	1	1	0	0	C. jejuni project, matrix	v3.1	Parrish et al., Genome Biology	08_08_2005
Cj0192c	Cj0029	clpP	ansA	69	100	25	26	1.44783	0	1.44783	0.091677	v1.0	yes	Yes	No		2	Yes	Yes	0	0	0	0	0	0	0	0	0	0	0	0	C. jejuni project, matrix	v3.1	Parrish et al., Genome Biology	08_08_2005
Cj0192c	Cj0340	clpP	Cj0340	69	100	30	47	2.44783	0	2.44783	0.220993	v1.0	yes	Yes	No		2	Yes	Yes	0	1	0	0	0	0	0	0	0	0	0	0	C. jejuni project, matrix	v3.1	Parrish et al., Genome Biology	08_08_2005
Cj0192c	Cj1622	clpP	ribD	69	100	52	53	2.44783	0	2.44783	0.198831	v1.0	yes	Yes	No		2	Yes	Yes	0	0	0	0	0	0	0	0	0	0	0	0	C. jejuni project, matrix	v3.1	Parrish et al., Genome Biology	08_08_2005
Cj0192c	Cj1329	clpP	Cj1329	69	100	93	94	2.44783	0	2.44783	0.178402	v1.0	yes	Yes	No		2	Yes	Yes	0	0	0	0	0	0	0	0	0	0	0	0	C. jejuni project, matrix	v3.1	Parrish et al., Genome Biology	08_08_2005
Cj0192c	Cj0224	clpP	argC	69	100	35	35	2.44783	0	2.44783	0.199453	v1.0	yes	Yes	No		2	Yes	Yes	0	0	0	0	0	0	0	0	0	0	0	0	C. jejuni project, matrix	v3.1	Parrish et al., Genome Biology	08_08_2005
Cj0192c	Cj0319	clpP	fliG	69	100	40	40	2.44783	0	2.44783	0.193755	v1.0	yes	Yes	No		2	Yes	Yes	0	0	0	0	0	0	0	0	0	0	0	0	C. jejuni project, matrix	v3.1	Parrish et al., Genome Biology	08_08_2005
Cj0192c	Cj1023c	clpP	asd	69	100	43	63	1.94783	0	1.94783	0.138811	v1.0	yes	Yes	No		2	Yes	Yes	0	0	0	0	0	0	0	0	1	0	0	0	C. jejuni project, matrix	v3.1	Parrish et al., Genome Biology	08_08_2005
Cj0192c	Cj1428c	clpP	fcl	69	100	27	28	1.44783	0	1.44783	0.0882062	v1.0	yes	Yes	No		2	Yes	Yes	0	0	0	1	0	0	0	0	0	0	0	0	C. jejuni project, matrix	v3.1	Parrish et al., Genome Biology	08_08_2005
Cj1649	Cj0599	Cj1649	Cj0599	5	17	41	97	2.92014	0	2.92014	0.55456	v1.0	yes	Yes	No		2	Yes	Yes	0	0	0	0	0	0	0	0	0	0	0	0	C. jejuni project, matrix	v3.1	Parrish et al., Genome Biology	08_08_2005
Cj1458c	Cj1453c	thiL	Cj1453c	9	10	48	52	2.92656	0.992708	3.91927	0.94623	v1.0	yes	Yes	No		2	Yes	Yes	0	0	0	0	0	0	0	0	0	0	0	0	C. jejuni project, matrix	v3.1	Parrish et al., Genome Biology	08_08_2005
Cj1458c	Cj1329	thiL	Cj1329	9	10	93	94	2.42656	0	2.42656	0.435464	v1.0	yes	Yes	No		2	Yes	Yes	0	0	0	0	0	0	0	0	0	0	0	0	C. jejuni project, matrix	v3.1	Parrish et al., Genome Biology	08_08_2005
Cj0154c	Cj0905c	Cj0154c	alr	74	75	11	11	1.70715	0	1.70715	0.162633	v1.0	yes	Yes	No		2	Yes	Yes	0	0	0	0	0	0	0	0	0	0	0	1	C. jejuni project, matrix	v3.1	Parrish et al., Genome Biology	08_08_2005
Cj0154c	Cj0613	Cj0154c	pstS	74	75	34	34	2.20715	0	2.20715	0.21067	v1.0	yes	Yes	No		2	Yes	Yes	0	0	0	0	0	0	0	0	0	0	0	1	C. jejuni project, matrix	v3.1	Parrish et al., Genome Biology	08_08_2005
Cj0154c	Cj1217c	Cj0154c	Cj1217c	74	75	10	10	2.70715	0	2.70715	0.35087	v1.0	yes	Yes	No		2	Yes	Yes	0	0	0	0	0	0	0	0	0	0	0	1	C. jejuni project, matrix	v3.1	Parrish et al., Genome Biology	08_08_2005
Cj0154c	Cj1329	Cj0154c	Cj1329	74	75	93	94	2.20715	0	2.20715	0.186696	v1.0	yes	Yes	No		2	Yes	Yes	0	0	0	0	0	0	0	0	0	0	0	1	C. jejuni project, matrix	v3.1	Parrish et al., Genome Biology	08_08_2005
Cj0177	Cj0599	Cj0177	Cj0599	1	5	41	97	1.97917	0	1.97917	0.606255	v1.0	yes	Yes	No		2	Yes	Yes	0	0	0	0	0	0	0	0	0	0	0	0	C. jejuni project, matrix	v3.1	Parrish et al., Genome Biology	08_08_2005
Cj0504c	Cj0328c	Cj0504c	fabH	12	43	31	36	1.24358	0	1.24358	0.098532	v1.0	yes	Yes	No		2	Yes	Yes	0	0	0	0	0	0	0	0	0	0	0	0	C. jejuni project, matrix	v3.1	Parrish et al., Genome Biology	08_08_2005
Cj0504c	Cj0554	Cj0504c	Cj0554	12	43	28	34	1.24358	0	1.24358	0.103865	v1.0	yes	Yes	No		2	Yes	Yes	0	0	0	0	0	0	0	0	0	0	0	0	C. jejuni project, matrix	v3.1	Parrish et al., Genome Biology	08_08_2005
Cj0504c	Cj1023c	Cj0504c	asd	12	43	43	63	1.24358	0	1.24358	0.0967583	v1.0	yes	Yes	No		2	Yes	Yes	0	0	0	0	0	0	0	0	1	0	0	0	C. jejuni project, matrix	v3.1	Parrish et al., Genome Biology	08_08_2005
Cj0534	Cj1329	sucD	Cj1329	9	13	93	94	1.41332	0	1.41332	0.191841	v1.0	yes	Yes	No		2	Yes	Yes	0	0	0	0	0	0	0	0	0	0	0	0	C. jejuni project, matrix	v3.1	Parrish et al., Genome Biology	08_08_2005
Cj1726c	Cj1453c	metA	Cj1453c	24	38	48	52	2.75559	0	2.75559	0.383622	v1.0	yes	Yes	No		2	Yes	Yes	0	0	0	0	0	0	0	0	0	0	0	0	C. jejuni project, matrix	v3.1	Parrish et al., Genome Biology	08_08_2005
Cj1726c	Cj1329	metA	Cj1329	24	38	93	94	2.75559	0	2.75559	0.346243	v1.0	yes	Yes	No		2	Yes	Yes	0	0	0	0	0	0	0	0	0	0	0	0	C. jejuni project, matrix	v3.1	Parrish et al., Genome Biology	08_08_2005
Cj1648	Cj0599	Cj1648	Cj0599	32	32	41	97	2.66653	0.981908	3.64844	0.983719	v1.0	yes	Yes	No		2	Yes	Yes	0	0	0	0	0	0	0	0	0	0	0	0	C. jejuni project, matrix	v3.1	Parrish et al., Genome Biology	08_08_2005
Cj1648	Cj1453c	Cj1648	Cj1453c	32	32	48	52	1.16653	0	1.16653	0.462564	v1.0	yes	Yes	No		2	Yes	Yes	0	0	0	0	0	0	0	0	0	0	0	0	C. jejuni project, matrix	v3.1	Parrish et al., Genome Biology	08_08_2005
Cj1648	Cj0951c	Cj1648	Cj0951c	32	32	5	5	1.16653	0	1.16653	0.589719	v1.0	yes	Yes	No		2	Yes	Yes	0	0	0	0	0	0	0	0	0	0	0	0	C. jejuni project, matrix	v3.1	Parrish et al., Genome Biology	08_08_2005
Cj1648	Cj1529c	Cj1648	purM	32	32	46	48	2.16653	0	2.16653	0.736831	v1.0	yes	Yes	No		2	Yes	Yes	0	0	0	0	0	0	0	0	0	0	0	0	C. jejuni project, matrix	v3.1	Parrish et al., Genome Biology	08_08_2005
Cj1648	Cj0613	Cj1648	pstS	32	32	34	34	1.66653	0	1.66653	0.617019	v1.0	yes	Yes	No		2	Yes	Yes	0	0	0	0	0	0	0	0	0	0	0	0	C. jejuni project, matrix	v3.1	Parrish et al., Genome Biology	08_08_2005
Cj1648	Cj0175c	Cj1648	Cj0175c	32	32	14	33	2.16653	0	2.16653	0.791431	v1.0	yes	Yes	No		2	Yes	Yes	0	0	0	0	0	0	0	0	0	0	0	0	C. jejuni project, matrix	v3.1	Parrish et al., Genome Biology	08_08_2005
Cj1648	Cj0554	Cj1648	Cj0554	32	32	28	34	1.16653	0	1.16653	0.494945	v1.0	yes	Yes	No		2	Yes	Yes	0	0	0	0	0	0	0	0	0	0	0	0	C. jejuni project, matrix	v3.1	Parrish et al., Genome Biology	08_08_2005
Cj1648	Cj1622	Cj1648	ribD	32	32	52	53	1.66653	0	1.66653	0.612961	v1.0	yes	Yes	No		2	Yes	Yes	0	0	0	0	0	0	0	0	0	0	0	0	C. jejuni project, matrix	v3.1	Parrish et al., Genome Biology	08_08_2005
Cj1648	Cj1329	Cj1648	Cj1329	32	32	93	94	1.66653	0	1.66653	0.58083	v1.0	yes	Yes	No		2	Yes	Yes	0	0	0	0	0	0	0	0	0	0	0	0	C. jejuni project, matrix	v3.1	Parrish et al., Genome Biology	08_08_2005
Cj1648	Cj0224	Cj1648	argC	32	32	35	35	1.16653	0	1.16653	0.456628	v1.0	yes	Yes	No		2	Yes	Yes	0	0	0	0	0	0	0	0	0	0	0	0	C. jejuni project, matrix	v3.1	Parrish et al., Genome Biology	08_08_2005
Cj1648	Cj1023c	Cj1648	asd	32	32	43	63	1.66653	0	1.66653	0.631487	v1.0	yes	Yes	No		2	Yes	Yes	0	0	0	0	0	0	0	0	1	0	0	0	C. jejuni project, matrix	v3.1	Parrish et al., Genome Biology	08_08_2005
Cj1236	Cj1236	Cj1236	Cj1236	16	20	4	20	1.7432	0	1.7432	0.34447	v1.0	yes	Yes	No		2	Yes	Yes	1	0	0	0	0	0	0	0	0	0	0	0	C. jejuni project, matrix	v3.1	Parrish et al., Genome Biology	08_08_2005
Cj1236	Cj0576	Cj1236	lpxD	16	20	28	38	1.7432	0	1.7432	0.256902	v1.0	yes	Yes	No		2	Yes	Yes	0	0	0	0	0	0	0	0	1	1	0	0	C. jejuni project, matrix	v3.1	Parrish et al., Genome Biology	08_08_2005
Cj1236	Cj1329	Cj1236	Cj1329	16	20	93	94	1.7432	0	1.7432	0.20643	v1.0	yes	Yes	No		2	Yes	Yes	0	0	0	0	0	0	0	0	0	0	0	0	C. jejuni project, matrix	v3.1	Parrish et al., Genome Biology	08_08_2005
Cj1453c	Cj1453c	Cj1453c	Cj1453c	4	52	48	52	2.91276	1.98438	4.89714	0.986036	v1.0	yes	Yes	No		2	Yes	Yes	1	0	0	0	0	0	0	0	0	0	0	0	C. jejuni project, matrix	v3.1	Parrish et al., Genome Biology	08_08_2005
Cj1453c	Cj1329	Cj1453c	Cj1329	4	52	93	94	1.41276	0	1.41276	0.199591	v1.0	yes	Yes	No		2	Yes	Yes	0	0	0	0	0	0	0	0	0	0	0	0	C. jejuni project, matrix	v3.1	Parrish et al., Genome Biology	08_08_2005
Cj0495	Cj1635c	Cj0495	rnc	2	2	5	5	2.42708	0	2.42708	0.94779	v1.0	yes	Yes	No		2	No	Yes	0	0	0	0	0	0	0	0	1	1	0	0	C. jejuni project, matrix	v3.1	Parrish et al., Genome Biology	08_08_2005
Cj0495	Cj1329	Cj0495	Cj1329	2	2	93	94	1.42708	0	1.42708	0.786774	v1.0	yes	Yes	No		2	No	Yes	0	0	0	0	0	0	0	0	0	0	0	0	C. jejuni project, matrix	v3.1	Parrish et al., Genome Biology	08_08_2005
Cj0524	Cj1329	Cj0524	Cj1329	7	58	93	94	1.82917	0	1.82917	0.218611	v1.0	yes	Yes	No		2	Yes	Yes	0	0	0	0	0	0	0	0	0	0	0	0	C. jejuni project, matrix	v3.1	Parrish et al., Genome Biology	08_08_2005
Cj0336c	Cj0599	motB	Cj0599	32	47	41	97	2.75497	1.98059	4.73556	0.96758	v1.0	yes	Yes	Yes	4	2	Yes	Yes	0	1	0	0	0	0	0	0	0	0	0	0	C. jejuni project, matrix	v3.1	Parrish et al., Genome Biology	08_08_2005
Cj0336c	Cj0175c	motB	Cj0175c	32	47	14	33	2.75497	0	2.75497	0.42092	v1.0	yes	Yes	No		2	Yes	Yes	0	0	0	0	0	0	0	0	0	0	0	0	C. jejuni project, matrix	v3.1	Parrish et al., Genome Biology	08_08_2005
Cj0833c	Cj1329	Cj0833c	Cj1329	8	21	93	94	1.36343	0	1.36343	0.15751	v1.0	yes	Yes	No		2	Yes	Yes	0	0	0	0	0	0	0	0	0	0	0	0	C. jejuni project, matrix	v3.1	Parrish et al., Genome Biology	08_08_2005
Cj0720c	Cj0161c	flaC	moaA	152	152	9	9	1.15799	0	1.15799	0.358557	v1.0	yes	Yes	No		2	Yes	Yes	0	0	0	0	0	0	0	0	0	0	0	0	C. jejuni project, matrix	v3.1	Parrish et al., Genome Biology	08_08_2005
Cj0720c	Cj0987c	flaC	Cj0987c	152	152	4	4	1.15799	0	1.15799	0.382966	v1.0	yes	Yes	No		2	Yes	Yes	0	0	0	0	0	0	0	0	0	0	0	0	C. jejuni project, matrix	v3.1	Parrish et al., Genome Biology	08_08_2005
Cj0720c	Cj1352	flaC	ceuB	152	152	5	5	1.15799	0	1.15799	0.375808	v1.0	yes	Yes	No		2	Yes	Yes	0	0	0	0	0	0	0	0	0	0	0	0	C. jejuni project, matrix	v3.1	Parrish et al., Genome Biology	08_08_2005
Cj0720c	Cj1237c	flaC	Cj1237c	152	152	6	6	1.15799	0	1.15799	0.363738	v1.0	yes	Yes	No		2	Yes	Yes	0	0	0	0	0	0	0	0	0	0	0	0	C. jejuni project, matrix	v3.1	Parrish et al., Genome Biology	08_08_2005
Cj0720c	Cj1538c	flaC	Cj1538c	152	152	5	5	1.15799	0	1.15799	0.36945	v1.0	yes	Yes	No		2	Yes	Yes	0	0	0	0	0	0	0	0	0	0	0	0	C. jejuni project, matrix	v3.1	Parrish et al., Genome Biology	08_08_2005
Cj0720c	Cj0396c	flaC	Cj0396c	152	152	3	3	1.15799	0	1.15799	0.375808	v1.0	yes	Yes	No		2	Yes	Yes	0	0	0	0	0	0	0	0	0	0	0	0	C. jejuni project, matrix	v3.1	Parrish et al., Genome Biology	08_08_2005
Cj0720c	Cj0529c	flaC	Cj0529c	152	152	3	3	1.15799	0	1.15799	0.382966	v1.0	yes	Yes	No		2	Yes	Yes	0	0	0	0	0	0	0	0	0	0	0	0	C. jejuni project, matrix	v3.1	Parrish et al., Genome Biology	08_08_2005
Cj0720c	Cj1243	flaC	hemE	152	152	7	7	1.15799	0	1.15799	0.353819	v1.0	yes	Yes	No		2	Yes	Yes	0	0	0	0	0	0	0	0	0	0	0	0	C. jejuni project, matrix	v3.1	Parrish et al., Genome Biology	08_08_2005
Cj0720c	Cj0358	flaC	Cj0358	152	152	8	8	1.15799	0	1.15799	0.353819	v1.0	yes	Yes	No		2	Yes	Yes	0	0	0	0	0	0	0	0	0	0	0	0	C. jejuni project, matrix	v3.1	Parrish et al., Genome Biology	08_08_2005
Cj0720c	Cj0826	flaC	Cj0826	152	152	4	4	1.15799	0	1.15799	0.382966	v1.0	yes	Yes	No		2	Yes	Yes	0	0	0	0	0	0	0	0	0	0	0	0	C. jejuni project, matrix	v3.1	Parrish et al., Genome Biology	08_08_2005
Cj0720c	Cj1133	flaC	waaC	152	152	3	3	1.15799	0	1.15799	0.391142	v1.0	yes	Yes	No		2	Yes	Yes	0	0	0	0	0	0	0	0	0	0	0	0	C. jejuni project, matrix	v3.1	Parrish et al., Genome Biology	08_08_2005
Cj0293	Cj1453c	surE	Cj1453c	5	13	48	52	2.90104	0	2.90104	0.614615	v1.0	yes	Yes	No		2	Yes	Yes	0	0	0	0	0	0	0	0	0	0	0	0	C. jejuni project, matrix	v3.1	Parrish et al., Genome Biology	08_08_2005
Cj0293	Cj1329	surE	Cj1329	5	13	93	94	1.40104	0	1.40104	0.220573	v1.0	yes	Yes	No		2	Yes	Yes	0	0	0	0	0	0	0	0	0	0	0	0	C. jejuni project, matrix	v3.1	Parrish et al., Genome Biology	08_08_2005
Cj0274	Cj1453c	lpxA	Cj1453c	14	31	48	52	1.90234	0	1.90234	0.24508	v1.0	yes	Yes	No		2	Yes	Yes	0	0	0	0	0	0	0	0	0	0	0	1	C. jejuni project, matrix	v3.1	Parrish et al., Genome Biology	08_08_2005
Cj0274	Cj0576	lpxA	lpxD	14	31	28	38	1.90234	0	1.90234	0.268554	v1.0	yes	Yes	No		2	Yes	Yes	0	0	1	0	0	0	0	0	1	1	0	1	C. jejuni project, matrix	v3.1	Parrish et al., Genome Biology	08_08_2005
Cj0274	Cj1280c	lpxA	Cj1280c	14	31	13	13	1.90234	0	1.90234	0.286505	v1.0	yes	Yes	No		2	Yes	Yes	0	0	0	0	0	0	0	0	0	0	0	1	C. jejuni project, matrix	v3.1	Parrish et al., Genome Biology	08_08_2005
Cj0274	Cj1131c	lpxA	galE	14	31	45	46	1.40234	0	1.40234	0.155295	v1.0	yes	Yes	No		2	Yes	Yes	0	0	0	0	0	0	0	0	0	0	0	1	C. jejuni project, matrix	v3.1	Parrish et al., Genome Biology	08_08_2005
Cj0274	Cj1529c	lpxA	purM	14	31	46	48	1.90234	0	1.90234	0.244186	v1.0	yes	Yes	No		2	Yes	Yes	0	0	0	0	0	0	0	0	0	0	0	1	C. jejuni project, matrix	v3.1	Parrish et al., Genome Biology	08_08_2005
Cj0274	Cj0613	lpxA	pstS	14	31	34	34	1.90234	0	1.90234	0.243113	v1.0	yes	Yes	No		2	Yes	Yes	0	0	0	0	0	0	0	0	0	0	0	1	C. jejuni project, matrix	v3.1	Parrish et al., Genome Biology	08_08_2005
Cj0274	Cj1622	lpxA	ribD	14	31	52	53	1.90234	0	1.90234	0.239974	v1.0	yes	Yes	No		2	Yes	Yes	0	0	0	0	0	0	0	0	0	0	0	1	C. jejuni project, matrix	v3.1	Parrish et al., Genome Biology	08_08_2005
Cj0274	Cj1329	lpxA	Cj1329	14	31	93	94	1.56901	0	1.56901	0.157525	v1.0	yes	Yes	No		2	Yes	Yes	0	0	0	0	0	0	0	0	0	0	0	1	C. jejuni project, matrix	v3.1	Parrish et al., Genome Biology	08_08_2005
Cj0697	Cj0553	flgG2	Cj0553	106	108	2	2	1.96363	0.452567	2.4162	0.594085	v1.0	yes	Yes	No		2	No	Yes	0	0	0	0	0	0	0	0	0	0	0	0	C. jejuni project, matrix	v3.1	Parrish et al., Genome Biology	08_08_2005
Cj0697	Cj1148	flgG2	waaF	106	108	12	12	1.46363	0.952567	2.4162	0.659748	v1.0	yes	Yes	No		2	No	No	0	0	0	0	0	0	0	0	0	0	0	0	C. jejuni project, matrix	v3.1	Parrish et al., Genome Biology	08_08_2005
Cj0697	Cj0161c	flgG2	moaA	106	108	9	9	1.46363	0	1.46363	0.121591	v1.0	yes	Yes	No		2	No	Yes	0	0	0	0	0	0	0	0	0	0	0	0	C. jejuni project, matrix	v3.1	Parrish et al., Genome Biology	08_08_2005
Cj0697	Cj0630c	flgG2	Cj0630c	106	108	6	6	1.46363	0	1.46363	0.119402	v1.0	yes	Yes	No		2	No	Yes	0	0	0	0	0	0	0	0	0	0	0	0	C. jejuni project, matrix	v3.1	Parrish et al., Genome Biology	08_08_2005
Cj0697	Cj0987c	flgG2	Cj0987c	106	108	4	4	1.46363	0	1.46363	0.133219	v1.0	yes	Yes	No		2	No	Yes	0	0	0	0	0	0	0	0	0	0	0	0	C. jejuni project, matrix	v3.1	Parrish et al., Genome Biology	08_08_2005
Cj0697	Cj1543	flgG2	Cj1543	106	108	1	2	1.46363	0	1.46363	0.149071	v1.0	yes	Yes	No		2	No	Yes	0	0	0	0	0	0	0	0	0	0	0	0	C. jejuni project, matrix	v3.1	Parrish et al., Genome Biology	08_08_2005
Cj0697	Cj1352	flgG2	ceuB	106	108	5	5	2.46363	0	2.46363	0.306426	v1.0	yes	Yes	No		2	No	Yes	0	0	0	0	0	0	0	0	0	0	0	0	C. jejuni project, matrix	v3.1	Parrish et al., Genome Biology	08_08_2005
Cj0697	Cj1237c	flgG2	Cj1237c	106	108	6	6	1.96363	0	1.96363	0.20153	v1.0	yes	Yes	No		2	No	Yes	0	0	0	0	0	0	0	0	0	0	0	0	C. jejuni project, matrix	v3.1	Parrish et al., Genome Biology	08_08_2005
Cj0697	Cj0124c	flgG2	Cj0124c	106	108	2	2	1.96363	0	1.96363	0.215082	v1.0	yes	Yes	No		2	No	Yes	0	0	0	0	0	0	0	0	0	0	0	0	C. jejuni project, matrix	v3.1	Parrish et al., Genome Biology	08_08_2005
Cj0697	Cj1637c	flgG2	Cj1637c	106	108	2	2	2.46363	0	2.46363	0.300677	v1.0	yes	Yes	No		2	No	Yes	0	0	0	0	0	0	0	0	0	0	0	0	C. jejuni project, matrix	v3.1	Parrish et al., Genome Biology	08_08_2005
Cj0697	Cj1199	flgG2	Cj1199	106	108	4	4	1.46363	0	1.46363	0.137249	v1.0	yes	Yes	No		2	No	Yes	0	0	0	0	0	0	0	0	0	0	0	0	C. jejuni project, matrix	v3.1	Parrish et al., Genome Biology	08_08_2005
Cj0697	Cj1538c	flgG2	Cj1538c	106	108	5	5	1.96363	0	1.96363	0.205518	v1.0	yes	Yes	No		2	No	Yes	0	0	0	0	0	0	0	0	0	0	0	0	C. jejuni project, matrix	v3.1	Parrish et al., Genome Biology	08_08_2005
Cj0697	Cj0396c	flgG2	Cj0396c	106	108	3	3	1.96363	0	1.96363	0.209994	v1.0	yes	Yes	No		2	No	Yes	0	0	0	0	0	0	0	0	0	0	0	0	C. jejuni project, matrix	v3.1	Parrish et al., Genome Biology	08_08_2005
Cj0697	Cj0529c	flgG2	Cj0529c	106	108	3	3	1.96363	0	1.96363	0.215082	v1.0	yes	Yes	No		2	No	Yes	0	0	0	0	0	0	0	0	0	0	0	0	C. jejuni project, matrix	v3.1	Parrish et al., Genome Biology	08_08_2005
Cj0697	Cj1630	flgG2	tonB2	106	108	7	7	1.46363	0	1.46363	0.126708	v1.0	yes	Yes	No		2	No	Yes	0	0	0	0	0	0	0	0	0	0	0	0	C. jejuni project, matrix	v3.1	Parrish et al., Genome Biology	08_08_2005
Cj0697	Cj0577c	flgG2	queA	106	108	4	4	1.46363	0	1.46363	0.129748	v1.0	yes	Yes	No		2	No	Yes	0	0	0	0	0	0	0	0	0	0	0	0	C. jejuni project, matrix	v3.1	Parrish et al., Genome Biology	08_08_2005
Cj0697	Cj1133	flgG2	waaC	106	108	3	3	1.46363	0	1.46363	0.137249	v1.0	yes	Yes	No		2	No	Yes	0	0	0	0	0	0	0	0	0	0	0	0	C. jejuni project, matrix	v3.1	Parrish et al., Genome Biology	08_08_2005
Cj0697	Cj1363	flgG2	amaA	106	108	2	2	1.46363	0	1.46363	0.142029	v1.0	yes	Yes	No		2	No	Yes	0	0	0	0	0	0	0	0	0	0	0	0	C. jejuni project, matrix	v3.1	Parrish et al., Genome Biology	08_08_2005
Cj1319	Cj1319	Cj1319	Cj1319	1	13	12	13	2.96354	0	2.96354	0.818665	v1.0	yes	Yes	No		2	Yes	Yes	1	0	0	1	1	0	0	0	0	0	0	0	C. jejuni project, matrix	v3.1	Parrish et al., Genome Biology	08_08_2005
Cj0626	Cj0328c	hypE	fabH	25	40	31	36	1.3457	0	1.3457	0.117977	v1.0	yes	Yes	No		2	Yes	Yes	0	0	0	0	0	0	0	0	0	0	0	0	C. jejuni project, matrix	v3.1	Parrish et al., Genome Biology	08_08_2005
Cj0626	Cj0626	hypE	hypE	25	40	15	40	2.3457	1.99219	4.33789	0.967912	v1.0	yes	Yes	No		2	Yes	Yes	1	0	0	1	1	0	1	0	0	0	0	0	C. jejuni project, matrix	v3.1	Parrish et al., Genome Biology	08_08_2005
Cj0626	Cj1131c	hypE	galE	25	40	45	46	1.3457	0	1.3457	0.112771	v1.0	yes	Yes	No		2	Yes	Yes	0	0	0	0	0	0	0	0	0	0	0	0	C. jejuni project, matrix	v3.1	Parrish et al., Genome Biology	08_08_2005
Cj0626	Cj1529c	hypE	purM	25	40	46	48	1.8457	0	1.8457	0.18425	v1.0	yes	Yes	No		2	Yes	Yes	0	0	0	0	0	0	0	0	0	0	0	0	C. jejuni project, matrix	v3.1	Parrish et al., Genome Biology	08_08_2005
Cj0626	Cj0613	hypE	pstS	25	40	34	34	1.3457	0	1.3457	0.109726	v1.0	yes	Yes	No		2	Yes	Yes	0	0	0	0	0	0	0	0	0	0	0	0	C. jejuni project, matrix	v3.1	Parrish et al., Genome Biology	08_08_2005
Cj0626	Cj1622	hypE	ribD	25	40	52	53	2.3457	0	2.3457	0.271266	v1.0	yes	Yes	No		2	Yes	Yes	0	0	0	0	0	0	0	0	0	0	0	0	C. jejuni project, matrix	v3.1	Parrish et al., Genome Biology	08_08_2005
Cj0626	Cj1329	hypE	Cj1329	25	40	93	94	1.3457	0	1.3457	0.0958445	v1.0	yes	Yes	No		2	Yes	Yes	0	0	0	0	0	0	0	0	0	0	0	0	C. jejuni project, matrix	v3.1	Parrish et al., Genome Biology	08_08_2005
Cj0626	Cj0224	hypE	argC	25	40	35	35	1.3457	0	1.3457	0.108439	v1.0	yes	Yes	No		2	Yes	Yes	0	0	0	0	0	0	0	0	0	0	0	0	C. jejuni project, matrix	v3.1	Parrish et al., Genome Biology	08_08_2005
Cj0626	Cj0319	hypE	fliG	25	40	40	40	1.3457	0	1.3457	0.105001	v1.0	yes	Yes	No		2	Yes	Yes	0	0	0	0	0	0	0	0	0	0	0	0	C. jejuni project, matrix	v3.1	Parrish et al., Genome Biology	08_08_2005
Cj0626	Cj1023c	hypE	asd	25	40	43	63	1.3457	0	1.3457	0.115899	v1.0	yes	Yes	No		2	Yes	Yes	0	0	0	0	0	0	0	0	1	0	0	0	C. jejuni project, matrix	v3.1	Parrish et al., Genome Biology	08_08_2005
Cj0626	Cj1317	hypE	neuB3	25	40	21	22	1.3457	0	1.3457	0.129103	v1.0	yes	Yes	No		2	Yes	Yes	0	0	0	0	0	0	0	0	0	0	0	0	C. jejuni project, matrix	v3.1	Parrish et al., Genome Biology	08_08_2005
Cj0626	Cj1428c	hypE	fcl	25	40	27	28	1.3457	0	1.3457	0.12339	v1.0	yes	Yes	No		2	Yes	Yes	0	0	0	0	0	0	0	1	0	0	0	0	C. jejuni project, matrix	v3.1	Parrish et al., Genome Biology	08_08_2005
Cj1131c	Cj1131c	galE	galE	1	46	45	46	2.93229	0.989583	3.92188	0.971037	v1.0	yes	Yes	No		2	Yes	Yes	1	0	0	0	0	1	1	0	0	0	0	0	C. jejuni project, matrix	v3.1	Parrish et al., Genome Biology	08_08_2005
Cj1529c	Cj1529c	purM	purM	2	48	46	48	2.97049	0.993056	3.96354	0.960709	v1.0	yes	Yes	No		2	Yes	Yes	1	0	0	0	0	0	0	0	0	0	0	0	C. jejuni project, matrix	v3.1	Parrish et al., Genome Biology	08_08_2005
Cj1355	Cj0599	ceuE	Cj0599	12	13	41	97	2.94792	0.993056	3.94097	0.941687	v1.0	yes	Yes	No		2	No	Yes	0	0	0	0	0	0	0	0	0	0	0	0	C. jejuni project, matrix	v3.1	Parrish et al., Genome Biology	08_08_2005
Cj0029	Cj0029	ansA	ansA	1	26	25	26	2.95312	1.97917	4.93229	0.994298	v1.0	yes	Yes	No		2	Yes	Yes	1	0	0	0	0	1	1	0	0	0	0	0	C. jejuni project, matrix	v3.1	Parrish et al., Genome Biology	08_08_2005
Cj1293	Cj0328c	Cj1293	fabH	4	9	31	36	1.46354	0	1.46354	0.310229	v1.0	yes	Yes	No		2	Yes	Yes	0	0	0	0	0	0	0	0	0	0	0	0	C. jejuni project, matrix	v3.1	Parrish et al., Genome Biology	08_08_2005
Cj1293	Cj1529c	Cj1293	purM	4	9	46	48	1.96354	0	1.96354	0.426336	v1.0	yes	Yes	No		2	Yes	Yes	0	0	0	0	0	0	0	0	0	0	0	0	C. jejuni project, matrix	v3.1	Parrish et al., Genome Biology	08_08_2005
Cj1293	Cj1293	Cj1293	Cj1293	4	9	5	9	2.46354	3.46354	5.92708	0.998592	v1.0	yes	Yes	No		2	Yes	Yes	1	0	0	0	0	0	0	0	0	0	0	0	C. jejuni project, matrix	v3.1	Parrish et al., Genome Biology	08_08_2005
Cj1293	Cj1622	Cj1293	ribD	4	9	52	53	2.46354	0	2.46354	0.546938	v1.0	yes	Yes	No		2	Yes	Yes	0	0	0	0	0	0	0	0	0	0	0	0	C. jejuni project, matrix	v3.1	Parrish et al., Genome Biology	08_08_2005
Cj0340	Cj0016	Cj0340	Cj0016	17	47	17	24	1.09201	0	1.09201	0.112639	v1.0	yes	Yes	No		2	Yes	Yes	0	0	0	0	0	0	0	0	0	0	0	0	C. jejuni project, matrix	v3.1	Parrish et al., Genome Biology	08_08_2005
Cj0340	Cj0328c	Cj0340	fabH	17	47	31	36	1.09201	0	1.09201	0.0978062	v1.0	yes	Yes	No		2	Yes	Yes	0	0	0	0	0	0	0	0	0	0	0	0	C. jejuni project, matrix	v3.1	Parrish et al., Genome Biology	08_08_2005
Cj0340	Cj1633	Cj0340	Cj1633	17	47	23	23	1.09201	0	1.09201	0.0975422	v1.0	yes	Yes	No		2	Yes	Yes	0	0	0	0	0	0	0	0	0	0	0	0	C. jejuni project, matrix	v3.1	Parrish et al., Genome Biology	08_08_2005
Cj0340	Cj0905c	Cj0340	alr	17	47	11	11	1.09201	0	1.09201	0.111017	v1.0	yes	Yes	No		2	Yes	Yes	0	0	0	0	0	0	0	0	0	0	0	0	C. jejuni project, matrix	v3.1	Parrish et al., Genome Biology	08_08_2005
Cj0340	Cj1529c	Cj0340	purM	17	47	46	48	1.59201	0	1.59201	0.161987	v1.0	yes	Yes	No		2	Yes	Yes	0	0	0	0	0	0	0	0	0	0	0	0	C. jejuni project, matrix	v3.1	Parrish et al., Genome Biology	08_08_2005
Cj0340	Cj0029	Cj0340	ansA	17	47	25	26	1.09201	0	1.09201	0.106365	v1.0	yes	Yes	No		2	Yes	Yes	0	0	0	0	0	0	0	0	0	0	0	0	C. jejuni project, matrix	v3.1	Parrish et al., Genome Biology	08_08_2005
Cj0340	Cj0340	Cj0340	Cj0340	17	47	30	47	2.59201	3.48785	6.07986	0.994896	v1.0	yes	Yes	No		2	Yes	Yes	1	0	0	0	0	0	0	0	0	0	0	0	C. jejuni project, matrix	v3.1	Parrish et al., Genome Biology	08_08_2005
Cj0340	Cj1622	Cj0340	ribD	17	47	52	53	1.59201	0	1.59201	0.158895	v1.0	yes	Yes	No		2	Yes	Yes	0	0	0	0	0	0	0	0	0	0	0	0	C. jejuni project, matrix	v3.1	Parrish et al., Genome Biology	08_08_2005
Cj0340	Cj1329	Cj0340	Cj1329	17	47	93	94	1.09201	0	1.09201	0.079118	v1.0	yes	Yes	No		2	Yes	Yes	0	0	0	0	0	0	0	0	0	0	0	0	C. jejuni project, matrix	v3.1	Parrish et al., Genome Biology	08_08_2005
Cj0340	Cj0224	Cj0340	argC	17	47	35	35	1.09201	0	1.09201	0.089733	v1.0	yes	Yes	No		2	Yes	Yes	0	0	0	0	0	0	0	0	0	0	0	0	C. jejuni project, matrix	v3.1	Parrish et al., Genome Biology	08_08_2005
Cj0340	Cj1023c	Cj0340	asd	17	47	43	63	1.09201	0	1.09201	0.0960442	v1.0	yes	Yes	No		2	Yes	Yes	0	0	0	0	0	0	0	0	1	0	0	0	C. jejuni project, matrix	v3.1	Parrish et al., Genome Biology	08_08_2005
Cj0340	Cj1317	Cj0340	neuB3	17	47	21	22	1.09201	0	1.09201	0.107261	v1.0	yes	Yes	No		2	Yes	Yes	0	0	0	0	0	0	0	0	0	0	0	0	C. jejuni project, matrix	v3.1	Parrish et al., Genome Biology	08_08_2005
Cj0340	Cj1428c	Cj0340	fcl	17	47	27	28	1.09201	0	1.09201	0.102401	v1.0	yes	Yes	No		2	Yes	Yes	0	0	0	0	0	0	0	0	0	0	0	0	C. jejuni project, matrix	v3.1	Parrish et al., Genome Biology	08_08_2005
Cj0365c	Cj0599	Cj0365c	Cj0599	3	6	41	97	2.97179	0	2.97179	0.705539	v1.0	yes	Yes	No		2	Yes	Yes	0	0	0	0	0	0	0	0	0	0	0	0	C. jejuni project, matrix	v3.1	Parrish et al., Genome Biology	08_08_2005
Cj0365c	Cj0610c	Cj0365c	Cj0610c	3	6	6	6	2.72179	0	2.72179	0.715902	v1.0	no	Yes	No		1	Yes	Yes	0	0	0	0	0	0	0	0	0	0	0	0	C. jejuni project, matrix	v3.1	Parrish et al., Genome Biology	08_08_2005
Cj0742	Cj1329	Cj0742	Cj1329	2	5	93	94	1.96875	0	1.96875	0.47872	v1.0	yes	Yes	No		2	Yes	Yes	0	0	0	0	0	0	0	0	0	0	0	0	C. jejuni project, matrix	v3.1	Parrish et al., Genome Biology	08_08_2005
Cj1444c	Cj0599	kpsD	Cj0599	13	14	41	97	2.91001	0.988426	3.89844	0.940325	v1.0	yes	Yes	No		2	Yes	Yes	0	0	0	0	0	0	0	0	0	0	0	0	C. jejuni project, matrix	v3.1	Parrish et al., Genome Biology	08_08_2005
Cj1337	Cj1329	Cj1337	Cj1329	6	10	93	94	1.94878	0	1.94878	0.346462	v1.0	yes	Yes	No		2	Yes	Yes	0	0	0	0	0	0	0	0	0	0	0	0	C. jejuni project, matrix	v3.1	Parrish et al., Genome Biology	08_08_2005
Cj0240c	Cj0239c	Cj0240c	Cj0239c	3	38	5	5	2.93251	2.99219	5.9247	0.997792	v1.0	yes	Yes	No		2	Yes	Yes	0	0	0	0	0	1	1	0	0	0	1	0	C. jejuni project, matrix	v3.1	Parrish et al., Genome Biology	08_08_2005
Cj0093	Cj0599	Cj0093	Cj0599	18	26	41	97	2.91811	0.982639	3.90075	0.91779	v1.0	yes	Yes	No		2	Yes	Yes	0	0	0	0	0	0	0	0	0	0	0	0	C. jejuni project, matrix	v3.1	Parrish et al., Genome Biology	08_08_2005
Cj0093	Cj1204c	Cj0093	atpB	18	26	6	6	1.91811	0	1.91811	0.332994	v1.0	yes	Yes	No		2	Yes	Yes	0	0	0	0	0	0	0	0	0	0	0	0	C. jejuni project, matrix	v3.1	Parrish et al., Genome Biology	08_08_2005
Cj1402c	Cj0016	pgk	Cj0016	69	73	17	24	2.27865	0	2.27865	0.269286	v1.0	yes	Yes	No		2	Yes	Yes	0	0	0	0	0	0	0	0	0	0	1	1	C. jejuni project, matrix	v3.1	Parrish et al., Genome Biology	08_08_2005
Cj1402c	Cj0328c	pgk	fabH	69	73	31	36	2.27865	0	2.27865	0.23939	v1.0	yes	Yes	No		2	Yes	Yes	0	0	0	0	0	0	0	0	0	0	1	1	C. jejuni project, matrix	v3.1	Parrish et al., Genome Biology	08_08_2005
Cj1402c	Cj0626	pgk	hypE	69	73	15	40	1.27865	0	1.27865	0.112029	v1.0	yes	Yes	No		2	Yes	Yes	0	0	0	0	0	0	0	0	0	0	1	1	C. jejuni project, matrix	v3.1	Parrish et al., Genome Biology	08_08_2005
Cj1402c	Cj1633	pgk	Cj1633	69	73	23	23	1.27865	0	1.27865	0.090761	v1.0	yes	Yes	No		2	Yes	Yes	0	0	0	0	0	0	0	0	0	0	1	1	C. jejuni project, matrix	v3.1	Parrish et al., Genome Biology	08_08_2005
Cj1402c	Cj0995c	pgk	hemB	69	73	10	10	1.27865	0	1.27865	0.101965	v1.0	yes	Yes	No		2	Yes	Yes	0	0	0	0	0	0	0	0	0	1	1	1	C. jejuni project, matrix	v3.1	Parrish et al., Genome Biology	08_08_2005
Cj1402c	Cj1131c	pgk	galE	69	73	45	46	1.77865	0	1.77865	0.149484	v1.0	yes	Yes	No		2	Yes	Yes	0	0	0	0	0	0	0	0	0	0	1	1	C. jejuni project, matrix	v3.1	Parrish et al., Genome Biology	08_08_2005
Cj1402c	Cj1529c	pgk	purM	69	73	46	48	1.77865	0	1.77865	0.146336	v1.0	yes	Yes	No		2	Yes	Yes	0	0	0	0	0	0	0	0	0	0	1	1	C. jejuni project, matrix	v3.1	Parrish et al., Genome Biology	08_08_2005
Cj1402c	Cj0613	pgk	pstS	69	73	34	34	1.27865	0	1.27865	0.0844627	v1.0	yes	Yes	No		2	Yes	Yes	0	0	0	0	0	0	0	0	0	0	1	1	C. jejuni project, matrix	v3.1	Parrish et al., Genome Biology	08_08_2005
Cj1402c	Cj0175c	pgk	Cj0175c	69	73	14	33	1.27865	0	1.27865	0.111712	v1.0	yes	Yes	No		2	Yes	Yes	0	0	0	0	0	0	0	0	0	0	1	1	C. jejuni project, matrix	v3.1	Parrish et al., Genome Biology	08_08_2005
Cj1402c	Cj0554	pgk	Cj0554	69	73	28	34	2.27865	0	2.27865	0.250231	v1.0	yes	Yes	No		2	Yes	Yes	0	0	0	0	0	0	0	0	0	0	1	1	C. jejuni project, matrix	v3.1	Parrish et al., Genome Biology	08_08_2005
Cj1402c	Cj0340	pgk	Cj0340	69	73	30	47	1.27865	0	1.27865	0.0939263	v1.0	yes	Yes	No		2	Yes	Yes	0	0	0	0	0	0	0	0	0	0	1	1	C. jejuni project, matrix	v3.1	Parrish et al., Genome Biology	08_08_2005
Cj1402c	Cj1622	pgk	ribD	69	73	52	53	2.27865	0	2.27865	0.221839	v1.0	yes	Yes	No		2	Yes	Yes	0	0	0	0	0	0	0	0	0	0	1	1	C. jejuni project, matrix	v3.1	Parrish et al., Genome Biology	08_08_2005
Cj1402c	Cj1329	pgk	Cj1329	69	73	93	94	1.77865	0	1.77865	0.127841	v1.0	yes	Yes	No		2	Yes	Yes	0	0	0	0	0	0	0	0	0	0	1	1	C. jejuni project, matrix	v3.1	Parrish et al., Genome Biology	08_08_2005
Cj1402c	Cj0224	pgk	argC	69	73	35	35	2.27865	0	2.27865	0.222513	v1.0	yes	Yes	No		2	Yes	Yes	0	0	0	0	0	0	0	0	0	0	1	1	C. jejuni project, matrix	v3.1	Parrish et al., Genome Biology	08_08_2005
Cj1402c	Cj0319	pgk	fliG	69	73	40	40	2.27865	0	2.27865	0.216334	v1.0	yes	Yes	No		2	Yes	Yes	0	0	0	0	0	0	0	0	0	0	1	1	C. jejuni project, matrix	v3.1	Parrish et al., Genome Biology	08_08_2005
Cj1402c	Cj1023c	pgk	asd	69	73	43	63	1.27865	0	1.27865	0.0893569	v1.0	yes	Yes	No		2	Yes	Yes	0	0	0	0	0	0	0	0	1	0	1	1	C. jejuni project, matrix	v3.1	Parrish et al., Genome Biology	08_08_2005
Cj1402c	Cj1428c	pgk	fcl	69	73	27	28	2.27865	0	2.27865	0.248802	v1.0	yes	Yes	No		2	Yes	Yes	0	0	0	0	0	0	0	0	0	0	1	1	C. jejuni project, matrix	v3.1	Parrish et al., Genome Biology	08_08_2005
Cj1535c	Cj1329	pgi	Cj1329	38	50	93	94	1.06548	0	1.06548	0.0621861	v1.0	yes	Yes	No		2	Yes	Yes	0	0	0	0	0	0	0	0	0	0	0	0	C. jejuni project, matrix	v3.1	Parrish et al., Genome Biology	08_08_2005
Cj1576c	Cj1236	nuoD	Cj1236	1	11	4	20	2.94271	2.47396	5.41667	0.998064	v1.0	yes	Yes	No		2	Yes	Yes	0	1	0	0	0	0	0	0	0	0	0	0	C. jejuni project, matrix	v3.1	Parrish et al., Genome Biology	08_08_2005
Cj0367c	Cj0599	Cj0367c	Cj0599	23	26	41	97	2.27708	0	2.27708	0.249154	v1.0	yes	Yes	No		2	Yes	Yes	0	0	0	0	0	0	0	0	0	0	0	0	C. jejuni project, matrix	v3.1	Parrish et al., Genome Biology	08_08_2005
Cj0162c	Cj0599	Cj0162c	Cj0599	5	53	41	97	1.34854	0	1.34854	0.191697	v1.0	yes	Yes	No		2	Yes	Yes	0	1	0	0	0	0	0	0	0	0	0	0	C. jejuni project, matrix	v3.1	Parrish et al., Genome Biology	08_08_2005
Cj0162c	Cj1329	Cj0162c	Cj1329	5	53	93	94	2.84854	0	2.84854	0.482823	v1.0	yes	Yes	No		2	Yes	Yes	0	0	0	0	0	0	0	0	0	0	0	0	C. jejuni project, matrix	v3.1	Parrish et al., Genome Biology	08_08_2005
Cj0979c	Cj0599	Cj0979c	Cj0599	11	12	41	97	2.95602	0.984375	3.94039	0.952432	v1.0	yes	Yes	No		2	Yes	Yes	0	1	0	0	0	0	0	0	0	0	0	0	C. jejuni project, matrix	v3.1	Parrish et al., Genome Biology	08_08_2005
Cj1680c	Cj0599	Cj1680c	Cj0599	4	5	41	97	2.46615	0	2.46615	0.625749	v1.0	yes	Yes	No		2	Yes	Yes	0	0	0	0	0	0	0	0	0	0	0	0	C. jejuni project, matrix	v3.1	Parrish et al., Genome Biology	08_08_2005
Cj0416	Cj0599	Cj0416	Cj0599	12	12	41	97	1.23177	0	1.23177	0.614256	v1.0	yes	Yes	No		2	Yes	Yes	0	0	0	0	0	0	0	0	0	0	0	0	C. jejuni project, matrix	v3.1	Parrish et al., Genome Biology	08_08_2005
Cj0416	Cj1453c	Cj0416	Cj1453c	12	12	48	52	1.23177	0	1.23177	0.599965	v1.0	yes	Yes	No		2	Yes	Yes	0	0	0	0	0	0	0	0	0	0	0	0	C. jejuni project, matrix	v3.1	Parrish et al., Genome Biology	08_08_2005
Cj0416	Cj0576	Cj0416	lpxD	12	12	28	38	2.23177	0	2.23177	0.843892	v1.0	yes	Yes	No		2	Yes	Yes	0	0	0	0	0	0	0	0	1	1	0	0	C. jejuni project, matrix	v3.1	Parrish et al., Genome Biology	08_08_2005
Cj0416	Cj0281c	Cj0416	tal	12	12	9	9	1.23177	0	1.23177	0.671425	v1.0	yes	Yes	No		2	Yes	Yes	0	0	0	0	0	0	0	0	0	0	0	0	C. jejuni project, matrix	v3.1	Parrish et al., Genome Biology	08_08_2005
Cj0416	Cj0905c	Cj0416	alr	12	12	11	11	1.23177	0	1.23177	0.649747	v1.0	yes	Yes	No		2	Yes	Yes	0	0	0	0	0	0	0	0	0	0	0	0	C. jejuni project, matrix	v3.1	Parrish et al., Genome Biology	08_08_2005
Cj0416	Cj0897c	Cj0416	pheS	12	12	12	12	2.23177	2.96875	5.20052	0.99916	v1.0	yes	Yes	No		2	Yes	Yes	0	0	0	0	0	0	0	0	1	1	0	0	C. jejuni project, matrix	v3.1	Parrish et al., Genome Biology	08_08_2005
Cj0416	Cj1217c	Cj0416	Cj1217c	12	12	10	10	1.23177	0	1.23177	0.649747	v1.0	yes	Yes	No		2	Yes	Yes	0	0	0	0	0	0	0	0	0	0	0	0	C. jejuni project, matrix	v3.1	Parrish et al., Genome Biology	08_08_2005
Cj0416	Cj0358	Cj0416	Cj0358	12	12	8	8	1.23177	0	1.23177	0.661843	v1.0	yes	Yes	No		2	Yes	Yes	0	0	0	0	0	0	0	0	0	0	0	0	C. jejuni project, matrix	v3.1	Parrish et al., Genome Biology	08_08_2005
Cj0416	Cj1329	Cj0416	Cj1329	12	12	93	94	2.23177	0	2.23177	0.802664	v1.0	yes	Yes	No		2	Yes	Yes	0	0	0	0	0	0	0	0	0	0	0	0	C. jejuni project, matrix	v3.1	Parrish et al., Genome Biology	08_08_2005
Cj0416	Cj1023c	Cj0416	asd	12	12	43	63	1.23177	0	1.23177	0.612147	v1.0	yes	Yes	No		2	Yes	Yes	0	0	0	0	0	0	0	0	1	0	0	0	C. jejuni project, matrix	v3.1	Parrish et al., Genome Biology	08_08_2005
Cj0884	Cj1453c	rpsO	Cj1453c	20	20	48	52	2.77691	0	2.77691	0.410268	v1.0	yes	Yes	No		2	Yes	Yes	0	0	0	0	0	0	0	0	0	0	1	0	C. jejuni project, matrix	v3.1	Parrish et al., Genome Biology	08_08_2005
Cj0884	Cj0897c	rpsO	pheS	20	20	12	12	0.77691	0.47309	1.25	0.34716	v1.0	yes	Yes	No		2	Yes	Yes	0	0	0	0	0	0	0	0	1	1	1	0	C. jejuni project, matrix	v3.1	Parrish et al., Genome Biology	08_08_2005
Cj0884	Cj1595	rpsO	rpoA	20	20	2	2	1.77691	0	1.77691	0.297912	v1.0	yes	Yes	No		2	Yes	Yes	0	0	0	1	0	0	1	0	1	1	1	0	C. jejuni project, matrix	v3.1	Parrish et al., Genome Biology	08_08_2005
Cj0884	Cj1329	rpsO	Cj1329	20	20	93	94	2.77691	0	2.77691	0.37186	v1.0	yes	Yes	No		2	Yes	Yes	0	0	0	0	0	0	0	0	0	0	1	0	C. jejuni project, matrix	v3.1	Parrish et al., Genome Biology	08_08_2005
Cj0884	Cj0319	rpsO	fliG	20	20	40	40	1.52691	0	1.52691	0.151324	v1.0	yes	Yes	No		2	Yes	Yes	0	0	0	0	0	0	0	0	0	0	1	0	C. jejuni project, matrix	v3.1	Parrish et al., Genome Biology	08_08_2005
Cj0884	Cj1023c	rpsO	asd	20	20	43	63	2.77691	2.47309	5.25	0.986017	v1.0	yes	Yes	No		2	Yes	Yes	0	0	0	0	0	0	0	0	1	0	1	0	C. jejuni project, matrix	v3.1	Parrish et al., Genome Biology	08_08_2005
Cj0834c	Cj0599	Cj0834c	Cj0599	6	12	41	97	2.9056	0.980469	3.88607	0.947728	v1.0	yes	Yes	No		2	Yes	Yes	0	0	0	0	0	0	0	0	0	0	0	0	C. jejuni project, matrix	v3.1	Parrish et al., Genome Biology	08_08_2005
Cj0834c	Cj1630	Cj0834c	tonB2	6	12	7	7	1.9056	0	1.9056	0.42618	v1.0	yes	Yes	No		2	Yes	Yes	0	0	0	0	0	0	0	0	0	0	0	0	C. jejuni project, matrix	v3.1	Parrish et al., Genome Biology	08_08_2005
Cj0977	Cj0704	Cj0977	glyQ	27	36	4	4	1.45964	0	1.45964	0.202525	v1.0	yes	Yes	No		2	Yes	Yes	0	0	0	0	0	0	0	0	1	1	0	0	C. jejuni project, matrix	v3.1	Parrish et al., Genome Biology	08_08_2005
Cj0977	Cj0504c	Cj0977	Cj0504c	27	36	31	43	1.45964	0	1.45964	0.141481	v1.0	yes	Yes	No		2	Yes	Yes	0	0	0	0	0	0	0	1	0	0	0	0	C. jejuni project, matrix	v3.1	Parrish et al., Genome Biology	08_08_2005
Cj0977	Cj1631c	Cj0977	Cj1631c	27	36	43	43	1.45964	0	1.45964	0.1191	v1.0	yes	Yes	No		2	Yes	Yes	0	0	0	0	0	0	0	0	0	0	0	0	C. jejuni project, matrix	v3.1	Parrish et al., Genome Biology	08_08_2005
Cj0977	Cj0741	Cj0977	Cj0741	27	36	43	54	1.45964	0	1.45964	0.128548	v1.0	yes	Yes	No		2	Yes	Yes	0	0	0	0	0	0	0	0	0	0	0	0	C. jejuni project, matrix	v3.1	Parrish et al., Genome Biology	08_08_2005
Cj0977	Cj1167	Cj0977	ldh	27	36	46	50	1.95964	0	1.95964	0.205624	v1.0	yes	Yes	No		2	Yes	Yes	0	0	0	0	0	0	0	0	0	0	0	0	C. jejuni project, matrix	v3.1	Parrish et al., Genome Biology	08_08_2005
Cj0192c	Cj0021c	clpP	Cj0021c	69	100	34	34	1.94783	0	1.94783	0.129374	v1.0	yes	Yes	No		2	Yes	Yes	0	0	0	0	0	0	0	0	0	0	0	0	C. jejuni project, matrix	v3.1	Parrish et al., Genome Biology	08_08_2005
Cj0192c	Cj0173c	clpP	Cj0173c	69	100	29	41	1.44783	0	1.44783	0.0916382	v1.0	yes	Yes	No		2	Yes	Yes	0	0	0	0	0	0	0	0	0	0	0	0	C. jejuni project, matrix	v3.1	Parrish et al., Genome Biology	08_08_2005
Cj0192c	Cj0994c	clpP	argF	69	100	63	70	1.94783	0	1.94783	0.128649	v1.0	yes	Yes	No		2	Yes	Yes	0	0	0	0	0	0	0	0	0	0	0	0	C. jejuni project, matrix	v3.1	Parrish et al., Genome Biology	08_08_2005
Cj0192c	Cj0116	clpP	fabD	69	100	55	55	2.44783	0	2.44783	0.183916	v1.0	yes	Yes	No		2	Yes	Yes	0	0	0	0	0	0	0	0	1	1	0	0	C. jejuni project, matrix	v3.1	Parrish et al., Genome Biology	08_08_2005
Cj0192c	Cj1167	clpP	ldh	69	100	46	50	1.44783	0	1.44783	0.0795592	v1.0	yes	Yes	No		2	Yes	Yes	0	0	0	0	0	0	0	0	0	0	0	0	C. jejuni project, matrix	v3.1	Parrish et al., Genome Biology	08_08_2005
Cj0192c	Cj0561c	clpP	Cj0561c	69	100	10	10	1.44783	0	1.44783	0.102381	v1.0	yes	Yes	No		2	Yes	Yes	0	0	0	0	0	0	0	0	0	0	0	0	C. jejuni project, matrix	v3.1	Parrish et al., Genome Biology	08_08_2005
Cj0192c	Cj0443	clpP	accA	69	100	30	37	1.44783	0	1.44783	0.0893045	v1.0	yes	Yes	No		2	Yes	Yes	0	0	0	0	0	0	0	0	1	1	0	0	C. jejuni project, matrix	v3.1	Parrish et al., Genome Biology	08_08_2005
Cj1450	Cj0116	Cj1450	fabD	19	34	55	55	1.57961	0	1.57961	0.154921	v1.0	yes	Yes	No		2	Yes	Yes	0	0	0	0	0	0	0	0	1	1	0	0	C. jejuni project, matrix	v3.1	Parrish et al., Genome Biology	08_08_2005
Cj1639	Cj0297c	Cj1639	panC	72	79	31	32	1.08125	0	1.08125	0.0582109	v1.0	yes	Yes	No		2	Yes	Yes	0	0	0	0	0	0	0	0	0	0	0	0	C. jejuni project, matrix	v3.1	Parrish et al., Genome Biology	08_08_2005
Cj1639	Cj1522c	Cj1639	Cj1522c	72	79	62	96	1.58125	0	1.58125	0.0914768	v1.0	yes	Yes	No		2	Yes	Yes	0	0	0	0	0	0	0	0	0	0	0	0	C. jejuni project, matrix	v3.1	Parrish et al., Genome Biology	08_08_2005
Cj1639	Cj1229	Cj1639	cbpA	72	79	60	60	1.58125	0	1.58125	0.0821599	v1.0	yes	Yes	No		2	Yes	Yes	0	0	0	0	0	0	0	0	0	0	0	0	C. jejuni project, matrix	v3.1	Parrish et al., Genome Biology	08_08_2005
Cj1639	Cj0173c	Cj1639	Cj0173c	72	79	29	41	1.58125	0	1.58125	0.111329	v1.0	yes	Yes	No		2	Yes	Yes	0	0	0	0	0	0	0	0	0	0	0	0	C. jejuni project, matrix	v3.1	Parrish et al., Genome Biology	08_08_2005
Cj1639	Cj0994c	Cj1639	argF	72	79	63	70	1.58125	0	1.58125	0.0929548	v1.0	yes	Yes	No		2	Yes	Yes	0	0	0	0	0	0	0	0	0	0	0	0	C. jejuni project, matrix	v3.1	Parrish et al., Genome Biology	08_08_2005
Cj1639	Cj0741	Cj1639	Cj0741	72	79	43	54	1.58125	0	1.58125	0.0984827	v1.0	yes	Yes	No		2	Yes	Yes	0	0	0	0	0	0	0	0	0	0	0	0	C. jejuni project, matrix	v3.1	Parrish et al., Genome Biology	08_08_2005
Cj1639	Cj0146c	Cj1639	trxB	72	79	3	51	2.58125	1.98875	4.57	0.972872	v1.0	yes	Yes	Yes	1	2	Yes	Yes	0	0	0	0	0	0	0	0	1	0	0	0	C. jejuni project, matrix	v3.1	Parrish et al., Genome Biology	08_08_2005
Cj0510c	Cj0297c	Cj0510c	panC	67	71	31	32	1.12066	0	1.12066	0.0665955	v1.0	yes	Yes	No		2	Yes	Yes	0	0	0	0	0	0	0	0	0	0	0	0	C. jejuni project, matrix	v3.1	Parrish et al., Genome Biology	08_08_2005
Cj0510c	Cj1426c	Cj0510c	Cj1426c	67	71	22	59	1.12066	0	1.12066	0.0741301	v1.0	yes	Yes	No		2	Yes	Yes	0	0	0	0	0	0	0	0	0	0	0	0	C. jejuni project, matrix	v3.1	Parrish et al., Genome Biology	08_08_2005
Cj0510c	Cj0589	Cj0510c	ribF	67	71	8	8	1.12066	0	1.12066	0.0836656	v1.0	yes	Yes	No		2	Yes	Yes	0	0	0	0	0	0	0	0	0	0	0	0	C. jejuni project, matrix	v3.1	Parrish et al., Genome Biology	08_08_2005
Cj0510c	Cj0504c	Cj0510c	Cj0504c	67	71	31	43	1.62066	0	1.62066	0.12242	v1.0	yes	Yes	No		2	Yes	Yes	0	0	0	0	0	0	0	0	0	0	0	0	C. jejuni project, matrix	v3.1	Parrish et al., Genome Biology	08_08_2005
Cj0510c	Cj1631c	Cj0510c	Cj1631c	67	71	43	43	1.62066	0	1.62066	0.102694	v1.0	yes	Yes	No		2	Yes	Yes	0	0	0	0	0	0	0	0	0	0	0	0	C. jejuni project, matrix	v3.1	Parrish et al., Genome Biology	08_08_2005
Cj0510c	Cj0661c	Cj0510c	era	67	71	41	41	2.62066	0	2.62066	0.246243	v1.0	yes	Yes	No		2	Yes	Yes	0	0	0	0	0	0	0	0	1	1	0	0	C. jejuni project, matrix	v3.1	Parrish et al., Genome Biology	08_08_2005
Cj0510c	Cj0106	Cj0510c	atpG	67	71	11	26	1.12066	0	1.12066	0.0852432	v1.0	yes	Yes	No		2	Yes	Yes	0	0	0	0	0	0	0	0	0	0	0	0	C. jejuni project, matrix	v3.1	Parrish et al., Genome Biology	08_08_2005
Cj0510c	Cj1522c	Cj0510c	Cj1522c	67	71	62	96	2.62066	0	2.62066	0.246228	v1.0	yes	Yes	No		2	Yes	Yes	0	0	0	0	0	0	0	0	0	0	0	0	C. jejuni project, matrix	v3.1	Parrish et al., Genome Biology	08_08_2005
Cj0510c	Cj1229	Cj0510c	cbpA	67	71	60	60	2.62066	0	2.62066	0.225054	v1.0	yes	Yes	No		2	Yes	Yes	0	0	0	0	0	0	0	0	0	0	0	0	C. jejuni project, matrix	v3.1	Parrish et al., Genome Biology	08_08_2005
Cj0510c	Cj0824	Cj0510c	uppS	67	71	11	11	1.62066	0	1.62066	0.134633	v1.0	yes	Yes	No		2	Yes	Yes	0	0	0	0	0	0	0	0	0	1	0	0	C. jejuni project, matrix	v3.1	Parrish et al., Genome Biology	08_08_2005
Cj0510c	Cj0994c	Cj0510c	argF	67	71	63	70	2.12066	0	2.12066	0.169144	v1.0	yes	Yes	No		2	Yes	Yes	0	0	0	0	0	0	0	0	0	0	0	0	C. jejuni project, matrix	v3.1	Parrish et al., Genome Biology	08_08_2005
Cj0510c	Cj0741	Cj0510c	Cj0741	67	71	43	54	1.62066	0	1.62066	0.111005	v1.0	yes	Yes	No		2	Yes	Yes	0	0	0	0	0	0	0	0	0	0	0	0	C. jejuni project, matrix	v3.1	Parrish et al., Genome Biology	08_08_2005
Cj0510c	Cj1167	Cj0510c	ldh	67	71	46	50	2.62066	0	2.62066	0.258287	v1.0	yes	Yes	No		2	Yes	Yes	0	0	0	0	0	0	0	0	0	0	0	0	C. jejuni project, matrix	v3.1	Parrish et al., Genome Biology	08_08_2005
Cj0510c	Cj0918c	Cj0510c	prsA	67	71	12	80	1.12066	0	1.12066	0.0860693	v1.0	yes	Yes	No		2	Yes	Yes	0	0	0	0	0	0	0	0	1	1	0	0	C. jejuni project, matrix	v3.1	Parrish et al., Genome Biology	08_08_2005
Cj0510c	Cj0443	Cj0510c	accA	67	71	30	37	1.12066	0	1.12066	0.067931	v1.0	yes	Yes	No		2	Yes	Yes	0	0	0	0	0	0	0	0	1	1	0	0	C. jejuni project, matrix	v3.1	Parrish et al., Genome Biology	08_08_2005
Cj0095	Cj1726c	rpmA	metA	8	13	14	38	1.9362	0.986111	2.92231	0.899573	v1.0	yes	Yes	No		2	Yes	Yes	0	0	0	0	0	0	0	0	0	0	1	1	C. jejuni project, matrix	v3.1	Parrish et al., Genome Biology	08_08_2005
Cj0135	Cj0741	Cj0135	Cj0741	19	26	43	54	1.26897	0	1.26897	0.115931	v1.0	yes	Yes	No		2	No	Yes	0	0	0	0	0	0	0	0	0	0	0	0	C. jejuni project, matrix	v3.1	Parrish et al., Genome Biology	08_08_2005
Cj1177c	Cj0504c	gmk	Cj0504c	26	53	31	43	1.71354	0	1.71354	0.178836	v1.0	yes	Yes	No		2	Yes	Yes	0	0	0	0	0	0	0	0	0	0	1	1	C. jejuni project, matrix	v3.1	Parrish et al., Genome Biology	08_08_2005
Cj1177c	Cj1663	gmk	Cj1663	26	53	3	69	2.71354	3.48307	6.19661	0.997119	v1.0	no	Yes	No		1	Yes	Yes	0	0	0	0	0	0	0	0	0	0	1	1	C. jejuni project, matrix	v3.1	Parrish et al., Genome Biology	08_08_2005
Cj1177c	Cj1300	gmk	Cj1300	26	53	1	3	2.71354	0	2.71354	0.552193	v1.0	yes	Yes	No		2	Yes	Yes	0	1	0	0	1	0	0	0	0	0	1	1	C. jejuni project, matrix	v3.1	Parrish et al., Genome Biology	08_08_2005
Cj1177c	Cj0741	gmk	Cj0741	26	53	43	54	1.21354	0	1.21354	0.0943633	v1.0	yes	Yes	No		2	Yes	Yes	0	0	0	0	0	0	0	0	0	0	1	1	C. jejuni project, matrix	v3.1	Parrish et al., Genome Biology	08_08_2005
Cj1177c	Cj1167	gmk	ldh	26	53	46	50	1.71354	0	1.71354	0.160749	v1.0	yes	Yes	No		2	Yes	Yes	0	0	0	0	0	0	0	0	0	0	1	1	C. jejuni project, matrix	v3.1	Parrish et al., Genome Biology	08_08_2005
Cj1177c	Cj0373	gmk	Cj0373	26	53	35	57	1.21354	0	1.21354	0.100887	v1.0	yes	Yes	No		2	Yes	Yes	0	0	0	0	0	0	0	0	0	0	1	1	C. jejuni project, matrix	v3.1	Parrish et al., Genome Biology	08_08_2005
Cj1251	Cj0773c	Cj1251	Cj0773c	4	19	7	7	2.95833	2.45573	5.41406	0.995492	v1.0	yes	Yes	Yes	6	2	Yes	Yes	0	0	0	0	0	0	0	0	0	0	0	0	C. jejuni project, matrix	v3.1	Parrish et al., Genome Biology	08_08_2005
Cj0926	Cj0116	Cj0926	fabD	24	54	55	55	1.29896	0	1.29896	0.0878035	v1.0	yes	Yes	No		2	Yes	Yes	0	0	0	0	0	0	0	0	1	1	0	0	C. jejuni project, matrix	v3.1	Parrish et al., Genome Biology	08_08_2005
Cj0926	Cj0692c	Cj0926	Cj0692c	24	54	4	4	2.79896	0.964583	3.76354	0.920187	v1.0	yes	Yes	No		2	Yes	Yes	0	0	0	0	0	0	0	0	0	0	0	0	C. jejuni project, matrix	v3.1	Parrish et al., Genome Biology	08_08_2005
Cj0918c	Cj0297c	prsA	panC	68	80	31	32	1.11146	0	1.11146	0.0684944	v1.0	yes	Yes	No		2	Yes	Yes	0	0	0	0	0	0	0	0	0	0	1	1	C. jejuni project, matrix	v3.1	Parrish et al., Genome Biology	08_08_2005
Cj0918c	Cj1426c	prsA	Cj1426c	68	80	22	59	1.11146	0	1.11146	0.0762262	v1.0	yes	Yes	No		2	Yes	Yes	0	0	0	0	0	0	0	0	0	0	1	1	C. jejuni project, matrix	v3.1	Parrish et al., Genome Biology	08_08_2005
Cj0918c	Cj0589	prsA	ribF	68	80	8	8	1.11146	0	1.11146	0.0860063	v1.0	yes	Yes	No		2	Yes	Yes	0	0	0	0	0	0	0	0	0	0	1	1	C. jejuni project, matrix	v3.1	Parrish et al., Genome Biology	08_08_2005
Cj0918c	Cj0504c	prsA	Cj0504c	68	80	31	43	2.11146	0	2.11146	0.200536	v1.0	yes	Yes	No		2	Yes	Yes	0	0	0	0	0	0	0	0	0	0	1	1	C. jejuni project, matrix	v3.1	Parrish et al., Genome Biology	08_08_2005
Cj0918c	Cj1631c	prsA	Cj1631c	68	80	43	43	2.11146	0	2.11146	0.17067	v1.0	yes	Yes	No		2	Yes	Yes	0	0	0	0	0	0	0	0	0	0	1	1	C. jejuni project, matrix	v3.1	Parrish et al., Genome Biology	08_08_2005
Cj0918c	Cj0661c	prsA	era	68	80	41	41	2.11146	0	2.11146	0.171474	v1.0	yes	Yes	No		2	Yes	Yes	0	0	0	0	0	0	0	0	1	1	1	1	C. jejuni project, matrix	v3.1	Parrish et al., Genome Biology	08_08_2005
Cj0918c	Cj0021c	prsA	Cj0021c	68	80	34	34	1.11146	0	1.11146	0.0598167	v1.0	yes	Yes	No		2	Yes	Yes	0	0	0	0	0	0	0	0	0	0	1	1	C. jejuni project, matrix	v3.1	Parrish et al., Genome Biology	08_08_2005
Cj0918c	Cj1522c	prsA	Cj1522c	68	80	62	96	2.11146	0	2.11146	0.171462	v1.0	yes	Yes	No		2	Yes	Yes	0	0	0	0	0	0	0	0	0	0	1	1	C. jejuni project, matrix	v3.1	Parrish et al., Genome Biology	08_08_2005
Cj0918c	Cj1229	prsA	cbpA	68	80	60	60	2.11146	0	2.11146	0.155392	v1.0	yes	Yes	No		2	Yes	Yes	0	0	0	1	0	0	0	0	0	0	1	1	C. jejuni project, matrix	v3.1	Parrish et al., Genome Biology	08_08_2005
Cj0918c	Cj0806	prsA	dapA	68	80	18	18	2.11146	0	2.11146	0.203282	v1.0	yes	Yes	No		2	Yes	Yes	0	0	0	0	0	0	0	0	1	1	1	1	C. jejuni project, matrix	v3.1	Parrish et al., Genome Biology	08_08_2005
Cj0918c	Cj1196c	prsA	gpsA	68	80	9	22	1.11146	0	1.11146	0.0932986	v1.0	yes	Yes	No		2	Yes	Yes	0	0	0	0	0	0	0	0	1	1	1	1	C. jejuni project, matrix	v3.1	Parrish et al., Genome Biology	08_08_2005
Cj0918c	Cj0440c	prsA	Cj0440c	68	80	3	3	1.11146	0	1.11146	0.111072	v1.0	yes	Yes	No		2	Yes	Yes	0	0	0	0	0	0	0	0	0	0	1	1	C. jejuni project, matrix	v3.1	Parrish et al., Genome Biology	08_08_2005
Cj0918c	Cj0173c	prsA	Cj0173c	68	80	29	41	1.11146	0	1.11146	0.0717308	v1.0	yes	Yes	No		2	Yes	Yes	0	0	0	0	0	0	0	0	0	0	1	1	C. jejuni project, matrix	v3.1	Parrish et al., Genome Biology	08_08_2005
Cj0918c	Cj0824	prsA	uppS	68	80	11	11	1.11146	0	1.11146	0.0774545	v1.0	yes	Yes	No		2	Yes	Yes	0	0	0	0	0	0	0	0	0	1	1	1	C. jejuni project, matrix	v3.1	Parrish et al., Genome Biology	08_08_2005
Cj0918c	Cj0994c	prsA	argF	68	80	63	70	2.11146	0	2.11146	0.173985	v1.0	yes	Yes	No		2	Yes	Yes	0	0	0	0	0	0	0	0	0	0	1	1	C. jejuni project, matrix	v3.1	Parrish et al., Genome Biology	08_08_2005
Cj0918c	Cj0116	prsA	fabD	68	80	55	55	1.11146	0	1.11146	0.0547468	v1.0	yes	Yes	No		2	Yes	Yes	0	0	0	0	0	0	0	0	1	1	1	1	C. jejuni project, matrix	v3.1	Parrish et al., Genome Biology	08_08_2005
Cj0918c	Cj0741	prsA	Cj0741	68	80	43	54	1.11146	0	1.11146	0.0631291	v1.0	yes	Yes	No		2	Yes	Yes	0	0	0	0	0	0	0	0	0	0	1	1	C. jejuni project, matrix	v3.1	Parrish et al., Genome Biology	08_08_2005
Cj0918c	Cj1167	prsA	ldh	68	80	46	50	2.11146	0	2.11146	0.180738	v1.0	yes	Yes	No		2	Yes	Yes	0	0	0	0	0	0	0	0	0	0	1	1	C. jejuni project, matrix	v3.1	Parrish et al., Genome Biology	08_08_2005
Cj0918c	Cj0918c	prsA	prsA	68	80	12	80	2.11146	2.94792	5.05938	0.985055	v1.0	yes	Yes	No		2	Yes	Yes	1	0	0	1	0	0	0	0	1	1	1	1	C. jejuni project, matrix	v3.1	Parrish et al., Genome Biology	08_08_2005
Cj0918c	Cj0373	prsA	Cj0373	68	80	35	57	2.11146	0	2.11146	0.194712	v1.0	yes	Yes	No		2	Yes	Yes	0	0	0	0	0	0	0	0	0	0	1	1	C. jejuni project, matrix	v3.1	Parrish et al., Genome Biology	08_08_2005
Cj0918c	Cj0443	prsA	accA	68	80	30	37	1.11146	0	1.11146	0.069865	v1.0	yes	Yes	No		2	Yes	Yes	0	0	1	0	0	0	0	0	1	1	1	1	C. jejuni project, matrix	v3.1	Parrish et al., Genome Biology	08_08_2005
Cj0918c	Cj0693c	prsA	Cj0693c	68	80	21	21	1.11146	0	1.11146	0.0687801	v1.0	yes	Yes	No		2	Yes	Yes	0	0	0	0	0	0	0	0	0	0	1	1	C. jejuni project, matrix	v3.1	Parrish et al., Genome Biology	08_08_2005
Cj0491	Cj0138	rpsL	Cj0138	2	4	1	3	2.95052	0.989583	3.9401	0.990505	v1.0	yes	Yes	No		2	Yes	Yes	0	1	0	0	1	0	1	0	0	0	1	1	C. jejuni project, matrix	v3.1	Parrish et al., Genome Biology	08_08_2005
Cj1693c	Cj1689c	rpsH	rplO	6	12	14	17	1.39779	0	1.39779	0.310001	v1.0	yes	Yes	No		2	Yes	Yes	0	0	0	0	0	0	0	0	1	1	1	1	C. jejuni project, matrix	v3.1	Parrish et al., Genome Biology	08_08_2005
Cj1693c	Cj1004	rpsH	Cj1004	6	12	76	120	2.89779	0.996094	3.89388	0.946387	v1.0	yes	Yes	No		2	Yes	Yes	0	0	0	0	0	0	0	0	0	0	1	1	C. jejuni project, matrix	v3.1	Parrish et al., Genome Biology	08_08_2005
Cj0302c	Cj0302c	Cj0302c	Cj0302c	2	75	73	75	2.91406	0.989583	3.90365	0.952613	v1.0	yes	Yes	No		2	Yes	Yes	1	0	0	0	0	0	0	0	0	0	0	0	C. jejuni project, matrix	v3.1	Parrish et al., Genome Biology	08_08_2005
Cj0091	Cj1230	Cj0091	hspR	19	21	14	78	1.90651	0	1.90651	0.289409	v1.0	yes	Yes	No		2	Yes	Yes	0	0	0	0	0	0	0	0	0	0	0	0	C. jejuni project, matrix	v3.1	Parrish et al., Genome Biology	08_08_2005
Cj0091	Cj0110	Cj0091	exbD3	19	21	51	107	1.90651	0	1.90651	0.227062	v1.0	yes	Yes	No		2	Yes	Yes	0	0	0	0	0	0	0	0	0	0	0	0	C. jejuni project, matrix	v3.1	Parrish et al., Genome Biology	08_08_2005
Cj0091	Cj0715	Cj0091	Cj0715	19	21	52	134	2.90651	0	2.90651	0.434842	v1.0	yes	Yes	No		2	Yes	No	0	0	0	0	0	0	0	0	0	0	0	0	C. jejuni project, matrix	v3.1	Parrish et al., Genome Biology	08_08_2005
Cj0091	Cj1004	Cj0091	Cj1004	19	21	76	120	2.90651	0	2.90651	0.413966	v1.0	yes	Yes	No		2	Yes	Yes	0	0	0	0	0	0	0	0	0	0	0	0	C. jejuni project, matrix	v3.1	Parrish et al., Genome Biology	08_08_2005
Cj1599	Cj0714	hisB	rplS	28	30	21	21	1.47517	0	1.47517	0.187281	v1.0	yes	Yes	No		2	Yes	Yes	0	0	0	0	0	0	0	0	1	1	0	0	C. jejuni project, matrix	v3.1	Parrish et al., Genome Biology	08_08_2005
Cj1599	Cj0864	hisB	Cj0864	28	30	32	32	1.47517	0	1.47517	0.170168	v1.0	yes	Yes	No		2	Yes	Yes	0	0	0	0	0	0	0	0	0	0	0	0	C. jejuni project, matrix	v3.1	Parrish et al., Genome Biology	08_08_2005
Cj1599	Cj0496	hisB	Cj0496	28	30	29	29	1.97517	0	1.97517	0.259028	v1.0	yes	Yes	No		2	Yes	Yes	0	0	0	0	0	0	0	0	0	0	0	0	C. jejuni project, matrix	v3.1	Parrish et al., Genome Biology	08_08_2005
Cj1599	Cj0302c	hisB	Cj0302c	28	30	73	75	1.97517	0	1.97517	0.243798	v1.0	yes	Yes	No		2	Yes	Yes	0	0	0	0	0	0	0	0	0	0	0	0	C. jejuni project, matrix	v3.1	Parrish et al., Genome Biology	08_08_2005
Cj1599	Cj0715	hisB	Cj0715	28	30	52	134	1.97517	0	1.97517	0.264709	v1.0	yes	Yes	No		2	Yes	No	0	0	0	0	0	0	0	0	0	0	0	0	C. jejuni project, matrix	v3.1	Parrish et al., Genome Biology	08_08_2005
Cj1599	Cj1626c	hisB	Cj1626c	28	30	61	61	1.97517	0	1.97517	0.232451	v1.0	yes	Yes	No		2	Yes	Yes	0	0	0	0	0	0	0	0	0	0	0	0	C. jejuni project, matrix	v3.1	Parrish et al., Genome Biology	08_08_2005
Cj1599	Cj1326	hisB	Cj1326	28	30	69	69	1.47517	0	1.47517	0.141066	v1.0	yes	Yes	No		2	Yes	Yes	0	0	0	0	0	0	0	0	0	0	0	0	C. jejuni project, matrix	v3.1	Parrish et al., Genome Biology	08_08_2005
Cj1606c	Cj0158c	mrp	Cj0158c	6	21	41	41	2.47604	0.939583	3.41562	0.799676	v1.0	yes	Yes	No		2	Yes	Yes	0	0	0	0	0	0	0	0	0	0	0	0	C. jejuni project, matrix	v3.1	Parrish et al., Genome Biology	08_08_2005
Cj1019c	Cj1004	livJ	Cj1004	59	67	76	120	1.71701	0	1.71701	0.0879942	v1.0	yes	Yes	Yes	14	2	Yes	Yes	0	0	0	0	0	0	0	0	0	0	0	0	C. jejuni project, matrix	v3.1	Parrish et al., Genome Biology	08_08_2005
Cj0306c	Cj0627	bioF	hypA	17	19	34	34	2.67318	0.997396	3.67057	0.914763	v1.0	yes	Yes	No		2	Yes	Yes	0	0	0	0	0	0	0	0	0	0	0	0	C. jejuni project, matrix	v3.1	Parrish et al., Genome Biology	08_08_2005
Cj0325	Cj0864	xseA	Cj0864	56	62	32	32	2.35547	0	2.35547	0.241723	v1.0	yes	Yes	No		2	Yes	Yes	0	0	0	0	0	0	0	1	0	0	0	0	C. jejuni project, matrix	v3.1	Parrish et al., Genome Biology	08_08_2005
Cj0325	Cj0496	xseA	Cj0496	56	62	29	29	2.35547	0	2.35547	0.233907	v1.0	yes	Yes	No		2	Yes	Yes	0	0	0	0	0	0	0	0	0	0	0	0	C. jejuni project, matrix	v3.1	Parrish et al., Genome Biology	08_08_2005
Cj0325	Cj1230	xseA	hspR	56	62	14	78	1.85547	0.907118	2.76259	0.766366	v1.0	yes	Yes	No		2	Yes	Yes	0	1	0	0	0	0	0	0	0	0	0	0	C. jejuni project, matrix	v3.1	Parrish et al., Genome Biology	08_08_2005
Cj0325	Cj1075	xseA	Cj1075	56	62	14	14	2.35547	0	2.35547	0.284563	v1.0	yes	Yes	No		2	Yes	Yes	0	0	0	0	0	0	0	0	0	0	0	0	C. jejuni project, matrix	v3.1	Parrish et al., Genome Biology	08_08_2005
Cj0325	Cj0322	xseA	perR	56	62	10	10	1.85547	0	1.85547	0.204826	v1.0	yes	Yes	No		2	Yes	Yes	0	0	0	0	0	0	0	0	0	0	0	0	C. jejuni project, matrix	v3.1	Parrish et al., Genome Biology	08_08_2005
Cj0325	Cj1004	xseA	Cj1004	56	62	76	120	2.35547	1.40712	3.76259	0.880493	v1.0	yes	Yes	No		2	Yes	Yes	0	0	0	0	0	0	0	0	0	0	0	0	C. jejuni project, matrix	v3.1	Parrish et al., Genome Biology	08_08_2005
Cj0325	Cj1626c	xseA	Cj1626c	56	62	61	61	2.35547	0	2.35547	0.20918	v1.0	yes	Yes	No		2	Yes	Yes	0	0	0	0	0	0	0	0	0	0	0	0	C. jejuni project, matrix	v3.1	Parrish et al., Genome Biology	08_08_2005
Cj0372	Cj0714	Cj0372	rplS	38	41	21	21	2.58333	0	2.58333	0.387854	v1.0	yes	Yes	No		2	No	Yes	0	0	0	0	0	0	0	0	1	1	0	0	C. jejuni project, matrix	v3.1	Parrish et al., Genome Biology	08_08_2005
Cj0372	Cj1689c	Cj0372	rplO	38	41	14	17	2.58333	0	2.58333	0.436263	v1.0	yes	Yes	No		2	No	Yes	0	0	1	0	0	0	0	0	1	1	0	0	C. jejuni project, matrix	v3.1	Parrish et al., Genome Biology	08_08_2005
Cj0372	Cj0302c	Cj0372	Cj0302c	38	41	73	75	2.08333	0	2.08333	0.232936	v1.0	yes	Yes	No		2	No	Yes	0	0	0	0	0	0	0	0	0	0	0	0	C. jejuni project, matrix	v3.1	Parrish et al., Genome Biology	08_08_2005
Cj0372	Cj1626c	Cj0372	Cj1626c	38	41	61	61	1.58333	0	1.58333	0.140261	v1.0	yes	Yes	No		2	No	Yes	0	0	0	0	0	0	0	0	0	0	0	0	C. jejuni project, matrix	v3.1	Parrish et al., Genome Biology	08_08_2005
Cj0372	Cj0909	Cj0372	Cj0909	38	41	48	190	1.08333	0	1.08333	0.0916995	v1.0	yes	Yes	No		2	No	Yes	0	1	0	0	0	0	0	0	0	0	0	0	C. jejuni project, matrix	v3.1	Parrish et al., Genome Biology	08_08_2005
Cj0372	Cj1326	Cj0372	Cj1326	38	41	69	69	1.58333	0	1.58333	0.136045	v1.0	yes	Yes	No		2	No	Yes	0	0	0	0	0	0	0	0	0	0	0	0	C. jejuni project, matrix	v3.1	Parrish et al., Genome Biology	08_08_2005
Cj0372	Cj0158c	Cj0372	Cj0158c	38	41	41	41	1.58333	0.986607	2.56994	0.737146	v1.0	yes	Yes	No		2	No	Yes	0	0	0	0	0	0	0	0	0	0	0	0	C. jejuni project, matrix	v3.1	Parrish et al., Genome Biology	08_08_2005
Cj1349c	Cj1004	Cj1349c	Cj1004	17	18	76	120	2.91414	0.453125	3.36726	0.840779	v1.0	yes	Yes	No		2	Yes	Yes	0	0	0	0	0	0	0	0	0	0	0	0	C. jejuni project, matrix	v3.1	Parrish et al., Genome Biology	08_08_2005
Cj1349c	Cj1326	Cj1349c	Cj1326	17	18	69	69	2.91414	0	2.91414	0.504054	v1.0	yes	Yes	No		2	Yes	Yes	0	0	0	0	0	0	0	0	0	0	0	0	C. jejuni project, matrix	v3.1	Parrish et al., Genome Biology	08_08_2005
Cj1661	Cj0627	Cj1661	hypA	3	4	34	34	1.125	0	1.125	0.263425	v1.0	yes	Yes	No		2	Yes	Yes	0	0	0	0	0	0	0	0	0	0	0	0	C. jejuni project, matrix	v3.1	Parrish et al., Genome Biology	08_08_2005
Cj1661	Cj1296	Cj1661	Cj1296	3	4	5	5	1.125	0	1.125	0.358813	v1.0	yes	Yes	No		2	Yes	Yes	0	0	0	0	0	0	0	0	0	0	0	0	C. jejuni project, matrix	v3.1	Parrish et al., Genome Biology	08_08_2005
Cj1661	Cj1004	Cj1661	Cj1004	3	4	76	120	2.625	0.989583	3.61458	0.957075	v1.0	yes	Yes	No		2	Yes	Yes	0	0	0	0	0	0	0	0	0	0	0	0	C. jejuni project, matrix	v3.1	Parrish et al., Genome Biology	08_08_2005
Cj0005c	Cj1004	Cj0005c	Cj1004	1	38	76	120	2.98145	1.49674	4.47819	0.985998	v1.0	yes	Yes	No		2	Yes	Yes	0	1	0	0	0	0	0	0	0	0	0	0	C. jejuni project, matrix	v3.1	Parrish et al., Genome Biology	08_08_2005
Cj1279c	Cj0180	Cj1279c	exbD1	6	24	28	47	1.40972	0	1.40972	0.244374	v1.0	yes	Yes	No		2	Yes	Yes	0	0	0	0	0	0	0	0	0	0	0	0	C. jejuni project, matrix	v3.1	Parrish et al., Genome Biology	08_08_2005
Cj1279c	Cj0579c	Cj1279c	Cj0579c	6	24	21	37	1.90972	0	1.90972	0.378901	v1.0	yes	Yes	No		2	Yes	Yes	0	0	0	0	0	0	0	0	0	0	0	0	C. jejuni project, matrix	v3.1	Parrish et al., Genome Biology	08_08_2005
Cj1279c	Cj0158c	Cj1279c	Cj0158c	6	24	41	41	1.40972	0	1.40972	0.20872	v1.0	yes	Yes	No		2	Yes	Yes	0	0	0	0	0	0	0	0	0	0	0	0	C. jejuni project, matrix	v3.1	Parrish et al., Genome Biology	08_08_2005
Cj0432c	Cj1449c	murD	Cj1449c	20	38	39	77	1.98021	0	1.98021	0.234181	v1.0	yes	Yes	No		2	Yes	Yes	0	0	0	0	0	0	0	0	0	0	1	1	C. jejuni project, matrix	v3.1	Parrish et al., Genome Biology	08_08_2005
Cj0093	Cj0544	Cj0093	Cj0544	18	26	5	8	0	1.48264	1.48264	0.744698	v1.0	yes	Yes	No		2	Yes	Yes	0	0	0	0	0	0	0	0	0	0	0	0	C. jejuni project, matrix	v3.1	Parrish et al., Genome Biology	08_08_2005
Cj0093	Cj0110	Cj0093	exbD3	18	26	51	107	2.91811	0	2.91811	0.471106	v1.0	yes	Yes	No		2	Yes	Yes	0	0	0	0	0	0	0	0	0	0	0	0	C. jejuni project, matrix	v3.1	Parrish et al., Genome Biology	08_08_2005
Cj0093	Cj0180	Cj0093	exbD1	18	26	28	47	2.41811	0	2.41811	0.391892	v1.0	yes	Yes	No		2	Yes	Yes	0	0	0	0	0	0	0	0	0	0	0	0	C. jejuni project, matrix	v3.1	Parrish et al., Genome Biology	08_08_2005
Cj0093	Cj0158c	Cj0093	Cj0158c	18	26	41	41	1.41811	0	1.41811	0.14879	v1.0	yes	Yes	No		2	Yes	Yes	0	0	0	0	0	0	0	0	0	0	0	0	C. jejuni project, matrix	v3.1	Parrish et al., Genome Biology	08_08_2005
Cj0092	Cj1460	Cj0092	Cj1460	39	39	37	104	2.74777	0	2.74777	0.414054	v1.0	yes	Yes	No		2	Yes	Yes	0	0	0	0	0	0	0	0	0	0	0	0	C. jejuni project, matrix	v3.1	Parrish et al., Genome Biology	08_08_2005
Cj0092	Cj0110	Cj0092	exbD3	39	39	51	107	2.74777	0	2.74777	0.394691	v1.0	yes	Yes	No		2	Yes	Yes	0	0	0	0	0	0	0	0	0	0	0	0	C. jejuni project, matrix	v3.1	Parrish et al., Genome Biology	08_08_2005
Cj0092	Cj0302c	Cj0092	Cj0302c	39	39	73	75	1.74777	0	1.74777	0.172478	v1.0	yes	Yes	No		2	Yes	Yes	0	0	0	0	0	0	0	0	0	0	0	0	C. jejuni project, matrix	v3.1	Parrish et al., Genome Biology	08_08_2005
Cj0092	Cj1449c	Cj0092	Cj1449c	39	39	39	77	1.74777	0	1.74777	0.19842	v1.0	yes	Yes	No		2	Yes	Yes	0	0	0	0	0	0	0	0	0	0	0	0	C. jejuni project, matrix	v3.1	Parrish et al., Genome Biology	08_08_2005
Cj0092	Cj0180	Cj0092	exbD1	39	39	28	47	1.74777	0	1.74777	0.213738	v1.0	yes	Yes	No		2	Yes	Yes	0	0	0	0	0	0	0	0	0	0	0	0	C. jejuni project, matrix	v3.1	Parrish et al., Genome Biology	08_08_2005
Cj0092	Cj0715	Cj0092	Cj0715	39	39	52	134	2.74777	0	2.74777	0.390858	v1.0	yes	Yes	No		2	Yes	No	0	0	0	0	0	0	0	0	0	0	0	0	C. jejuni project, matrix	v3.1	Parrish et al., Genome Biology	08_08_2005
Cj1333	Cj0864	Cj1333	Cj0864	1	4	32	32	2.94792	0	2.94792	0.791793	v1.0	yes	Yes	No		2	Yes	Yes	0	0	0	0	0	0	0	0	0	0	0	0	C. jejuni project, matrix	v3.1	Parrish et al., Genome Biology	08_08_2005
Cj0764c	Cj0714	speA	rplS	10	13	21	21	2.87153	0	2.87153	0.575188	v1.0	yes	Yes	No		2	Yes	Yes	0	0	0	0	0	0	0	0	1	1	0	0	C. jejuni project, matrix	v3.1	Parrish et al., Genome Biology	08_08_2005
Cj0764c	Cj0302c	speA	Cj0302c	10	13	73	75	1.37153	0	1.37153	0.179878	v1.0	yes	Yes	No		2	Yes	Yes	0	0	0	0	0	0	0	0	0	0	0	0	C. jejuni project, matrix	v3.1	Parrish et al., Genome Biology	08_08_2005
Cj1466	Cj1004	flgK	Cj1004	5	14	76	120	2.92344	2.48438	5.40781	0.992763	v1.0	yes	Yes	Yes	4	2	Yes	Yes	0	0	0	0	0	0	0	0	0	0	0	0	C. jejuni project, matrix	v3.1	Parrish et al., Genome Biology	08_08_2005
Cj1466	Cj0909	flgK	Cj0909	5	14	48	190	1.92344	0	1.92344	0.377312	v1.0	yes	Yes	No		2	Yes	Yes	0	0	0	0	0	0	0	0	0	0	0	0	C. jejuni project, matrix	v3.1	Parrish et al., Genome Biology	08_08_2005
Cj0953c	Cj1693c	purH	rpsH	1	1	6	12	2.96354	0.989583	3.95312	0.998409	v1.0	yes	Yes	No		2	Yes	Yes	0	0	0	0	0	0	0	0	1	1	0	0	C. jejuni project, matrix	v3.1	Parrish et al., Genome Biology	08_08_2005
Cj0592c	Cj1297	Cj0592c	Cj1297	10	16	24	24	2.95486	0.498264	3.45312	0.868566	v1.0	yes	Yes	No		2	Yes	Yes	0	0	0	0	0	0	0	0	0	0	0	0	C. jejuni project, matrix	v3.1	Parrish et al., Genome Biology	08_08_2005
Cj1100	Cj0374	Cj1100	Cj0374	1	5	18	18	1.97396	3.95833	5.93229	0.999147	v1.0	yes	Yes	No		2	Yes	Yes	0	0	0	0	0	0	0	0	0	0	0	0	C. jejuni project, matrix	v3.1	Parrish et al., Genome Biology	08_08_2005
Cj1012c	Cj0595c	Cj1012c	nth	51	66	29	29	2.78414	0.447917	3.23206	0.672141	v1.0	yes	Yes	No		2	Yes	Yes	0	0	0	0	0	0	0	0	0	0	0	0	C. jejuni project, matrix	v3.1	Parrish et al., Genome Biology	08_08_2005
Cj1012c	Cj1297	Cj1012c	Cj1297	51	66	24	24	1.28414	0	1.28414	0.084956	v1.0	yes	Yes	No		2	Yes	Yes	0	0	0	0	0	0	0	0	0	0	0	0	C. jejuni project, matrix	v3.1	Parrish et al., Genome Biology	08_08_2005
Cj1012c	Cj1720	Cj1012c	Cj1720	51	66	45	45	1.78414	0	1.78414	0.129029	v1.0	yes	Yes	No		2	Yes	Yes	0	0	0	0	0	0	0	0	0	0	0	0	C. jejuni project, matrix	v3.1	Parrish et al., Genome Biology	08_08_2005
Cj1012c	Cj0993c	Cj1012c	Cj0993c	51	66	31	31	2.78414	0	2.78414	0.307833	v1.0	yes	Yes	No		2	Yes	Yes	0	0	0	0	0	0	0	0	0	0	0	0	C. jejuni project, matrix	v3.1	Parrish et al., Genome Biology	08_08_2005
Cj1291c	Cj0595c	accB	nth	49	51	29	29	2.69308	0.951637	3.64472	0.872751	v1.0	yes	Yes	No		2	Yes	Yes	0	0	0	0	0	0	0	0	0	0	1	1	C. jejuni project, matrix	v3.1	Parrish et al., Genome Biology	08_08_2005
Cj1291c	Cj1297	accB	Cj1297	49	51	24	24	2.69308	1.95164	4.64472	0.968605	v1.0	yes	Yes	No		2	Yes	Yes	0	0	0	0	0	0	0	0	0	0	1	1	C. jejuni project, matrix	v3.1	Parrish et al., Genome Biology	08_08_2005
Cj1291c	Cj1636c	accB	rnhA	49	51	24	26	2.19308	0.951637	3.14472	0.841402	v1.0	yes	Yes	No		2	Yes	Yes	0	0	0	0	0	0	0	0	0	0	1	1	C. jejuni project, matrix	v3.1	Parrish et al., Genome Biology	08_08_2005
Cj1291c	Cj0225	accB	Cj0225	49	51	28	62	2.19308	0	2.19308	0.291641	v1.0	yes	Yes	No		2	Yes	Yes	0	0	0	0	0	0	0	0	0	0	1	1	C. jejuni project, matrix	v3.1	Parrish et al., Genome Biology	08_08_2005
Cj1291c	Cj1534c	accB	Cj1534c	49	51	25	37	2.19308	0	2.19308	0.291846	v1.0	yes	Yes	No		2	Yes	Yes	0	0	0	0	0	0	0	0	0	0	1	1	C. jejuni project, matrix	v3.1	Parrish et al., Genome Biology	08_08_2005
Cj1291c	Cj0457c	accB	Cj0457c	49	51	3	3	2.19308	1.95164	4.14472	0.972652	v1.0	yes	Yes	No		2	Yes	No	0	0	0	0	0	0	0	0	0	0	1	1	C. jejuni project, matrix	v3.1	Parrish et al., Genome Biology	08_08_2005
Cj1291c	Cj0842	accB	Cj0842	49	51	22	22	1.19308	0	1.19308	0.106548	v1.0	yes	Yes	No		2	Yes	Yes	0	0	0	0	0	0	0	0	0	0	1	1	C. jejuni project, matrix	v3.1	Parrish et al., Genome Biology	08_08_2005
Cj1291c	Cj0892c	accB	Cj0892c	49	51	23	23	2.69308	2.95164	5.64472	0.990637	v1.0	yes	Yes	No		2	Yes	Yes	0	0	0	0	0	0	0	0	0	0	1	1	C. jejuni project, matrix	v3.1	Parrish et al., Genome Biology	08_08_2005
Cj1291c	Cj0993c	accB	Cj0993c	49	51	31	31	2.69308	0	2.69308	0.366073	v1.0	yes	Yes	No		2	Yes	Yes	0	0	0	0	0	0	0	0	0	0	1	1	C. jejuni project, matrix	v3.1	Parrish et al., Genome Biology	08_08_2005
Cj1291c	Cj1382c	accB	fldA	49	51	15	80	2.19308	0.951637	3.14472	0.854726	v1.0	yes	Yes	No		2	Yes	Yes	0	0	0	0	0	0	0	0	0	1	1	1	C. jejuni project, matrix	v3.1	Parrish et al., Genome Biology	08_08_2005
Cj1258	Cj1594	Cj1258	rpsD	2	2	11	12	2.97917	2.98958	5.96875	0.999794	v1.0	yes	Yes	No		2	Yes	Yes	0	0	0	0	0	0	0	0	1	1	0	0	C. jejuni project, matrix	v3.1	Parrish et al., Genome Biology	08_08_2005
Cj0126c	Cj0383c	Cj0126c	ribH	2	7	21	74	2.47396	0	2.47396	0.691674	v1.0	yes	Yes	No		2	Yes	Yes	0	1	0	0	0	0	0	0	0	1	0	0	C. jejuni project, matrix	v3.1	Parrish et al., Genome Biology	08_08_2005
Cj0904c	Cj1653c	Cj0904c	Cj1653c	1	3	5	14	2.92839	1.49219	4.42057	0.994782	v1.0	yes	Yes	No		2	Yes	Yes	0	0	0	0	0	0	0	0	0	0	1	0	C. jejuni project, matrix	v3.1	Parrish et al., Genome Biology	08_08_2005
Cj0400	Cj1079	fur	Cj1079	1	16	21	21	0.953125	2.98438	3.9375	0.993504	v1.0	yes	Yes	No		2	Yes	Yes	0	0	0	0	0	0	0	0	0	0	0	0	C. jejuni project, matrix	v3.1	Parrish et al., Genome Biology	08_08_2005
Cj1381	Cj0595c	Cj1381	nth	24	26	29	29	1.36111	0	1.36111	0.146812	v1.0	yes	Yes	No		2	Yes	Yes	0	0	0	0	0	0	0	0	0	0	0	0	C. jejuni project, matrix	v3.1	Parrish et al., Genome Biology	08_08_2005
Cj1381	Cj1297	Cj1381	Cj1297	24	26	24	24	1.86111	0	1.86111	0.245772	v1.0	yes	Yes	No		2	Yes	Yes	0	0	0	0	0	0	0	0	0	0	0	0	C. jejuni project, matrix	v3.1	Parrish et al., Genome Biology	08_08_2005
Cj1381	Cj0892c	Cj1381	Cj0892c	24	26	23	23	1.86111	0	1.86111	0.249335	v1.0	yes	Yes	No		2	Yes	Yes	0	0	0	0	0	0	0	0	0	0	0	0	C. jejuni project, matrix	v3.1	Parrish et al., Genome Biology	08_08_2005
Cj1381	Cj0993c	Cj1381	Cj0993c	24	26	31	31	2.36111	0	2.36111	0.342687	v1.0	yes	Yes	No		2	Yes	Yes	0	0	0	0	0	0	0	0	0	0	0	0	C. jejuni project, matrix	v3.1	Parrish et al., Genome Biology	08_08_2005
Cj0368c	Cj1720	Cj0368c	Cj1720	5	39	45	45	2.89779	0	2.89779	0.526015	v1.0	yes	Yes	No		2	Yes	Yes	0	0	0	0	0	0	0	0	0	0	0	0	C. jejuni project, matrix	v3.1	Parrish et al., Genome Biology	08_08_2005
Cj0927	Cj1720	apt	Cj1720	11	16	45	45	1.14844	0	1.14844	0.135894	v1.0	yes	Yes	No		2	Yes	Yes	0	0	0	0	0	0	0	0	0	0	0	0	C. jejuni project, matrix	v3.1	Parrish et al., Genome Biology	08_08_2005
Cj0424	Cj0595c	Cj0424	nth	36	60	29	29	2.42795	0.976997	3.40495	0.820081	v1.0	yes	Yes	No		2	Yes	Yes	0	0	0	0	0	0	0	0	0	0	0	0	C. jejuni project, matrix	v3.1	Parrish et al., Genome Biology	08_08_2005
Cj0424	Cj1297	Cj0424	Cj1297	36	60	24	24	1.92795	0	1.92795	0.182478	v1.0	yes	Yes	No		2	Yes	Yes	0	0	0	0	0	0	0	0	0	0	0	0	C. jejuni project, matrix	v3.1	Parrish et al., Genome Biology	08_08_2005
Cj0424	Cj0249	Cj0424	Cj0249	36	60	3	5	0.927951	0.976997	1.90495	0.696973	v1.0	yes	Yes	No		2	Yes	Yes	0	0	0	0	0	0	0	0	0	0	0	0	C. jejuni project, matrix	v3.1	Parrish et al., Genome Biology	08_08_2005
Cj0424	Cj0993c	Cj0424	Cj0993c	36	60	31	31	1.92795	0	1.92795	0.175121	v1.0	yes	Yes	No		2	Yes	Yes	0	0	0	0	0	0	0	0	0	0	0	0	C. jejuni project, matrix	v3.1	Parrish et al., Genome Biology	08_08_2005
Cj1372	Cj0595c	Cj1372	nth	20	23	29	29	2.26823	1.96615	4.23438	0.969553	v1.0	yes	Yes	No		2	Yes	Yes	0	0	0	0	0	0	0	0	0	0	0	0	C. jejuni project, matrix	v3.1	Parrish et al., Genome Biology	08_08_2005
Cj1372	Cj0225	Cj1372	Cj0225	20	23	28	62	2.26823	0	2.26823	0.388179	v1.0	yes	Yes	No		2	Yes	Yes	0	0	0	0	0	0	0	0	0	0	0	0	C. jejuni project, matrix	v3.1	Parrish et al., Genome Biology	08_08_2005
Cj1372	Cj1534c	Cj1372	Cj1534c	20	23	25	37	1.76823	0	1.76823	0.271522	v1.0	yes	Yes	No		2	Yes	Yes	0	0	0	0	0	0	0	0	0	0	0	0	C. jejuni project, matrix	v3.1	Parrish et al., Genome Biology	08_08_2005
Cj1372	Cj1547	Cj1372	Cj1547	20	23	6	6	1.26823	0	1.26823	0.213985	v1.0	yes	Yes	No		2	Yes	Yes	0	0	0	0	0	0	0	0	0	0	0	0	C. jejuni project, matrix	v3.1	Parrish et al., Genome Biology	08_08_2005
Cj1372	Cj1079	Cj1372	Cj1079	20	23	21	21	0.268229	1.46615	1.73438	0.733896	v1.0	yes	Yes	No		2	Yes	Yes	0	0	0	0	0	0	0	0	0	0	0	0	C. jejuni project, matrix	v3.1	Parrish et al., Genome Biology	08_08_2005
Cj1372	Cj0383c	Cj1372	ribH	20	23	21	74	1.26823	0	1.26823	0.178998	v1.0	yes	Yes	No		2	Yes	Yes	0	0	0	0	0	0	0	0	0	1	0	0	C. jejuni project, matrix	v3.1	Parrish et al., Genome Biology	08_08_2005
Cj1372	Cj1313	Cj1372	Cj1313	20	23	16	18	1.26823	0	1.26823	0.184918	v1.0	yes	Yes	No		2	Yes	Yes	0	0	0	0	0	0	0	0	0	0	0	0	C. jejuni project, matrix	v3.1	Parrish et al., Genome Biology	08_08_2005
Cj1372	Cj1720	Cj1372	Cj1720	20	23	45	45	1.26823	0	1.26823	0.136683	v1.0	yes	Yes	No		2	Yes	Yes	0	0	0	0	0	0	0	0	0	0	0	0	C. jejuni project, matrix	v3.1	Parrish et al., Genome Biology	08_08_2005
Cj1372	Cj0892c	Cj1372	Cj0892c	20	23	23	23	2.26823	0.966146	3.23438	0.883257	v1.0	yes	Yes	No		2	Yes	Yes	0	0	0	0	0	0	0	0	0	0	0	0	C. jejuni project, matrix	v3.1	Parrish et al., Genome Biology	08_08_2005
Cj1372	Cj0993c	Cj1372	Cj0993c	20	23	31	31	2.26823	0	2.26823	0.354333	v1.0	yes	Yes	No		2	Yes	Yes	0	0	0	0	0	0	0	0	0	0	0	0	C. jejuni project, matrix	v3.1	Parrish et al., Genome Biology	08_08_2005
Cj1372	Cj0228c	Cj1372	pcm	20	23	6	27	1.26823	0	1.26823	0.227487	v1.0	yes	Yes	No		2	Yes	Yes	0	0	0	0	0	0	0	0	0	0	0	0	C. jejuni project, matrix	v3.1	Parrish et al., Genome Biology	08_08_2005
Cj0639c	Cj0581	adk	Cj0581	4	7	2	6	2.44792	0.997396	3.44531	0.975501	v1.0	yes	Yes	No		2	Yes	Yes	0	0	0	0	0	0	0	0	0	0	1	1	C. jejuni project, matrix	v3.1	Parrish et al., Genome Biology	08_08_2005
Cj1532	Cj0595c	Cj1532	nth	36	40	29	29	1.65781	0.917708	2.57552	0.734069	v1.0	yes	Yes	No		2	No	Yes	0	0	0	0	0	0	0	0	0	0	0	0	C. jejuni project, matrix	v3.1	Parrish et al., Genome Biology	08_08_2005
Cj1532	Cj1297	Cj1532	Cj1297	36	40	24	24	1.65781	0	1.65781	0.178413	v1.0	yes	Yes	No		2	No	Yes	0	0	0	0	0	0	0	0	0	0	0	0	C. jejuni project, matrix	v3.1	Parrish et al., Genome Biology	08_08_2005
Cj1532	Cj1025c	Cj1532	Cj1025c	36	40	16	16	0.157812	4.41771	4.57552	0.991573	v1.0	yes	Yes	No		2	No	Yes	0	0	0	0	0	0	0	0	0	0	0	0	C. jejuni project, matrix	v3.1	Parrish et al., Genome Biology	08_08_2005
Cj1532	Cj1079	Cj1532	Cj1079	36	40	21	21	0.657813	2.41771	3.07552	0.930951	v1.0	yes	Yes	No		2	No	Yes	0	0	0	0	0	0	0	0	0	0	0	0	C. jejuni project, matrix	v3.1	Parrish et al., Genome Biology	08_08_2005
Cj1532	Cj0249	Cj1532	Cj0249	36	40	3	5	0.657813	0.917708	1.57552	0.66361	v1.0	yes	Yes	No		2	No	Yes	0	0	0	0	0	0	0	0	0	0	0	0	C. jejuni project, matrix	v3.1	Parrish et al., Genome Biology	08_08_2005
Cj1532	Cj0892c	Cj1532	Cj0892c	36	40	23	23	2.65781	0.917708	3.57552	0.874415	v1.0	yes	Yes	No		2	No	Yes	0	0	0	0	0	0	0	0	0	0	0	0	C. jejuni project, matrix	v3.1	Parrish et al., Genome Biology	08_08_2005
Cj1532	Cj0374	Cj1532	Cj0374	36	40	18	18	0	1.91771	1.91771	0.772143	v1.0	yes	Yes	No		2	No	Yes	0	0	0	0	0	0	0	0	0	0	0	0	C. jejuni project, matrix	v3.1	Parrish et al., Genome Biology	08_08_2005
Cj1532	Cj0993c	Cj1532	Cj0993c	36	40	31	31	1.15781	0	1.15781	0.0982201	v1.0	yes	Yes	No		2	No	Yes	0	0	0	0	0	0	0	0	0	0	0	0	C. jejuni project, matrix	v3.1	Parrish et al., Genome Biology	08_08_2005
Cj1532	Cj1382c	Cj1532	fldA	36	40	15	80	1.15781	0	1.15781	0.124233	v1.0	yes	Yes	No		2	No	Yes	0	0	0	0	0	0	0	0	0	1	0	0	C. jejuni project, matrix	v3.1	Parrish et al., Genome Biology	08_08_2005
Cj1532	Cj0651	Cj1532	Cj0651	36	40	1	1	2.65781	1.41771	4.07552	0.972494	v1.0	yes	Yes	No		2	No	Yes	0	0	0	0	0	0	0	0	0	0	0	0	C. jejuni project, matrix	v3.1	Parrish et al., Genome Biology	08_08_2005
Cj0160c	Cj0225	Cj0160c	Cj0225	35	62	28	62	1.09158	0	1.09158	0.0791851	v1.0	yes	Yes	No		2	Yes	Yes	0	0	0	0	0	0	0	0	0	0	0	0	C. jejuni project, matrix	v3.1	Parrish et al., Genome Biology	08_08_2005
Cj0160c	Cj0066c	Cj0160c	aroQ	35	62	13	13	2.59158	0	2.59158	0.339775	v1.0	yes	Yes	No		2	Yes	Yes	0	0	0	0	0	0	0	0	0	0	0	0	C. jejuni project, matrix	v3.1	Parrish et al., Genome Biology	08_08_2005
Cj0336c	Cj0595c	motB	nth	32	47	29	29	1.25497	0	1.25497	0.0977821	v1.0	yes	Yes	No		2	Yes	Yes	0	0	0	0	0	0	0	0	0	0	0	0	C. jejuni project, matrix	v3.1	Parrish et al., Genome Biology	08_08_2005
Cj0336c	Cj1297	motB	Cj1297	32	47	24	24	1.75497	0	1.75497	0.173386	v1.0	yes	Yes	No		2	Yes	Yes	0	0	0	0	0	0	0	0	0	0	0	0	C. jejuni project, matrix	v3.1	Parrish et al., Genome Biology	08_08_2005
Cj0336c	Cj0892c	motB	Cj0892c	32	47	23	23	1.25497	0	1.25497	0.103347	v1.0	yes	Yes	No		2	Yes	Yes	0	0	0	0	0	0	0	0	0	0	0	0	C. jejuni project, matrix	v3.1	Parrish et al., Genome Biology	08_08_2005
Cj0336c	Cj0993c	motB	Cj0993c	32	47	31	31	1.75497	0	1.75497	0.16632	v1.0	yes	Yes	No		2	Yes	Yes	0	0	0	0	0	0	0	0	0	0	0	0	C. jejuni project, matrix	v3.1	Parrish et al., Genome Biology	08_08_2005
Cj0720c	Cj0595c	flaC	nth	152	152	29	29	0.657986	1.44329	2.10127	0.911888	v1.0	yes	Yes	No		2	Yes	Yes	0	0	0	0	0	0	0	0	0	0	0	0	C. jejuni project, matrix	v3.1	Parrish et al., Genome Biology	08_08_2005
Cj0720c	Cj0520	flaC	Cj0520	152	152	29	29	0.657986	0.943287	1.60127	0.804251	v1.0	yes	Yes	No		2	Yes	Yes	0	0	0	0	0	0	0	0	0	0	0	0	C. jejuni project, matrix	v3.1	Parrish et al., Genome Biology	08_08_2005
Cj0720c	Cj0683	flaC	Cj0683	152	152	16	16	1.15799	0	1.15799	0.338153	v1.0	yes	Yes	No		2	Yes	Yes	0	0	0	0	0	0	0	0	0	0	0	0	C. jejuni project, matrix	v3.1	Parrish et al., Genome Biology	08_08_2005
Cj0720c	Cj1079	flaC	Cj1079	152	152	21	21	0	2.44329	2.44329	0.96805	v1.0	yes	Yes	No		2	Yes	Yes	0	0	0	0	0	0	0	0	0	0	0	0	C. jejuni project, matrix	v3.1	Parrish et al., Genome Biology	08_08_2005
Cj0720c	Cj0271	flaC	Cj0271	152	152	13	13	1.15799	0	1.15799	0.349458	v1.0	yes	Yes	No		2	Yes	Yes	0	0	0	0	1	0	0	0	0	0	0	0	C. jejuni project, matrix	v3.1	Parrish et al., Genome Biology	08_08_2005
Cj0720c	Cj0649	flaC	Cj0649	152	152	21	21	1.15799	0	1.15799	0.311966	v1.0	yes	Yes	No		2	Yes	Yes	0	0	0	0	0	0	0	0	0	0	0	0	C. jejuni project, matrix	v3.1	Parrish et al., Genome Biology	08_08_2005
Cj0720c	Cj0492	flaC	rpsG	152	152	11	14	1.65799	0	1.65799	0.540501	v1.0	yes	Yes	No		2	Yes	Yes	0	0	0	0	0	0	0	0	1	1	0	0	C. jejuni project, matrix	v3.1	Parrish et al., Genome Biology	08_08_2005
Cj0720c	Cj0252	flaC	moaC	152	152	12	41	1.15799	0	1.15799	0.377187	v1.0	yes	Yes	No		2	Yes	Yes	0	0	0	0	0	0	0	0	0	0	0	0	C. jejuni project, matrix	v3.1	Parrish et al., Genome Biology	08_08_2005
Cj0720c	Cj0375	flaC	Cj0375	152	152	10	11	1.15799	0	1.15799	0.376161	v1.0	yes	Yes	No		2	Yes	Yes	0	0	0	0	0	0	0	0	0	0	0	0	C. jejuni project, matrix	v3.1	Parrish et al., Genome Biology	08_08_2005
Cj0720c	Cj0374	flaC	Cj0374	152	152	18	18	2.65799	1.94329	4.60127	0.992655	v1.0	yes	Yes	No		2	Yes	Yes	0	0	0	0	0	0	0	0	0	0	0	0	C. jejuni project, matrix	v3.1	Parrish et al., Genome Biology	08_08_2005
Cj0920c	Cj0842	Cj0920c	Cj0842	25	25	22	22	2.00747	0	2.00747	0.738652	v1.0	yes	Yes	No		2	Yes	Yes	0	0	0	0	0	0	0	0	0	0	0	0	C. jejuni project, matrix	v3.1	Parrish et al., Genome Biology	08_08_2005
Cj0920c	Cj0163c	Cj0920c	Cj0163c	25	25	12	30	1.00747	0	1.00747	0.518988	v1.0	yes	Yes	No		2	Yes	Yes	0	0	0	0	0	0	0	0	0	0	0	0	C. jejuni project, matrix	v3.1	Parrish et al., Genome Biology	08_08_2005
Cj0734c	Cj0595c	hisJ	nth	13	17	29	29	2.91059	0.47309	3.38368	0.84278	v1.0	yes	Yes	No		2	Yes	Yes	0	0	0	0	0	0	0	0	0	0	0	0	C. jejuni project, matrix	v3.1	Parrish et al., Genome Biology	08_08_2005
Cj0990c	Cj0842	Cj0990c	Cj0842	6	68	22	22	2.27995	0	2.27995	0.407763	v1.0	yes	Yes	No		2	Yes	Yes	0	0	0	0	0	0	0	0	0	0	0	0	C. jejuni project, matrix	v3.1	Parrish et al., Genome Biology	08_08_2005
Cj1015c	Cj1025c	livG	Cj1025c	7	11	16	16	0	2.98065	2.98065	0.972994	v1.0	yes	Yes	No		2	Yes	Yes	0	0	0	0	0	0	0	0	0	0	0	0	C. jejuni project, matrix	v3.1	Parrish et al., Genome Biology	08_08_2005
Cj1015c	Cj1079	livG	Cj1079	7	11	21	21	0	1.98065	1.98065	0.881593	v1.0	yes	Yes	No		2	Yes	Yes	0	0	0	0	0	0	0	0	0	0	0	0	C. jejuni project, matrix	v3.1	Parrish et al., Genome Biology	08_08_2005
Cj1015c	Cj1247c	livG	Cj1247c	7	11	2	3	1.35565	1.98065	3.33631	0.981493	v1.0	yes	Yes	No		2	Yes	Yes	0	0	0	0	0	0	0	0	0	0	0	0	C. jejuni project, matrix	v3.1	Parrish et al., Genome Biology	08_08_2005
Cj0111	Cj1720	Cj0111	Cj1720	1	9	45	45	2.39641	0	2.39641	0.647629	v1.0	no	Yes	No		1	No	Yes	0	0	0	0	0	0	0	0	0	0	0	0	C. jejuni project, matrix	v3.1	Parrish et al., Genome Biology	08_08_2005
Cj0154c	Cj0595c	Cj0154c	nth	74	75	29	29	2.70715	0.486742	3.19389	0.691654	v1.0	yes	Yes	No		2	Yes	Yes	0	0	0	0	0	0	0	0	0	0	0	1	C. jejuni project, matrix	v3.1	Parrish et al., Genome Biology	08_08_2005
Cj0154c	Cj0474	Cj0154c	rplK	74	75	13	14	2.70715	0	2.70715	0.362818	v1.0	yes	Yes	No		2	Yes	Yes	0	0	0	0	0	0	0	0	0	0	0	1	C. jejuni project, matrix	v3.1	Parrish et al., Genome Biology	08_08_2005
Cj0154c	Cj1563c	Cj0154c	Cj1563c	74	75	26	52	2.70715	0	2.70715	0.345305	v1.0	yes	Yes	No		2	Yes	Yes	0	0	0	0	0	0	0	0	0	0	0	1	C. jejuni project, matrix	v3.1	Parrish et al., Genome Biology	08_08_2005
Cj0154c	Cj0225	Cj0154c	Cj0225	74	75	28	62	2.70715	0	2.70715	0.339685	v1.0	yes	Yes	No		2	Yes	Yes	0	0	0	0	0	0	0	0	0	0	0	1	C. jejuni project, matrix	v3.1	Parrish et al., Genome Biology	08_08_2005
Cj0154c	Cj0066c	Cj0154c	aroQ	74	75	13	13	2.70715	0	2.70715	0.35876	v1.0	yes	Yes	No		2	Yes	Yes	0	0	0	0	0	0	0	0	0	0	0	1	C. jejuni project, matrix	v3.1	Parrish et al., Genome Biology	08_08_2005
Cj0154c	Cj0892c	Cj0154c	Cj0892c	74	75	23	23	1.70715	0	1.70715	0.14628	v1.0	yes	Yes	No		2	Yes	Yes	0	0	0	0	0	0	0	0	0	0	0	1	C. jejuni project, matrix	v3.1	Parrish et al., Genome Biology	08_08_2005
Cj0154c	Cj1664	Cj0154c	Cj1664	74	75	12	39	1.70715	0	1.70715	0.18473	v1.0	yes	Yes	No		2	Yes	Yes	0	0	0	0	0	0	0	0	0	0	0	1	C. jejuni project, matrix	v3.1	Parrish et al., Genome Biology	08_08_2005
Cj0154c	Cj0841c	Cj0154c	Cj0841c	74	75	4	18	1.70715	0	1.70715	0.207094	v1.0	yes	Yes	No		2	Yes	Yes	0	0	0	0	0	0	0	0	0	0	0	1	C. jejuni project, matrix	v3.1	Parrish et al., Genome Biology	08_08_2005
Cj0154c	Cj0993c	Cj0154c	Cj0993c	74	75	31	31	2.70715	0	2.70715	0.307939	v1.0	yes	Yes	No		2	Yes	Yes	0	0	0	0	0	0	0	0	0	0	0	1	C. jejuni project, matrix	v3.1	Parrish et al., Genome Biology	08_08_2005
Cj0059c	Cj0595c	fliY	nth	21	54	29	29	1.85872	0	1.85872	0.19763	v1.0	yes	Yes	No		2	Yes	Yes	0	0	0	0	0	0	0	0	0	0	0	0	C. jejuni project, matrix	v3.1	Parrish et al., Genome Biology	08_08_2005
Cj0059c	Cj0225	fliY	Cj0225	21	54	28	62	1.85872	0	1.85872	0.22032	v1.0	yes	Yes	No		2	Yes	Yes	0	0	0	0	0	0	0	0	0	0	0	0	C. jejuni project, matrix	v3.1	Parrish et al., Genome Biology	08_08_2005
Cj0059c	Cj1534c	fliY	Cj1534c	21	54	25	37	1.85872	0	1.85872	0.220491	v1.0	yes	Yes	No		2	Yes	Yes	0	0	0	0	0	0	0	0	0	0	0	0	C. jejuni project, matrix	v3.1	Parrish et al., Genome Biology	08_08_2005
Cj0059c	Cj0066c	fliY	aroQ	21	54	13	13	1.35872	0	1.35872	0.144567	v1.0	yes	Yes	No		2	Yes	Yes	0	0	0	0	0	0	0	0	0	0	0	0	C. jejuni project, matrix	v3.1	Parrish et al., Genome Biology	08_08_2005
Cj0059c	Cj0993c	fliY	Cj0993c	21	54	31	31	1.85872	0	1.85872	0.196411	v1.0	yes	Yes	No		2	Yes	Yes	0	0	0	0	0	0	0	0	0	0	0	0	C. jejuni project, matrix	v3.1	Parrish et al., Genome Biology	08_08_2005
Cj0059c	Cj1382c	fliY	fldA	21	54	15	80	2.85872	0.984375	3.8431	0.912836	v1.0	yes	Yes	No		2	Yes	Yes	0	0	0	0	0	0	0	0	0	1	0	0	C. jejuni project, matrix	v3.1	Parrish et al., Genome Biology	08_08_2005
Cj1726c	Cj1313	metA	Cj1313	24	38	16	18	1.75559	0	1.75559	0.231021	v1.0	yes	Yes	No		2	Yes	Yes	0	0	0	0	0	0	0	0	0	0	0	0	C. jejuni project, matrix	v3.1	Parrish et al., Genome Biology	08_08_2005
Cj1726c	Cj0842	metA	Cj0842	24	38	22	22	1.25559	0	1.25559	0.118523	v1.0	yes	Yes	No		2	Yes	Yes	0	0	0	0	0	0	0	0	0	0	0	0	C. jejuni project, matrix	v3.1	Parrish et al., Genome Biology	08_08_2005
Cj1726c	Cj0228c	metA	pcm	24	38	6	27	1.75559	0	1.75559	0.28055	v1.0	yes	Yes	No		2	Yes	Yes	0	0	0	0	0	0	0	0	0	0	0	0	C. jejuni project, matrix	v3.1	Parrish et al., Genome Biology	08_08_2005
Cj0443	Cj0225	accA	Cj0225	7	37	28	62	1.91146	0	1.91146	0.34	v1.0	yes	Yes	No		2	Yes	Yes	0	0	0	0	0	0	0	0	0	0	1	1	C. jejuni project, matrix	v3.1	Parrish et al., Genome Biology	08_08_2005
Cj0443	Cj1534c	accA	Cj1534c	7	37	25	37	1.91146	0	1.91146	0.340223	v1.0	yes	Yes	No		2	Yes	Yes	0	0	0	0	0	0	0	0	0	0	1	1	C. jejuni project, matrix	v3.1	Parrish et al., Genome Biology	08_08_2005
Cj0443	Cj0066c	accA	aroQ	7	37	13	13	1.41146	0	1.41146	0.237522	v1.0	yes	Yes	No		2	Yes	Yes	0	0	0	0	0	0	0	0	0	0	1	1	C. jejuni project, matrix	v3.1	Parrish et al., Genome Biology	08_08_2005
Cj1267c	Cj0225	hydA	Cj0225	16	23	28	62	1.11458	0	1.11458	0.0764147	v1.0	yes	Yes	No		2	Yes	Yes	0	0	0	0	0	0	0	0	0	0	0	0	C. jejuni project, matrix	v3.1	Parrish et al., Genome Biology	08_08_2005
Cj1267c	Cj1534c	hydA	Cj1534c	16	23	25	37	1.11458	0	1.11458	0.0764848	v1.0	yes	Yes	No		2	Yes	Yes	0	0	0	0	0	0	0	0	0	0	0	0	C. jejuni project, matrix	v3.1	Parrish et al., Genome Biology	08_08_2005
Cj1267c	Cj0066c	hydA	aroQ	16	23	13	13	1.61458	0	1.61458	0.14695	v1.0	yes	Yes	No		2	Yes	Yes	0	0	0	0	0	0	0	0	0	0	0	0	C. jejuni project, matrix	v3.1	Parrish et al., Genome Biology	08_08_2005
Cj0240c	Cj0113	Cj0240c	pal	3	38	19	21	1.93251	0	1.93251	0.446632	v1.0	yes	Yes	No		2	Yes	Yes	0	0	0	0	0	0	0	0	0	0	1	0	C. jejuni project, matrix	v3.1	Parrish et al., Genome Biology	08_08_2005
Cj1349c	Cj1480c	Cj1349c	rplM	17	18	5	5	0.414137	3.45312	3.86726	0.99071	v1.0	yes	Yes	No		2	Yes	Yes	0	0	0	0	0	0	0	0	1	1	0	0	C. jejuni project, matrix	v3.1	Parrish et al., Genome Biology	08_08_2005
Cj1349c	Cj1702c	Cj1349c	rplV	17	18	4	5	0	3.45312	3.45312	0.989012	v1.0	yes	Yes	No		2	Yes	Yes	0	0	0	0	0	0	0	0	1	1	0	0	C. jejuni project, matrix	v3.1	Parrish et al., Genome Biology	08_08_2005
Cj1349c	Cj1025c	Cj1349c	Cj1025c	17	18	16	16	0.414137	4.45312	4.86726	0.996019	v1.0	yes	Yes	No		2	Yes	Yes	0	0	0	0	0	0	0	0	0	0	0	0	C. jejuni project, matrix	v3.1	Parrish et al., Genome Biology	08_08_2005
Cj1349c	Cj0910	Cj1349c	Cj0910	17	18	4	4	0	2.45312	2.45312	0.953662	v1.0	yes	Yes	No		2	Yes	Yes	0	0	0	0	0	0	0	0	0	0	0	0	C. jejuni project, matrix	v3.1	Parrish et al., Genome Biology	08_08_2005
Cj1349c	Cj0126c	Cj1349c	Cj0126c	17	18	5	7	0	2.45312	2.45312	0.955553	v1.0	yes	Yes	No		2	Yes	Yes	0	0	0	0	0	0	0	0	0	0	0	0	C. jejuni project, matrix	v3.1	Parrish et al., Genome Biology	08_08_2005
Cj1349c	Cj1313	Cj1349c	Cj1313	17	18	16	18	1.91414	0	1.91414	0.38204	v1.0	yes	Yes	No		2	Yes	Yes	0	0	0	0	0	0	0	0	0	0	0	0	C. jejuni project, matrix	v3.1	Parrish et al., Genome Biology	08_08_2005
Cj1349c	Cj0066c	Cj1349c	aroQ	17	18	13	13	1.91414	0	1.91414	0.373487	v1.0	yes	Yes	No		2	Yes	Yes	0	0	0	0	0	0	0	0	0	0	0	0	C. jejuni project, matrix	v3.1	Parrish et al., Genome Biology	08_08_2005
Cj1349c	Cj0287c	Cj1349c	greA	17	18	4	4	0	1.45312	1.45312	0.789153	v1.0	yes	Yes	No		2	Yes	Yes	0	0	0	0	0	0	0	0	0	0	0	0	C. jejuni project, matrix	v3.1	Parrish et al., Genome Biology	08_08_2005
Cj1349c	Cj0647	Cj1349c	Cj0647	17	18	4	13	0	2.45312	2.45312	0.958357	v1.0	yes	Yes	No		2	Yes	Yes	0	0	0	0	0	0	0	0	0	0	0	0	C. jejuni project, matrix	v3.1	Parrish et al., Genome Biology	08_08_2005
Cj1349c	Cj0892c	Cj1349c	Cj0892c	17	18	23	23	2.91414	0.953125	3.86726	0.939329	v1.0	yes	Yes	No		2	Yes	Yes	0	0	0	0	0	0	0	0	0	0	0	0	C. jejuni project, matrix	v3.1	Parrish et al., Genome Biology	08_08_2005
Cj0709	Cj0892c	ffh	Cj0892c	1	1	23	23	0.994792	0.994792	1.98958	0.985406	v1.0	yes	Yes	No		2	No	Yes	0	0	0	0	0	0	0	0	0	0	1	1	C. jejuni project, matrix	v3.1	Parrish et al., Genome Biology	08_08_2005
Cj1399c	Cj1497c	hydA2	Cj1497c	94	130	16	16	1.44647	0	1.44647	0.078579	v1.0	yes	Yes	No		2	Yes	Yes	0	0	0	0	0	0	0	0	0	0	0	0	C. jejuni project, matrix	v3.1	Parrish et al., Genome Biology	08_08_2005
Cj1399c	Cj1563c	hydA2	Cj1563c	94	130	26	52	1.44647	0	1.44647	0.080027	v1.0	yes	Yes	No		2	Yes	Yes	0	0	0	0	0	0	0	0	0	0	0	0	C. jejuni project, matrix	v3.1	Parrish et al., Genome Biology	08_08_2005
Cj1399c	Cj0520	hydA2	Cj0520	94	130	29	29	1.44647	0	1.44647	0.0704559	v1.0	yes	Yes	No		2	Yes	Yes	0	0	0	0	0	0	0	0	0	0	0	0	C. jejuni project, matrix	v3.1	Parrish et al., Genome Biology	08_08_2005
Cj1399c	Cj0683	hydA2	Cj0683	94	130	16	16	1.44647	0	1.44647	0.080683	v1.0	yes	Yes	No		2	Yes	Yes	0	0	0	0	0	0	0	0	0	0	0	0	C. jejuni project, matrix	v3.1	Parrish et al., Genome Biology	08_08_2005
Cj1399c	Cj1636c	hydA2	rnhA	94	130	24	26	1.44647	0	1.44647	0.0793467	v1.0	yes	Yes	No		2	Yes	Yes	0	0	0	0	0	0	0	0	0	0	0	0	C. jejuni project, matrix	v3.1	Parrish et al., Genome Biology	08_08_2005
Cj1399c	Cj1251	hydA2	Cj1251	94	130	15	19	1.44647	0	1.44647	0.0901863	v1.0	yes	Yes	No		2	Yes	Yes	0	0	0	0	0	0	0	0	0	0	0	0	C. jejuni project, matrix	v3.1	Parrish et al., Genome Biology	08_08_2005
Cj1399c	Cj0271	hydA2	Cj0271	94	130	13	13	1.44647	0	1.44647	0.0844791	v1.0	yes	Yes	No		2	Yes	Yes	0	0	0	0	0	0	0	0	0	0	0	0	C. jejuni project, matrix	v3.1	Parrish et al., Genome Biology	08_08_2005
Cj1399c	Cj0649	hydA2	Cj0649	94	130	21	21	1.44647	0	1.44647	0.0722579	v1.0	yes	Yes	No		2	Yes	Yes	0	0	0	0	0	0	0	0	0	0	0	0	C. jejuni project, matrix	v3.1	Parrish et al., Genome Biology	08_08_2005
Cj1399c	Cj0492	hydA2	rpsG	94	130	11	14	1.44647	0	1.44647	0.0962925	v1.0	yes	Yes	No		2	Yes	Yes	0	0	0	0	0	0	0	0	1	1	0	0	C. jejuni project, matrix	v3.1	Parrish et al., Genome Biology	08_08_2005
Cj1399c	Cj0252	hydA2	moaC	94	130	12	41	1.44647	0	1.44647	0.094228	v1.0	yes	Yes	No		2	Yes	Yes	0	0	0	0	0	0	0	0	0	0	0	0	C. jejuni project, matrix	v3.1	Parrish et al., Genome Biology	08_08_2005
Cj1399c	Cj0375	hydA2	Cj0375	94	130	10	11	1.44647	0	1.44647	0.0938555	v1.0	yes	Yes	No		2	Yes	Yes	0	0	0	0	0	0	0	0	0	0	0	0	C. jejuni project, matrix	v3.1	Parrish et al., Genome Biology	08_08_2005
Cj1399c	Cj0374	hydA2	Cj0374	94	130	18	18	1.94647	0.998264	2.94473	0.686627	v1.0	yes	Yes	No		2	Yes	Yes	0	0	0	0	0	0	0	0	0	0	0	0	C. jejuni project, matrix	v3.1	Parrish et al., Genome Biology	08_08_2005
Cj1399c	Cj0113	hydA2	pal	94	130	19	21	1.44647	0	1.44647	0.0832951	v1.0	yes	Yes	No		2	Yes	Yes	0	0	0	0	0	0	0	0	0	0	0	0	C. jejuni project, matrix	v3.1	Parrish et al., Genome Biology	08_08_2005
Cj1466	Cj1297	flgK	Cj1297	5	14	24	24	1.42344	0	1.42344	0.262304	v1.0	yes	Yes	No		2	Yes	Yes	0	0	0	0	0	0	0	0	0	0	0	0	C. jejuni project, matrix	v3.1	Parrish et al., Genome Biology	08_08_2005
Cj1466	Cj0788	flgK	Cj0788	5	14	10	10	2.92344	1.98438	4.90781	0.99086	v1.0	yes	Yes	No		2	Yes	Yes	0	0	0	0	0	0	0	0	0	0	0	0	C. jejuni project, matrix	v3.1	Parrish et al., Genome Biology	08_08_2005
Cj0887c	Cj0788	flaD	Cj0788	2	4	10	10	2.94271	1.97917	4.92188	0.995205	v1.0	yes	Yes	No		2	Yes	Yes	0	0	0	0	0	0	0	0	0	0	0	0	C. jejuni project, matrix	v3.1	Parrish et al., Genome Biology	08_08_2005
Cj0326	Cj1012c	serC	Cj1012c	5	20	15	66	0.45	1.49115	1.94115	0.862	v1.0	no	Yes	No		1	Yes	Yes	0	0	0	0	0	0	0	0	0	0	0	0	C. jejuni project, matrix	v3.1	Parrish et al., Genome Biology	08_08_2005
Cj0243c	Cj1025c	Cj0243c	Cj1025c	6	6	16	16	0.41255	2.99194	3.40449	0.997748	v1.0	yes	Yes	No		2	Yes	Yes	0	0	0	0	0	0	0	0	0	0	0	0	C. jejuni project, matrix	v3.1	Parrish et al., Genome Biology	08_08_2005
Cj0243c	Cj0374	Cj0243c	Cj0374	6	6	18	18	1.91255	0	1.91255	0.847006	v1.0	yes	Yes	No		2	Yes	Yes	0	0	0	0	0	0	0	0	0	0	0	0	C. jejuni project, matrix	v3.1	Parrish et al., Genome Biology	08_08_2005
Cj1370	Cj1720	Cj1370	Cj1720	1	3	45	45	2.94444	2.49132	5.43576	0.997267	v1.0	yes	Yes	No		2	Yes	Yes	0	0	0	0	0	0	0	0	0	0	0	0	C. jejuni project, matrix	v3.1	Parrish et al., Genome Biology	08_08_2005
Cj0647	Cj0925	Cj0647	rpiB	9	13	3	3	1.58724	1.97135	3.55859	0.97995	v1.0	yes	Yes	No		2	Yes	Yes	0	0	0	0	0	0	0	0	0	0	0	0	C. jejuni project, matrix	v3.1	Parrish et al., Genome Biology	08_08_2005
Cj0647	Cj0892c	Cj0647	Cj0892c	9	13	23	23	3.08724	3.47135	6.55859	0.997873	v1.0	yes	Yes	No		2	Yes	Yes	0	0	0	0	0	0	0	0	0	0	0	0	C. jejuni project, matrix	v3.1	Parrish et al., Genome Biology	08_08_2005
Cj0837c	Cj0474	Cj0837c	rplK	79	81	13	14	0.398438	0.707031	1.10547	0.281968	v1.0	yes	Yes	No		2	Yes	Yes	0	0	0	0	0	0	0	0	0	0	0	0	C. jejuni project, matrix	v3.1	Parrish et al., Genome Biology	08_08_2005
Cj0837c	Cj1497c	Cj0837c	Cj1497c	79	81	16	16	0.398438	0.707031	1.10547	0.262863	v1.0	yes	Yes	No		2	Yes	Yes	0	0	0	0	0	0	0	0	0	0	0	0	C. jejuni project, matrix	v3.1	Parrish et al., Genome Biology	08_08_2005
Cj0837c	Cj1563c	Cj0837c	Cj1563c	79	81	26	52	0.898438	1.20703	2.10547	0.654129	v1.0	yes	Yes	No		2	Yes	Yes	0	0	0	0	0	0	0	0	0	0	0	0	C. jejuni project, matrix	v3.1	Parrish et al., Genome Biology	08_08_2005
Cj0837c	Cj0520	Cj0837c	Cj0520	79	81	29	29	0	1.20703	1.20703	0.361844	v1.0	yes	Yes	No		2	Yes	Yes	0	0	0	0	0	0	0	0	0	0	0	0	C. jejuni project, matrix	v3.1	Parrish et al., Genome Biology	08_08_2005
Cj0837c	Cj0683	Cj0837c	Cj0683	79	81	16	16	0.398438	0.707031	1.10547	0.268463	v1.0	yes	Yes	No		2	Yes	Yes	0	0	0	0	0	0	0	0	0	0	0	0	C. jejuni project, matrix	v3.1	Parrish et al., Genome Biology	08_08_2005
Cj0837c	Cj1297	Cj0837c	Cj1297	79	81	24	24	0.898438	0.207031	1.10547	0.142476	v1.0	yes	Yes	No		2	Yes	Yes	0	0	0	0	0	0	0	0	0	0	0	0	C. jejuni project, matrix	v3.1	Parrish et al., Genome Biology	08_08_2005
Cj0837c	Cj1636c	Cj0837c	rnhA	79	81	24	26	0.898438	0.707031	1.60547	0.408847	v1.0	yes	Yes	No		2	Yes	Yes	0	0	0	0	0	0	0	0	0	0	0	0	C. jejuni project, matrix	v3.1	Parrish et al., Genome Biology	08_08_2005
Cj0837c	Cj1594	Cj0837c	rpsD	79	81	11	12	0.398438	0.707031	1.10547	0.291034	v1.0	yes	Yes	No		2	Yes	Yes	0	0	0	0	0	0	0	0	1	1	0	0	C. jejuni project, matrix	v3.1	Parrish et al., Genome Biology	08_08_2005
Cj0837c	Cj0225	Cj0837c	Cj0225	79	81	28	62	1.39844	0.707031	2.10547	0.542717	v1.0	yes	Yes	No		2	Yes	Yes	0	0	0	0	0	0	0	0	0	0	0	0	C. jejuni project, matrix	v3.1	Parrish et al., Genome Biology	08_08_2005
Cj0837c	Cj1534c	Cj0837c	Cj1534c	79	81	25	37	1.39844	0.707031	2.10547	0.542964	v1.0	yes	Yes	No		2	Yes	Yes	0	0	0	0	0	0	0	0	0	0	0	0	C. jejuni project, matrix	v3.1	Parrish et al., Genome Biology	08_08_2005
Cj0837c	Cj0362	Cj0837c	Cj0362	79	81	8	8	0.398438	0.707031	1.10547	0.286482	v1.0	yes	Yes	No		2	Yes	Yes	0	0	0	0	0	0	0	0	0	0	0	0	C. jejuni project, matrix	v3.1	Parrish et al., Genome Biology	08_08_2005
Cj0837c	Cj1251	Cj0837c	Cj1251	79	81	15	19	0.398438	0.707031	1.10547	0.293035	v1.0	yes	Yes	No		2	Yes	Yes	0	0	0	0	0	0	0	0	0	0	0	0	C. jejuni project, matrix	v3.1	Parrish et al., Genome Biology	08_08_2005
Cj0837c	Cj0271	Cj0837c	Cj0271	79	81	13	13	0.398438	0.707031	1.10547	0.278419	v1.0	yes	Yes	No		2	Yes	Yes	0	0	0	0	0	0	0	0	0	0	0	0	C. jejuni project, matrix	v3.1	Parrish et al., Genome Biology	08_08_2005
Cj0837c	Cj0649	Cj0837c	Cj0649	79	81	21	21	0.398438	0.707031	1.10547	0.24567	v1.0	yes	Yes	No		2	Yes	Yes	0	0	0	0	0	0	0	0	0	0	0	0	C. jejuni project, matrix	v3.1	Parrish et al., Genome Biology	08_08_2005
Cj0599	Cj0595c	Cj0599	nth	56	97	29	29	2.42513	0	2.42513	0.209567	v1.0	yes	Yes	No		2	No	Yes	0	0	0	0	0	0	0	0	0	0	0	0	C. jejuni project, matrix	v3.1	Parrish et al., Genome Biology	08_08_2005
Cj0599	Cj1297	Cj0599	Cj1297	56	97	24	24	1.42513	0	1.42513	0.084471	v1.0	yes	Yes	No		2	No	Yes	0	0	0	0	0	0	0	0	0	0	0	0	C. jejuni project, matrix	v3.1	Parrish et al., Genome Biology	08_08_2005
Cj0599	Cj0225	Cj0599	Cj0225	56	97	28	62	1.42513	0	1.42513	0.0921105	v1.0	yes	Yes	No		2	No	Yes	0	0	0	0	0	0	0	0	0	0	0	0	C. jejuni project, matrix	v3.1	Parrish et al., Genome Biology	08_08_2005
Cj0599	Cj1534c	Cj0599	Cj1534c	56	97	25	37	1.42513	0	1.42513	0.0921935	v1.0	yes	Yes	No		2	No	Yes	0	0	0	0	0	0	0	0	0	0	0	0	C. jejuni project, matrix	v3.1	Parrish et al., Genome Biology	08_08_2005
Cj0599	Cj0841c	Cj0599	Cj0841c	56	97	4	18	1.42513	0	1.42513	0.125383	v1.0	yes	Yes	No		2	No	Yes	0	0	0	0	0	0	0	0	0	0	0	0	C. jejuni project, matrix	v3.1	Parrish et al., Genome Biology	08_08_2005
Cj0599	Cj0993c	Cj0599	Cj0993c	56	97	31	31	1.42513	0	1.42513	0.0806752	v1.0	yes	Yes	No		2	No	Yes	0	0	0	0	0	0	0	0	0	0	0	0	C. jejuni project, matrix	v3.1	Parrish et al., Genome Biology	08_08_2005
Cj0290c	Cj0734c	Cj0290c	hisJ	13	14	4	17	2.41369	0	2.41369	0.592244	v1.0	no	Yes	No		1	Yes	Yes	0	0	0	0	0	0	0	0	0	0	0	0	C. jejuni project, matrix	v3.1	Parrish et al., Genome Biology	08_08_2005
Cj0449c	Cj0769c	Cj0449c	Cj0769c	12	16	1	2	1.79492	0	1.79492	0.518093	v1.0	No	Yes	No		2	Yes	Yes	0	0	0	0	0	0	0	0	0	0	0	0	C. jejuni project, matrix	v3.1	Parrish et al., Genome Biology	08_08_2005
Cj0965c	Cj1652c	Cj0965c	murI	56	58	10	20	1.56659	0	1.56659	0.202097	v1.0	yes	Yes	No		2	Yes	Yes	0	0	0	0	0	0	0	0	1	1	0	0	C. jejuni project, matrix	v3.1	Parrish et al., Genome Biology	08_08_2005
Cj0965c	Cj0990c	Cj0965c	Cj0990c	56	58	62	68	1.06659	0	1.06659	0.0741794	v1.0	yes	Yes	No		2	Yes	Yes	0	0	0	0	0	0	0	0	0	0	0	0	C. jejuni project, matrix	v3.1	Parrish et al., Genome Biology	08_08_2005
Cj0965c	Cj1420c	Cj0965c	Cj1420c	56	58	24	24	1.56659	0	1.56659	0.149987	v1.0	yes	Yes	No		2	Yes	Yes	0	0	0	0	0	0	0	0	0	0	0	0	C. jejuni project, matrix	v3.1	Parrish et al., Genome Biology	08_08_2005
Cj1693c	Cj0990c	rpsH	Cj0990c	6	12	62	68	1.89779	0	1.89779	0.356121	v1.0	yes	Yes	No		2	Yes	Yes	0	0	0	0	0	0	0	0	0	0	1	1	C. jejuni project, matrix	v3.1	Parrish et al., Genome Biology	08_08_2005
Cj0091	Cj0160c	Cj0091	Cj0160c	19	21	27	62	1.40651	0	1.40651	0.157365	v1.0	yes	Yes	No		2	Yes	Yes	0	0	0	0	0	0	0	0	0	0	0	0	C. jejuni project, matrix	v3.1	Parrish et al., Genome Biology	08_08_2005
Cj0180	Cj1011	exbD1	Cj1011	19	47	14	15	2.86868	0.493304	3.36198	0.83596	v1.0	yes	Yes	No		2	Yes	Yes	0	0	0	0	0	0	0	0	0	0	0	0	C. jejuni project, matrix	v3.1	Parrish et al., Genome Biology	08_08_2005
Cj1664	Cj0160c	Cj1664	Cj0160c	27	39	27	62	1.29991	0	1.29991	0.127851	v1.0	yes	Yes	No		2	Yes	Yes	0	0	0	0	0	0	0	0	0	0	0	0	C. jejuni project, matrix	v3.1	Parrish et al., Genome Biology	08_08_2005
Cj1664	Cj0289c	Cj1664	peb3	27	39	18	25	2.79991	0.459201	3.25911	0.794029	v1.0	yes	Yes	No		2	Yes	Yes	0	0	0	0	0	0	0	0	0	0	0	0	C. jejuni project, matrix	v3.1	Parrish et al., Genome Biology	08_08_2005
Cj1664	Cj1011	Cj1664	Cj1011	27	39	14	15	2.79991	0.959201	3.75911	0.911655	v1.0	yes	Yes	No		2	Yes	Yes	0	0	0	0	0	0	0	0	0	0	0	0	C. jejuni project, matrix	v3.1	Parrish et al., Genome Biology	08_08_2005
Cj1665	Cj1011	Cj1665	Cj1011	31	42	14	15	1.87786	0	1.87786	0.258129	v1.0	yes	Yes	No		2	Yes	Yes	0	0	0	0	0	0	0	0	0	0	0	0	C. jejuni project, matrix	v3.1	Parrish et al., Genome Biology	08_08_2005
Cj1186c	Cj1542	petA	Cj1542	18	49	13	14	2.37003	0	2.37003	0.380589	v1.0	yes	Yes	No		2	Yes	Yes	0	0	0	0	0	0	0	0	0	0	0	0	C. jejuni project, matrix	v3.1	Parrish et al., Genome Biology	08_08_2005
Cj1186c	Cj0160c	petA	Cj0160c	18	49	27	62	1.37003	0	1.37003	0.143738	v1.0	yes	Yes	No		2	Yes	Yes	0	1	0	0	0	0	0	0	0	0	0	0	C. jejuni project, matrix	v3.1	Parrish et al., Genome Biology	08_08_2005
Cj1186c	Cj0990c	petA	Cj0990c	18	49	62	68	2.87003	0	2.87003	0.399092	v1.0	yes	Yes	No		2	Yes	Yes	0	0	0	0	0	0	0	0	0	0	0	0	C. jejuni project, matrix	v3.1	Parrish et al., Genome Biology	08_08_2005
Cj1451	Cj0990c	dut	Cj0990c	10	17	62	68	1.04905	0	1.04905	0.0936971	v1.0	yes	Yes	No		2	Yes	Yes	0	0	0	0	0	0	0	0	0	0	0	0	C. jejuni project, matrix	v3.1	Parrish et al., Genome Biology	08_08_2005
Cj0117	Cj1420c	pfs	Cj1420c	18	28	24	24	1.22656	0	1.22656	0.134874	v1.0	yes	Yes	No		2	No	Yes	0	0	0	0	0	0	0	0	0	0	0	0	C. jejuni project, matrix	v3.1	Parrish et al., Genome Biology	08_08_2005
Cj1014c	Cj0990c	livF	Cj0990c	43	43	62	68	1.37891	0	1.37891	0.492873	v1.0	yes	Yes	No		2	No	Yes	0	0	0	0	0	0	0	0	0	0	0	0	C. jejuni project, matrix	v3.1	Parrish et al., Genome Biology	08_08_2005
Cj1014c	Cj1084c	livF	Cj1084c	43	43	5	6	1.87891	0	1.87891	0.771234	v1.0	yes	Yes	No		2	No	Yes	0	0	0	0	0	0	0	0	0	0	0	0	C. jejuni project, matrix	v3.1	Parrish et al., Genome Biology	08_08_2005
Cj0034c	Cj1532	Cj0034c	Cj1532	77	83	4	40	1.79905	0	1.79905	0.226685	v1.0	yes	Yes	No		2	Yes	Yes	0	1	0	0	0	0	0	0	0	0	0	0	C. jejuni project, matrix	v3.1	Parrish et al., Genome Biology	08_08_2005
Cj0034c	Cj0833c	Cj0034c	Cj0833c	77	83	13	21	1.79905	0	1.79905	0.176465	v1.0	yes	Yes	No		2	Yes	Yes	0	0	0	0	0	0	0	0	0	0	0	0	C. jejuni project, matrix	v3.1	Parrish et al., Genome Biology	08_08_2005
Cj0034c	Cj1652c	Cj0034c	murI	77	83	10	20	1.29905	0	1.29905	0.111045	v1.0	yes	Yes	No		2	Yes	Yes	0	0	0	0	0	0	0	0	1	1	0	0	C. jejuni project, matrix	v3.1	Parrish et al., Genome Biology	08_08_2005
Cj0034c	Cj0289c	Cj0034c	peb3	77	83	18	25	1.79905	0	1.79905	0.162578	v1.0	yes	Yes	No		2	Yes	Yes	0	0	0	0	0	0	0	0	0	0	0	0	C. jejuni project, matrix	v3.1	Parrish et al., Genome Biology	08_08_2005
Cj0034c	Cj0990c	Cj0034c	Cj0990c	77	83	62	68	1.79905	0	1.79905	0.123525	v1.0	yes	Yes	No		2	Yes	Yes	0	0	0	0	0	0	0	0	0	0	0	0	C. jejuni project, matrix	v3.1	Parrish et al., Genome Biology	08_08_2005
Cj0524	Cj1514c	Cj0524	Cj1514c	7	58	2	2	2.82917	0.989583	3.81875	0.958538	v1.0	yes	Yes	No		2	Yes	Yes	0	0	0	0	0	0	0	0	0	0	0	0	C. jejuni project, matrix	v3.1	Parrish et al., Genome Biology	08_08_2005
Cj0475	Cj0990c	rplA	Cj0990c	8	9	62	68	1.90104	0	1.90104	0.349855	v1.0	yes	Yes	No		2	Yes	Yes	0	0	0	0	0	0	0	0	0	0	1	0	C. jejuni project, matrix	v3.1	Parrish et al., Genome Biology	08_08_2005
Cj1532	Cj0160c	Cj1532	Cj0160c	36	40	27	62	2.15781	0	2.15781	0.292526	v1.0	yes	Yes	No		2	No	Yes	0	0	0	0	0	0	0	0	0	0	0	0	C. jejuni project, matrix	v3.1	Parrish et al., Genome Biology	08_08_2005
Cj1532	Cj0289c	Cj1532	peb3	36	40	18	25	1.65781	0	1.65781	0.211602	v1.0	yes	Yes	No		2	No	Yes	0	0	0	0	0	0	0	0	0	0	0	0	C. jejuni project, matrix	v3.1	Parrish et al., Genome Biology	08_08_2005
Cj1532	Cj0990c	Cj1532	Cj0990c	36	40	62	68	1.15781	0	1.15781	0.0931724	v1.0	yes	Yes	No		2	No	Yes	0	0	0	0	0	0	0	0	0	0	0	0	C. jejuni project, matrix	v3.1	Parrish et al., Genome Biology	08_08_2005
Cj1532	Cj1011	Cj1532	Cj1011	36	40	14	15	1.65781	0	1.65781	0.222387	v1.0	yes	Yes	No		2	No	Yes	0	0	0	0	0	0	0	0	0	0	0	0	C. jejuni project, matrix	v3.1	Parrish et al., Genome Biology	08_08_2005
Cj1076	Cj1076	proC	proC	1	4	3	4	2.94271	1.48438	4.42708	0.995321	v1.0	yes	Yes	No		2	Yes	Yes	1	0	0	0	1	0	1	0	0	0	0	0	C. jejuni project, matrix	v3.1	Parrish et al., Genome Biology	08_08_2005
Cj0778	Cj0045c	peb2	Cj0045c	24	25	5	5	0	1.94878	1.94878	0.88043	v1.0	yes	Yes	No		2	Yes	Yes	0	0	0	0	0	0	0	0	0	0	0	0	C. jejuni project, matrix	v3.1	Parrish et al., Genome Biology	08_08_2005
Cj0778	Cj0160c	peb2	Cj0160c	24	25	27	62	2.83767	0.948785	3.78646	0.930177	v1.0	yes	Yes	No		2	Yes	Yes	0	0	0	0	0	0	0	0	0	0	0	0	C. jejuni project, matrix	v3.1	Parrish et al., Genome Biology	08_08_2005
Cj0778	Cj0990c	peb2	Cj0990c	24	25	62	68	2.83767	0	2.83767	0.486151	v1.0	yes	Yes	No		2	Yes	Yes	0	0	0	0	0	0	0	0	0	0	0	0	C. jejuni project, matrix	v3.1	Parrish et al., Genome Biology	08_08_2005
Cj0778	Cj1419c	peb2	Cj1419c	24	25	6	63	1.33767	1.94878	3.28646	0.964318	v1.0	yes	Yes	No		2	Yes	Yes	0	0	0	0	0	0	0	0	0	0	0	0	C. jejuni project, matrix	v3.1	Parrish et al., Genome Biology	08_08_2005
Cj0778	Cj1238	peb2	pdxJ	24	25	4	27	0.837674	1.44878	2.28646	0.900112	v1.0	yes	Yes	No		2	Yes	Yes	0	0	0	0	0	0	0	0	0	0	0	0	C. jejuni project, matrix	v3.1	Parrish et al., Genome Biology	08_08_2005
Cj0781	Cj1613c	napG	Cj1613c	1	1	12	25	2.96875	0	2.96875	0.977212	v1.0	yes	Yes	No		2	Yes	Yes	0	0	0	0	0	0	0	0	0	0	0	0	C. jejuni project, matrix	v3.1	Parrish et al., Genome Biology	08_08_2005
Cj0160c	Cj0160c	Cj0160c	Cj0160c	35	62	27	62	2.59158	0.984375	3.57595	0.856024	v1.0	yes	Yes	No		2	Yes	Yes	1	0	0	0	0	0	0	0	0	0	0	0	C. jejuni project, matrix	v3.1	Parrish et al., Genome Biology	08_08_2005
Cj0160c	Cj0990c	Cj0160c	Cj0990c	35	62	62	68	2.59158	0	2.59158	0.278551	v1.0	yes	Yes	No		2	Yes	Yes	0	0	0	0	0	0	0	0	0	0	0	0	C. jejuni project, matrix	v3.1	Parrish et al., Genome Biology	08_08_2005
Cj0920c	Cj0990c	Cj0920c	Cj0990c	25	25	62	68	1.00747	0	1.00747	0.413827	v1.0	yes	Yes	No		2	Yes	Yes	0	0	0	0	0	0	0	0	0	0	0	0	C. jejuni project, matrix	v3.1	Parrish et al., Genome Biology	08_08_2005
Cj0920c	Cj1420c	Cj0920c	Cj1420c	25	25	24	24	1.00747	0	1.00747	0.445076	v1.0	yes	Yes	No		2	Yes	Yes	0	0	0	0	0	0	0	0	0	0	0	0	C. jejuni project, matrix	v3.1	Parrish et al., Genome Biology	08_08_2005
Cj1652c	Cj1652c	murI	murI	10	20	10	20	2.61905	1.99702	4.61607	0.984881	v1.0	yes	Yes	No		2	Yes	Yes	1	0	0	1	0	0	0	0	1	1	1	1	C. jejuni project, matrix	v3.1	Parrish et al., Genome Biology	08_08_2005
Cj1652c	Cj1420c	murI	Cj1420c	10	20	24	24	1.11905	0	1.11905	0.131741	v1.0	yes	Yes	No		2	Yes	Yes	0	0	0	0	0	0	0	0	0	0	1	1	C. jejuni project, matrix	v3.1	Parrish et al., Genome Biology	08_08_2005
Cj1613c	Cj0410	Cj1613c	frdB	13	25	5	5	2.41146	0	2.41146	0.487309	v1.0	yes	Yes	No		2	Yes	Yes	0	0	0	0	0	0	0	0	0	0	0	0	C. jejuni project, matrix	v3.1	Parrish et al., Genome Biology	08_08_2005
Cj1613c	Cj1507c	Cj1613c	Cj1507c	13	25	2	3	2.41146	0	2.41146	0.570073	v1.0	yes	Yes	No		2	Yes	Yes	0	0	0	0	0	0	0	0	0	0	0	0	C. jejuni project, matrix	v3.1	Parrish et al., Genome Biology	08_08_2005
Cj1613c	Cj1613c	Cj1613c	Cj1613c	13	25	12	25	2.41146	0.983631	3.39509	0.914877	v1.0	yes	Yes	No		2	Yes	Yes	1	0	0	0	0	0	0	0	0	0	0	0	C. jejuni project, matrix	v3.1	Parrish et al., Genome Biology	08_08_2005
Cj1613c	Cj0990c	Cj1613c	Cj0990c	13	25	62	68	1.41146	0	1.41146	0.153835	v1.0	yes	Yes	No		2	Yes	Yes	0	0	0	0	0	0	0	0	0	0	0	0	C. jejuni project, matrix	v3.1	Parrish et al., Genome Biology	08_08_2005
Cj1541	Cj1541	Cj1541	Cj1541	1	8	7	8	1.97396	0	1.97396	0.689371	v1.0	yes	Yes	No		2	Yes	Yes	1	0	0	0	0	0	0	0	0	0	0	0	C. jejuni project, matrix	v3.1	Parrish et al., Genome Biology	08_08_2005
Cj1726c	Cj1002c	metA	Cj1002c	24	38	38	48	2.75559	1.49132	4.24691	0.946414	v1.0	yes	Yes	No		2	Yes	Yes	0	1	0	0	0	0	0	0	0	0	0	0	C. jejuni project, matrix	v3.1	Parrish et al., Genome Biology	08_08_2005
Cj1726c	Cj0538	metA	oorC	24	38	38	38	1.25559	0	1.25559	0.104107	v1.0	yes	Yes	No		2	Yes	Yes	0	0	0	0	0	0	0	0	0	0	0	0	C. jejuni project, matrix	v3.1	Parrish et al., Genome Biology	08_08_2005
Cj1510c	Cj0115	fdhB	slyD	12	22	3	54	1.44792	0.496875	1.94479	0.735056	v1.0	yes	Yes	No		2	Yes	Yes	0	0	0	0	0	0	0	0	0	0	0	0	C. jejuni project, matrix	v3.1	Parrish et al., Genome Biology	08_08_2005
Cj0606	Cj0162c	Cj0606	Cj0162c	9	10	48	53	2.73385	0	2.73385	0.544885	v1.0	yes	Yes	No		2	Yes	Yes	0	0	0	0	0	0	0	0	0	0	0	0	C. jejuni project, matrix	v3.1	Parrish et al., Genome Biology	08_08_2005
Cj0606	Cj1408	Cj0606	fliL	9	10	42	43	2.23385	0	2.23385	0.431408	v1.0	yes	Yes	No		2	Yes	Yes	0	0	0	0	0	0	0	0	0	0	0	0	C. jejuni project, matrix	v3.1	Parrish et al., Genome Biology	08_08_2005
Cj0093	Cj1022c	Cj0093	Cj1022c	18	26	7	7	1.91811	0.482639	2.40075	0.721923	v1.0	yes	Yes	No		2	Yes	Yes	0	0	0	0	0	0	0	0	0	0	0	0	C. jejuni project, matrix	v3.1	Parrish et al., Genome Biology	08_08_2005
Cj0093	Cj0162c	Cj0093	Cj0162c	18	26	48	53	3.41811	0.482639	3.90075	0.864596	v1.0	yes	Yes	No		2	Yes	Yes	0	0	0	0	0	0	0	0	0	0	0	0	C. jejuni project, matrix	v3.1	Parrish et al., Genome Biology	08_08_2005
Cj0093	Cj1408	Cj0093	fliL	18	26	42	43	2.91811	0.982639	3.90075	0.915573	v1.0	yes	Yes	No		2	Yes	Yes	0	0	0	0	0	0	0	0	0	0	0	0	C. jejuni project, matrix	v3.1	Parrish et al., Genome Biology	08_08_2005
Cj1279c	Cj0162c	Cj1279c	Cj0162c	6	24	48	53	2.90972	0.498264	3.40799	0.869378	v1.0	yes	Yes	No		2	Yes	Yes	0	0	0	0	0	0	0	0	0	0	0	0	C. jejuni project, matrix	v3.1	Parrish et al., Genome Biology	08_08_2005
Cj1641	Cj1578c	murE	nuoB	1	20	8	9	2.90625	2.47396	5.38021	0.997742	v1.0	yes	Yes	No		2	Yes	Yes	0	1	0	0	0	0	0	0	0	0	1	1	C. jejuni project, matrix	v3.1	Parrish et al., Genome Biology	08_08_2005
Cj0193c	Cj0628	tig	Cj0628	2	2	4	4	2.94618	0	2.94618	0.972278	v1.0	yes	Yes	No		2	Yes	Yes	0	0	0	0	0	0	0	0	0	0	0	0	C. jejuni project, matrix	v3.1	Parrish et al., Genome Biology	08_08_2005
Cj0092	Cj0162c	Cj0092	Cj0162c	39	39	48	53	2.74777	0	2.74777	0.389796	v1.0	yes	Yes	No		2	Yes	Yes	0	0	0	0	0	0	0	0	0	0	0	0	C. jejuni project, matrix	v3.1	Parrish et al., Genome Biology	08_08_2005
Cj0092	Cj1408	Cj0092	fliL	39	39	42	43	2.74777	0	2.74777	0.395359	v1.0	yes	Yes	No		2	Yes	Yes	0	0	0	0	0	0	0	0	0	0	0	0	C. jejuni project, matrix	v3.1	Parrish et al., Genome Biology	08_08_2005
Cj0092	Cj1430c	Cj0092	Cj1430c	39	39	64	65	2.74777	0	2.74777	0.368539	v1.0	yes	Yes	No		2	Yes	Yes	0	0	0	0	0	0	0	0	0	0	0	0	C. jejuni project, matrix	v3.1	Parrish et al., Genome Biology	08_08_2005
Cj0092	Cj0799c	Cj0092	ruvA	39	39	29	33	2.24777	0	2.24777	0.309516	v1.0	yes	Yes	No		2	Yes	Yes	0	0	0	0	0	0	0	0	0	0	0	0	C. jejuni project, matrix	v3.1	Parrish et al., Genome Biology	08_08_2005
Cj0092	Cj0187c	Cj0092	purN	39	39	13	13	1.24777	0	1.24777	0.136723	v1.0	yes	Yes	No		2	Yes	Yes	0	0	0	0	0	0	0	0	0	0	0	0	C. jejuni project, matrix	v3.1	Parrish et al., Genome Biology	08_08_2005
Cj0188c	Cj1002c	Cj0188c	Cj1002c	2	4	38	48	2.89303	0.495192	3.38822	0.93622	v1.0	yes	Yes	No		2	No	Yes	0	0	0	0	0	0	0	0	0	0	0	0	C. jejuni project, matrix	v3.1	Parrish et al., Genome Biology	08_08_2005
Cj0188c	Cj0799c	Cj0188c	ruvA	2	4	29	33	2.89303	0.495192	3.38822	0.940479	v1.0	yes	Yes	No		2	No	Yes	0	1	0	0	0	0	0	0	0	0	0	0	C. jejuni project, matrix	v3.1	Parrish et al., Genome Biology	08_08_2005
Cj0353c	Cj1002c	Cj0353c	Cj1002c	1	17	38	48	1.97396	0.989583	2.96354	0.947194	v1.0	yes	Yes	No		2	Yes	Yes	0	0	0	0	0	0	0	0	0	0	0	0	C. jejuni project, matrix	v3.1	Parrish et al., Genome Biology	08_08_2005
Cj1399c	Cj1578c	hydA2	nuoB	94	130	8	9	1.44647	0	1.44647	0.102245	v1.0	yes	Yes	No		2	Yes	Yes	0	0	0	0	0	0	0	0	0	0	0	0	C. jejuni project, matrix	v3.1	Parrish et al., Genome Biology	08_08_2005
Cj1399c	Cj0943	hydA2	Cj0943	94	130	8	8	1.44647	0	1.44647	0.0894196	v1.0	yes	Yes	No		2	Yes	Yes	0	0	0	0	0	0	0	0	0	0	0	0	C. jejuni project, matrix	v3.1	Parrish et al., Genome Biology	08_08_2005
Cj1399c	Cj1343c	hydA2	Cj1343c	94	130	2	2	1.44647	0	1.44647	0.120746	v1.0	yes	Yes	No		2	Yes	Yes	0	0	0	0	0	0	0	0	0	0	0	0	C. jejuni project, matrix	v3.1	Parrish et al., Genome Biology	08_08_2005
Cj1399c	Cj0247c	hydA2	Cj0247c	94	130	4	4	1.44647	0	1.44647	0.103003	v1.0	yes	Yes	No		2	Yes	Yes	0	0	0	0	0	0	0	0	0	0	0	0	C. jejuni project, matrix	v3.1	Parrish et al., Genome Biology	08_08_2005
Cj1399c	Cj0540	hydA2	Cj0540	94	130	4	4	1.44647	0	1.44647	0.103003	v1.0	yes	Yes	No		2	Yes	Yes	0	0	0	0	0	0	0	0	0	0	0	0	C. jejuni project, matrix	v3.1	Parrish et al., Genome Biology	08_08_2005
Cj1399c	Cj0719c	hydA2	Cj0719c	94	130	4	4	1.44647	0	1.44647	0.103003	v1.0	yes	Yes	No		2	Yes	Yes	0	0	0	0	0	0	0	0	0	0	0	0	C. jejuni project, matrix	v3.1	Parrish et al., Genome Biology	08_08_2005
Cj1399c	Cj1321	hydA2	Cj1321	94	130	4	4	1.44647	0	1.44647	0.107433	v1.0	yes	Yes	No		2	Yes	Yes	0	0	0	0	0	0	0	0	0	0	0	0	C. jejuni project, matrix	v3.1	Parrish et al., Genome Biology	08_08_2005
Cj1399c	Cj1404	hydA2	Cj1404	94	130	4	4	1.44647	0	1.44647	0.107433	v1.0	yes	Yes	No		2	Yes	Yes	0	0	0	0	0	0	0	0	1	0	0	0	C. jejuni project, matrix	v3.1	Parrish et al., Genome Biology	08_08_2005
Cj1399c	Cj0879c	hydA2	Cj0879c	94	130	3	3	1.44647	0	1.44647	0.113082	v1.0	yes	Yes	No		2	Yes	Yes	0	0	0	0	0	0	0	0	0	0	0	0	C. jejuni project, matrix	v3.1	Parrish et al., Genome Biology	08_08_2005
Cj1399c	Cj0109	hydA2	exbB3	94	130	3	3	1.44647	0	1.44647	0.107433	v1.0	yes	Yes	No		2	Yes	Yes	0	0	0	0	0	0	0	0	0	0	0	0	C. jejuni project, matrix	v3.1	Parrish et al., Genome Biology	08_08_2005
Cj1399c	Cj0167c	hydA2	Cj0167c	94	130	5	5	1.44647	0	1.44647	0.096342	v1.0	yes	Yes	No		2	Yes	Yes	0	0	0	0	0	0	0	0	0	0	0	0	C. jejuni project, matrix	v3.1	Parrish et al., Genome Biology	08_08_2005
Cj1399c	Cj0861c	hydA2	pabA	94	130	2	2	1.44647	0	1.44647	0.132305	v1.0	yes	Yes	No		2	Yes	Yes	0	0	0	0	0	0	0	0	0	0	0	0	C. jejuni project, matrix	v3.1	Parrish et al., Genome Biology	08_08_2005
Cj1553c	Cj0162c	Cj1553c	Cj0162c	6	63	48	53	2.62188	0.997917	3.61979	0.883808	v1.0	yes	Yes	No		2	Yes	Yes	0	0	0	0	0	0	0	0	0	0	0	0	C. jejuni project, matrix	v3.1	Parrish et al., Genome Biology	08_08_2005
Cj1209	Cj1665	Cj1209	Cj1665	42	44	11	42	1.70126	0.490327	2.19159	0.647512	v1.0	yes	Yes	No		2	Yes	Yes	0	0	0	0	0	0	0	0	0	0	1	0	C. jejuni project, matrix	v3.1	Parrish et al., Genome Biology	08_08_2005
Cj1209	Cj1186c	Cj1209	petA	42	44	31	49	2.20126	0	2.20126	0.294285	v1.0	yes	Yes	No		2	Yes	Yes	0	0	0	0	0	0	0	0	0	0	1	0	C. jejuni project, matrix	v3.1	Parrish et al., Genome Biology	08_08_2005
Cj1209	Cj1090c	Cj1209	Cj1090c	42	44	13	15	1.70126	0	1.70126	0.229139	v1.0	yes	Yes	No		2	Yes	Yes	0	0	0	0	0	0	0	0	0	0	1	0	C. jejuni project, matrix	v3.1	Parrish et al., Genome Biology	08_08_2005
Cj1209	Cj0162c	Cj1209	Cj0162c	42	44	48	53	2.20126	0	2.20126	0.269927	v1.0	yes	Yes	No		2	Yes	Yes	0	0	0	0	0	0	0	0	0	0	1	0	C. jejuni project, matrix	v3.1	Parrish et al., Genome Biology	08_08_2005
Cj1209	Cj1496c	Cj1209	Cj1496c	42	44	7	59	2.20126	0	2.20126	0.367139	v1.0	yes	Yes	No		2	Yes	Yes	0	0	0	0	0	0	0	0	0	0	1	0	C. jejuni project, matrix	v3.1	Parrish et al., Genome Biology	08_08_2005
Cj1209	Cj0783	Cj1209	napB	42	44	28	28	1.70126	0	1.70126	0.180939	v1.0	yes	Yes	No		2	Yes	Yes	0	0	0	0	0	0	0	0	0	0	1	0	C. jejuni project, matrix	v3.1	Parrish et al., Genome Biology	08_08_2005
Cj1209	Cj0424	Cj1209	Cj0424	42	44	24	60	2.20126	0	2.20126	0.30938	v1.0	yes	Yes	No		2	Yes	Yes	0	0	0	0	0	0	0	0	0	0	1	0	C. jejuni project, matrix	v3.1	Parrish et al., Genome Biology	08_08_2005
Cj1209	Cj1408	Cj1209	fliL	42	44	42	43	2.70126	0	2.70126	0.380069	v1.0	yes	Yes	No		2	Yes	Yes	0	0	0	0	0	0	0	0	0	0	1	0	C. jejuni project, matrix	v3.1	Parrish et al., Genome Biology	08_08_2005
Cj0028	Cj1071	recJ	ssb	1	7	4	4	1.98785	4.48438	6.47222	0.999614	v1.0	yes	Yes	No		2	Yes	Yes	0	0	0	1	0	0	1	0	0	1	0	0	C. jejuni project, matrix	v3.1	Parrish et al., Genome Biology	08_08_2005
Cj0932c	Cj1430c	pckA	Cj1430c	1	9	64	65	1.26302	0	1.26302	0.273295	v1.0	yes	Yes	No		2	Yes	Yes	0	0	0	0	0	0	0	0	0	0	0	0	C. jejuni project, matrix	v3.1	Parrish et al., Genome Biology	08_08_2005
Cj1444c	Cj0162c	kpsD	Cj0162c	13	14	48	53	2.91001	0	2.91001	0.553798	v1.0	yes	Yes	No		2	Yes	Yes	0	0	0	0	0	0	0	0	0	0	0	0	C. jejuni project, matrix	v3.1	Parrish et al., Genome Biology	08_08_2005
Cj1444c	Cj1408	kpsD	fliL	13	14	42	43	2.91001	0	2.91001	0.559556	v1.0	yes	Yes	No		2	Yes	Yes	0	0	0	0	0	0	0	0	0	0	0	0	C. jejuni project, matrix	v3.1	Parrish et al., Genome Biology	08_08_2005
Cj1116c	Cj1408	ftsH	fliL	2	3	42	43	2.97135	0	2.97135	0.763975	v1.0	yes	Yes	No		2	Yes	Yes	0	0	0	0	0	0	0	0	0	0	0	0	C. jejuni project, matrix	v3.1	Parrish et al., Genome Biology	08_08_2005
Cj0144	Cj0368c	Cj0144	Cj0368c	6	9	34	39	1.8941	0	1.8941	0.392653	v1.0	yes	Yes	No		2	Yes	Yes	0	0	0	0	0	0	0	0	0	0	0	0	C. jejuni project, matrix	v3.1	Parrish et al., Genome Biology	08_08_2005
Cj0144	Cj1712	Cj0144	Cj1712	6	9	19	22	1.3941	0	1.3941	0.298248	v1.0	yes	Yes	No		2	Yes	Yes	0	0	0	0	0	0	0	0	0	0	0	0	C. jejuni project, matrix	v3.1	Parrish et al., Genome Biology	08_08_2005
Cj0144	Cj1430c	Cj0144	Cj1430c	6	9	64	65	1.8941	0	1.8941	0.351948	v1.0	yes	Yes	No		2	Yes	Yes	0	0	0	0	0	0	0	0	0	0	0	0	C. jejuni project, matrix	v3.1	Parrish et al., Genome Biology	08_08_2005
Cj0144	Cj0229	Cj0144	Cj0229	6	9	11	28	1.3941	0	1.3941	0.320043	v1.0	yes	Yes	No		2	Yes	Yes	0	0	0	0	0	0	0	0	0	0	0	0	C. jejuni project, matrix	v3.1	Parrish et al., Genome Biology	08_08_2005
Cj0144	Cj1081c	Cj0144	thiE	6	9	41	42	1.8941	0	1.8941	0.368791	v1.0	yes	Yes	No		2	Yes	Yes	0	0	0	0	0	0	0	0	0	0	0	0	C. jejuni project, matrix	v3.1	Parrish et al., Genome Biology	08_08_2005
Cj0955c	Cj1081c	purL	thiE	2	3	41	42	1.72743	0	1.72743	0.495924	v1.0	yes	Yes	No		2	Yes	Yes	0	0	0	0	0	0	0	0	0	0	0	0	C. jejuni project, matrix	v3.1	Parrish et al., Genome Biology	08_08_2005
Cj0009	Cj0115	gltD	slyD	4	11	3	54	2.1888	0.496094	2.6849	0.898381	v1.0	yes	Yes	No		2	Yes	Yes	0	0	0	0	0	0	0	0	0	0	0	0	C. jejuni project, matrix	v3.1	Parrish et al., Genome Biology	08_08_2005
Cj0979c	Cj0162c	Cj0979c	Cj0162c	11	12	48	53	2.95602	0.484375	3.44039	0.88548	v1.0	yes	Yes	No		2	Yes	Yes	0	0	0	0	0	0	0	0	0	0	0	0	C. jejuni project, matrix	v3.1	Parrish et al., Genome Biology	08_08_2005
Cj0979c	Cj1408	Cj0979c	fliL	11	12	42	43	2.95602	0.484375	3.44039	0.887825	v1.0	yes	Yes	No		2	Yes	Yes	0	0	0	0	0	0	0	0	0	0	0	0	C. jejuni project, matrix	v3.1	Parrish et al., Genome Biology	08_08_2005
Cj1712	Cj1712	Cj1712	Cj1712	3	22	19	22	2.73177	1.49479	4.22656	0.977279	v1.0	yes	Yes	No		3	No	Yes	1	0	0	0	0	0	0	0	0	0	0	0	C. jejuni project, matrix	v3.1	Parrish et al., Genome Biology	08_08_2005
Cj1712	Cj1081c	Cj1712	thiE	3	22	41	42	1.73177	0	1.73177	0.306129	v1.0	yes	Yes	No		3	No	Yes	0	0	0	0	0	0	0	0	0	0	0	0	C. jejuni project, matrix	v3.1	Parrish et al., Genome Biology	08_08_2005
Cj0303c	Cj0162c	modA	Cj0162c	2	3	48	53	2.96763	0	2.96763	0.774619	v1.0	yes	Yes	No		2	Yes	Yes	0	0	0	0	0	0	0	0	0	0	0	0	C. jejuni project, matrix	v3.1	Parrish et al., Genome Biology	08_08_2005
Cj1680c	Cj0162c	Cj1680c	Cj0162c	4	5	48	53	1.96615	0	1.96615	0.488399	v1.0	yes	Yes	No		2	Yes	Yes	0	0	0	0	0	0	0	0	0	0	0	0	C. jejuni project, matrix	v3.1	Parrish et al., Genome Biology	08_08_2005
Cj1680c	Cj1408	Cj1680c	fliL	4	5	42	43	1.96615	0	1.96615	0.49423	v1.0	yes	Yes	No		2	Yes	Yes	0	0	0	0	0	0	0	0	0	0	0	0	C. jejuni project, matrix	v3.1	Parrish et al., Genome Biology	08_08_2005
Cj0417	Cj0192c	Cj0417	clpP	22	33	31	100	2.58464	0.882812	3.46745	0.867096	v1.0	yes	Yes	No		2	Yes	Yes	0	0	0	0	0	0	0	0	0	0	0	0	C. jejuni project, matrix	v3.1	Parrish et al., Genome Biology	08_08_2005
Cj0417	Cj1600	Cj0417	hisH	22	33	25	25	0.584635	0.882812	1.46745	0.464462	v1.0	yes	Yes	No		2	Yes	Yes	0	0	0	0	0	0	0	0	0	0	0	0	C. jejuni project, matrix	v3.1	Parrish et al., Genome Biology	08_08_2005
Cj0417	Cj1224	Cj0417	Cj1224	22	33	15	47	0.334635	0.882812	1.21745	0.460348	v1.0	yes	Yes	No		2	Yes	Yes	0	0	0	0	0	0	0	0	0	0	0	0	C. jejuni project, matrix	v3.1	Parrish et al., Genome Biology	08_08_2005
Cj0417	Cj1374c	Cj0417	Cj1374c	22	33	40	43	1.58464	0	1.58464	0.17008	v1.0	yes	Yes	No		2	Yes	Yes	0	0	0	0	0	0	0	0	0	0	0	0	C. jejuni project, matrix	v3.1	Parrish et al., Genome Biology	08_08_2005
Cj0417	Cj1510c	Cj0417	fdhB	22	33	10	22	2.08464	0.882812	2.96745	0.855439	v1.0	yes	Yes	No		2	Yes	Yes	0	0	0	0	0	0	0	0	0	0	0	0	C. jejuni project, matrix	v3.1	Parrish et al., Genome Biology	08_08_2005
Cj0417	Cj0189c	Cj0417	Cj0189c	22	33	22	23	2.58464	1.88281	4.46745	0.970378	v1.0	yes	Yes	No		2	Yes	Yes	0	0	0	0	0	0	0	0	0	0	0	0	C. jejuni project, matrix	v3.1	Parrish et al., Genome Biology	08_08_2005
Cj0417	Cj1311	Cj0417	neuA2	22	33	42	43	1.58464	0	1.58464	0.161065	v1.0	yes	Yes	No		2	Yes	Yes	0	0	0	0	0	0	0	0	0	0	0	0	C. jejuni project, matrix	v3.1	Parrish et al., Genome Biology	08_08_2005
Cj0417	Cj0524	Cj0417	Cj0524	22	33	51	58	2.08464	1.38281	3.46745	0.90004	v1.0	yes	Yes	No		2	Yes	Yes	0	0	0	0	0	0	0	0	0	0	0	0	C. jejuni project, matrix	v3.1	Parrish et al., Genome Biology	08_08_2005
Cj0986c	Cj0420	Cj0986c	Cj0420	7	13	34	37	1.39125	0	1.39125	0.178902	v1.0	yes	Yes	No		2	Yes	Yes	0	0	0	0	0	0	0	0	0	0	0	0	C. jejuni project, matrix	v3.1	Parrish et al., Genome Biology	08_08_2005
Cj0450c	Cj0189c	rpmB	Cj0189c	4	9	22	23	2.80078	2.47786	5.27865	0.994281	v1.0	yes	Yes	No		2	Yes	Yes	0	0	0	0	0	0	0	0	0	0	1	1	C. jejuni project, matrix	v3.1	Parrish et al., Genome Biology	08_08_2005
Cj0491	Cj0189c	rpsL	Cj0189c	2	4	22	23	1.95052	0.989583	2.9401	0.952414	v1.0	yes	Yes	No		2	Yes	Yes	0	0	0	0	0	0	0	0	0	0	1	1	C. jejuni project, matrix	v3.1	Parrish et al., Genome Biology	08_08_2005
Cj0302c	Cj0524	Cj0302c	Cj0524	2	75	51	58	2.91406	0.989583	3.90365	0.956711	v1.0	yes	Yes	No		2	Yes	Yes	0	0	0	0	0	0	0	0	0	0	0	0	C. jejuni project, matrix	v3.1	Parrish et al., Genome Biology	08_08_2005
Cj1012c	Cj0397c	Cj1012c	Cj0397c	51	66	7	7	0.784144	0.947917	1.73206	0.517386	v1.0	yes	Yes	No		2	Yes	Yes	0	0	0	0	0	0	0	0	0	0	0	0	C. jejuni project, matrix	v3.1	Parrish et al., Genome Biology	08_08_2005
Cj1012c	Cj0584	Cj1012c	Cj0584	51	66	12	65	1.28414	0	1.28414	0.113668	v1.0	yes	Yes	No		2	Yes	Yes	0	1	0	0	0	0	0	0	0	0	0	0	C. jejuni project, matrix	v3.1	Parrish et al., Genome Biology	08_08_2005
Cj1012c	Cj1106	Cj1012c	Cj1106	51	66	45	109	2.78414	0.947917	3.73206	0.832287	v1.0	yes	Yes	No		2	Yes	Yes	0	0	0	0	0	0	0	0	0	0	0	0	C. jejuni project, matrix	v3.1	Parrish et al., Genome Biology	08_08_2005
Cj1012c	Cj1374c	Cj1012c	Cj1374c	51	66	40	43	1.78414	0	1.78414	0.141832	v1.0	yes	Yes	No		2	Yes	Yes	0	0	0	0	0	0	0	0	0	0	0	0	C. jejuni project, matrix	v3.1	Parrish et al., Genome Biology	08_08_2005
Cj1012c	Cj0371	Cj1012c	Cj0371	51	66	35	41	1.78414	0	1.78414	0.145186	v1.0	yes	Yes	No		2	Yes	Yes	0	0	0	0	0	0	0	0	0	0	0	0	C. jejuni project, matrix	v3.1	Parrish et al., Genome Biology	08_08_2005
Cj1012c	Cj0034c	Cj1012c	Cj0034c	51	66	6	83	0.784144	0.447917	1.23206	0.290053	v1.0	yes	Yes	No		2	Yes	Yes	0	0	0	0	0	0	0	0	0	0	0	0	C. jejuni project, matrix	v3.1	Parrish et al., Genome Biology	08_08_2005
Cj1291c	Cj0420	accB	Cj0420	49	51	34	37	2.69308	0.951637	3.64472	0.876887	v1.0	yes	Yes	No		2	Yes	Yes	0	0	0	0	0	0	0	0	0	0	1	1	C. jejuni project, matrix	v3.1	Parrish et al., Genome Biology	08_08_2005
Cj1291c	Cj0159c	accB	Cj0159c	49	51	14	15	1.69308	0	1.69308	0.207236	v1.0	yes	Yes	No		2	Yes	Yes	0	0	0	0	0	0	0	0	0	0	1	1	C. jejuni project, matrix	v3.1	Parrish et al., Genome Biology	08_08_2005
Cj1291c	Cj1144c	accB	Cj1144c	49	51	18	21	2.69308	0.951637	3.64472	0.898041	v1.0	yes	Yes	No		2	Yes	Yes	0	0	0	0	0	0	0	0	0	0	1	1	C. jejuni project, matrix	v3.1	Parrish et al., Genome Biology	08_08_2005
Cj1291c	Cj1106	accB	Cj1106	49	51	45	109	2.69308	2.95164	5.64472	0.989624	v1.0	yes	Yes	No		2	Yes	Yes	0	0	0	0	0	0	0	0	0	0	1	1	C. jejuni project, matrix	v3.1	Parrish et al., Genome Biology	08_08_2005
Cj1291c	Cj1374c	accB	Cj1374c	49	51	40	43	2.69308	0.951637	3.64472	0.873567	v1.0	yes	Yes	No		2	Yes	Yes	0	1	0	0	0	0	0	0	0	0	1	1	C. jejuni project, matrix	v3.1	Parrish et al., Genome Biology	08_08_2005
Cj1291c	Cj0371	accB	Cj0371	49	51	35	41	2.69308	0.951637	3.64472	0.876551	v1.0	yes	Yes	No		2	Yes	Yes	0	0	0	0	0	0	0	0	0	0	1	1	C. jejuni project, matrix	v3.1	Parrish et al., Genome Biology	08_08_2005
Cj1291c	Cj0357c	accB	Cj0357c	49	51	9	9	2.69308	0.951637	3.64472	0.89904	v1.0	yes	Yes	No		2	Yes	Yes	0	0	0	0	0	0	0	0	1	0	1	1	C. jejuni project, matrix	v3.1	Parrish et al., Genome Biology	08_08_2005
Cj1291c	Cj0524	accB	Cj0524	49	51	51	58	1.69308	0	1.69308	0.168449	v1.0	yes	Yes	No		2	Yes	Yes	0	0	0	0	0	0	0	0	0	0	1	1	C. jejuni project, matrix	v3.1	Parrish et al., Genome Biology	08_08_2005
Cj1291c	Cj1331	accB	ptmB	49	51	7	7	1.19308	0	1.19308	0.131245	v1.0	yes	Yes	No		2	Yes	Yes	0	0	0	0	0	0	0	0	0	0	1	1	C. jejuni project, matrix	v3.1	Parrish et al., Genome Biology	08_08_2005
Cj1291c	Cj1380	accB	Cj1380	49	51	47	49	1.69308	0.451637	2.14472	0.511086	v1.0	yes	Yes	No		2	Yes	Yes	0	0	0	0	0	0	0	0	0	0	1	1	C. jejuni project, matrix	v3.1	Parrish et al., Genome Biology	08_08_2005
Cj0527c	Cj0420	flgC	Cj0420	35	35	34	37	1.42578	0.942708	2.36849	0.719373	v1.0	yes	Yes	No		2	Yes	Yes	0	0	0	0	0	0	0	0	0	0	0	0	C. jejuni project, matrix	v3.1	Parrish et al., Genome Biology	08_08_2005
Cj0527c	Cj1028c	flgC	Cj1028c	35	35	11	11	1.92578	0	1.92578	0.272931	v1.0	yes	Yes	No		2	Yes	Yes	0	0	0	0	0	0	0	0	0	0	0	0	C. jejuni project, matrix	v3.1	Parrish et al., Genome Biology	08_08_2005
Cj0527c	Cj1435c	flgC	Cj1435c	35	35	9	9	1.42578	0	1.42578	0.170399	v1.0	yes	Yes	No		2	Yes	Yes	0	0	0	0	0	0	0	0	0	0	0	0	C. jejuni project, matrix	v3.1	Parrish et al., Genome Biology	08_08_2005
Cj0527c	Cj1600	flgC	hisH	35	35	25	25	1.92578	0.942708	2.86849	0.797525	v1.0	yes	Yes	No		2	Yes	Yes	0	0	0	0	0	0	0	0	0	0	0	0	C. jejuni project, matrix	v3.1	Parrish et al., Genome Biology	08_08_2005
Cj0527c	Cj1555c	flgC	Cj1555c	35	35	5	5	1.92578	0	1.92578	0.302513	v1.0	yes	Yes	No		2	Yes	Yes	0	0	0	0	0	0	0	0	0	0	0	0	C. jejuni project, matrix	v3.1	Parrish et al., Genome Biology	08_08_2005
Cj0527c	Cj0928	flgC	Cj0928	35	35	7	7	1.92578	0	1.92578	0.296137	v1.0	yes	Yes	No		2	Yes	Yes	0	0	0	0	0	0	0	0	0	0	0	0	C. jejuni project, matrix	v3.1	Parrish et al., Genome Biology	08_08_2005
Cj0527c	Cj0058	flgC	Cj0058	35	35	10	10	1.92578	0	1.92578	0.276743	v1.0	yes	Yes	No		2	Yes	Yes	0	0	0	0	0	0	0	0	0	0	0	0	C. jejuni project, matrix	v3.1	Parrish et al., Genome Biology	08_08_2005
Cj0527c	Cj1649	flgC	Cj1649	35	35	12	17	1.92578	0	1.92578	0.29566	v1.0	yes	Yes	No		2	Yes	Yes	0	0	0	0	0	0	0	0	0	0	0	0	C. jejuni project, matrix	v3.1	Parrish et al., Genome Biology	08_08_2005
Cj0527c	Cj0563	flgC	Cj0563	35	35	8	8	1.42578	0	1.42578	0.182016	v1.0	yes	Yes	No		2	Yes	No	0	0	0	0	0	0	0	0	0	0	0	0	C. jejuni project, matrix	v3.1	Parrish et al., Genome Biology	08_08_2005
Cj0527c	Cj1240c	flgC	Cj1240c	35	35	10	10	1.92578	0	1.92578	0.276743	v1.0	yes	Yes	No		2	Yes	Yes	0	0	0	0	0	0	0	0	0	0	0	0	C. jejuni project, matrix	v3.1	Parrish et al., Genome Biology	08_08_2005
Cj0527c	Cj1477c	flgC	Cj1477c	35	35	9	9	1.42578	0	1.42578	0.182016	v1.0	yes	Yes	No		2	Yes	Yes	0	0	0	0	0	0	0	0	0	0	0	0	C. jejuni project, matrix	v3.1	Parrish et al., Genome Biology	08_08_2005
Cj0527c	Cj1315c	flgC	Cj1315c	35	35	19	19	1.42578	0	1.42578	0.153928	v1.0	yes	Yes	No		2	Yes	Yes	0	0	0	0	0	0	0	0	0	0	0	0	C. jejuni project, matrix	v3.1	Parrish et al., Genome Biology	08_08_2005
Cj0527c	Cj0963	flgC	Cj0963	35	35	12	12	1.42578	0	1.42578	0.168057	v1.0	yes	Yes	No		2	Yes	Yes	0	0	0	0	0	0	0	0	0	0	0	0	C. jejuni project, matrix	v3.1	Parrish et al., Genome Biology	08_08_2005
Cj0527c	Cj1473c	flgC	Cj1473c	35	35	12	12	1.92578	0	1.92578	0.26025	v1.0	yes	Yes	No		2	Yes	Yes	0	0	0	0	0	0	0	0	0	0	0	0	C. jejuni project, matrix	v3.1	Parrish et al., Genome Biology	08_08_2005
Cj0527c	Cj0872	flgC	dsbA	35	35	12	12	1.42578	0	1.42578	0.170399	v1.0	yes	Yes	No		2	Yes	Yes	0	0	0	0	0	0	0	0	0	0	0	0	C. jejuni project, matrix	v3.1	Parrish et al., Genome Biology	08_08_2005
Cj0527c	Cj1706c	flgC	rplD	35	35	10	10	1.92578	0	1.92578	0.272931	v1.0	yes	Yes	No		2	Yes	Yes	0	0	0	0	0	0	0	0	1	1	0	0	C. jejuni project, matrix	v3.1	Parrish et al., Genome Biology	08_08_2005
Cj0527c	Cj1574c	flgC	Cj1574c	35	35	11	11	1.92578	0	1.92578	0.269411	v1.0	yes	Yes	No		2	Yes	Yes	0	0	0	0	0	0	0	0	0	0	0	0	C. jejuni project, matrix	v3.1	Parrish et al., Genome Biology	08_08_2005
Cj0527c	Cj1122c	flgC	wlaJ	35	35	14	14	1.92578	0	1.92578	0.255049	v1.0	yes	Yes	No		2	Yes	Yes	0	0	0	0	0	0	0	0	0	0	0	0	C. jejuni project, matrix	v3.1	Parrish et al., Genome Biology	08_08_2005
Cj0527c	Cj0467	flgC	Cj0467	35	35	9	9	1.92578	0	1.92578	0.280897	v1.0	yes	Yes	No		2	Yes	Yes	0	0	0	0	0	0	0	0	0	0	0	0	C. jejuni project, matrix	v3.1	Parrish et al., Genome Biology	08_08_2005
Cj0527c	Cj0413	flgC	Cj0413	35	35	7	7	1.92578	0	1.92578	0.280897	v1.0	yes	Yes	No		2	Yes	Yes	0	0	0	0	0	0	0	0	0	0	0	0	C. jejuni project, matrix	v3.1	Parrish et al., Genome Biology	08_08_2005
Cj0527c	Cj0418c	flgC	Cj0418c	35	35	6	6	1.42578	0	1.42578	0.185707	v1.0	yes	Yes	No		2	Yes	Yes	0	0	0	0	0	0	0	0	0	0	0	0	C. jejuni project, matrix	v3.1	Parrish et al., Genome Biology	08_08_2005
Cj0527c	Cj1581c	flgC	Cj1581c	35	35	9	9	1.92578	0	1.92578	0.272931	v1.0	yes	Yes	No		2	Yes	Yes	0	0	0	0	0	0	0	0	0	0	0	0	C. jejuni project, matrix	v3.1	Parrish et al., Genome Biology	08_08_2005
Cj1665	Cj1224	Cj1665	Cj1224	31	42	15	47	2.87786	0.472396	3.35026	0.817471	v1.0	yes	Yes	No		2	Yes	Yes	0	0	0	0	0	0	0	0	0	0	0	0	C. jejuni project, matrix	v3.1	Parrish et al., Genome Biology	08_08_2005
Cj1665	Cj1106	Cj1665	Cj1106	31	42	45	109	2.87786	0	2.87786	0.394012	v1.0	yes	Yes	No		2	Yes	Yes	0	0	0	1	0	0	0	0	0	0	0	0	C. jejuni project, matrix	v3.1	Parrish et al., Genome Biology	08_08_2005
Cj1186c	Cj0192c	petA	clpP	18	49	31	100	2.87003	0	2.87003	0.427663	v1.0	yes	Yes	No		2	Yes	Yes	0	1	0	0	0	0	0	0	0	0	0	0	C. jejuni project, matrix	v3.1	Parrish et al., Genome Biology	08_08_2005
Cj1186c	Cj0189c	petA	Cj0189c	18	49	22	23	1.87003	0	1.87003	0.2386	v1.0	yes	Yes	No		2	Yes	Yes	0	0	0	0	0	0	0	0	0	0	0	0	C. jejuni project, matrix	v3.1	Parrish et al., Genome Biology	08_08_2005
Cj1186c	Cj0524	petA	Cj0524	18	49	51	58	2.87003	0	2.87003	0.407932	v1.0	yes	Yes	No		2	Yes	Yes	0	0	0	0	0	0	0	0	0	0	0	0	C. jejuni project, matrix	v3.1	Parrish et al., Genome Biology	08_08_2005
Cj1186c	Cj1380	petA	Cj1380	18	49	47	49	2.87003	0	2.87003	0.409934	v1.0	yes	Yes	No		2	Yes	Yes	0	0	0	0	0	0	0	0	0	0	0	0	C. jejuni project, matrix	v3.1	Parrish et al., Genome Biology	08_08_2005
Cj1002c	Cj0159c	Cj1002c	Cj0159c	10	48	14	15	2.87649	0.994048	3.87054	0.935903	v1.0	yes	Yes	No		2	Yes	Yes	0	0	0	0	0	0	0	0	0	0	0	0	C. jejuni project, matrix	v3.1	Parrish et al., Genome Biology	08_08_2005
Cj1002c	Cj0524	Cj1002c	Cj0524	10	48	51	58	2.87649	0	2.87649	0.477125	v1.0	yes	Yes	No		2	Yes	Yes	0	0	0	0	0	0	0	0	0	0	0	0	C. jejuni project, matrix	v3.1	Parrish et al., Genome Biology	08_08_2005
Cj1026c	Cj0420	Cj1026c	Cj0420	29	34	34	37	1.56771	0	1.56771	0.171724	v1.0	yes	Yes	No		2	Yes	Yes	0	0	0	0	0	0	0	0	0	0	0	0	C. jejuni project, matrix	v3.1	Parrish et al., Genome Biology	08_08_2005
Cj1026c	Cj0192c	Cj1026c	clpP	29	34	31	100	1.56771	0	1.56771	0.17373	v1.0	yes	Yes	No		2	Yes	Yes	0	0	0	0	0	0	0	0	0	0	0	0	C. jejuni project, matrix	v3.1	Parrish et al., Genome Biology	08_08_2005
Cj1026c	Cj0584	Cj1026c	Cj0584	29	34	12	65	1.56771	0	1.56771	0.223429	v1.0	yes	Yes	No		2	Yes	Yes	0	0	0	0	0	0	0	0	0	0	0	0	C. jejuni project, matrix	v3.1	Parrish et al., Genome Biology	08_08_2005
Cj1026c	Cj1224	Cj1026c	Cj1224	29	34	15	47	2.56771	0.890625	3.45833	0.894737	v1.0	yes	Yes	No		2	Yes	Yes	0	0	0	0	0	0	0	0	0	0	0	0	C. jejuni project, matrix	v3.1	Parrish et al., Genome Biology	08_08_2005
Cj1026c	Cj1106	Cj1026c	Cj1106	29	34	45	109	2.56771	0.890625	3.45833	0.85664	v1.0	yes	Yes	No		2	Yes	Yes	0	0	0	0	0	0	0	0	0	0	0	0	C. jejuni project, matrix	v3.1	Parrish et al., Genome Biology	08_08_2005
Cj1026c	Cj1374c	Cj1026c	Cj1374c	29	34	40	43	2.56771	0	2.56771	0.367002	v1.0	yes	Yes	No		2	Yes	Yes	0	0	0	0	0	0	0	0	0	0	0	0	C. jejuni project, matrix	v3.1	Parrish et al., Genome Biology	08_08_2005
Cj1026c	Cj0371	Cj1026c	Cj0371	29	34	35	41	2.06771	0	2.06771	0.266062	v1.0	yes	Yes	No		2	Yes	Yes	0	0	0	0	0	0	0	0	0	0	0	0	C. jejuni project, matrix	v3.1	Parrish et al., Genome Biology	08_08_2005
Cj1026c	Cj0189c	Cj1026c	Cj0189c	29	34	22	23	2.56771	0.890625	3.45833	0.880588	v1.0	yes	Yes	No		2	Yes	Yes	0	0	0	0	0	0	0	0	0	0	0	0	C. jejuni project, matrix	v3.1	Parrish et al., Genome Biology	08_08_2005
Cj1026c	Cj0524	Cj1026c	Cj0524	29	34	51	58	2.56771	0	2.56771	0.358521	v1.0	yes	Yes	No		2	Yes	Yes	0	0	0	0	0	0	0	0	0	0	0	0	C. jejuni project, matrix	v3.1	Parrish et al., Genome Biology	08_08_2005
Cj1026c	Cj1380	Cj1026c	Cj1380	29	34	47	49	2.56771	0	2.56771	0.360428	v1.0	yes	Yes	No		2	Yes	Yes	0	0	0	0	0	0	0	0	0	0	0	0	C. jejuni project, matrix	v3.1	Parrish et al., Genome Biology	08_08_2005
Cj0104	Cj0429c	atpH	Cj0429c	11	14	3	8	2.7309	1.98264	4.71354	0.990498	v1.0	yes	Yes	Yes	3	2	Yes	Yes	0	0	0	0	0	0	0	0	0	0	0	0	C. jejuni project, matrix	v3.1	Parrish et al., Genome Biology	08_08_2005
Cj0104	Cj1649	atpH	Cj1649	11	14	12	17	1.2309	0	1.2309	0.206643	v1.0	yes	Yes	No		2	Yes	Yes	0	0	0	0	0	0	0	0	0	0	0	0	C. jejuni project, matrix	v3.1	Parrish et al., Genome Biology	08_08_2005
Cj1381	Cj0420	Cj1381	Cj0420	24	26	34	37	1.86111	0	1.86111	0.244914	v1.0	yes	Yes	No		2	Yes	Yes	0	0	0	0	0	0	0	0	0	0	0	0	C. jejuni project, matrix	v3.1	Parrish et al., Genome Biology	08_08_2005
Cj1381	Cj1106	Cj1381	Cj1106	24	26	45	109	2.86111	0.494792	3.3559	0.800957	v1.0	yes	Yes	No		2	Yes	Yes	0	0	0	0	0	0	0	0	0	0	0	0	C. jejuni project, matrix	v3.1	Parrish et al., Genome Biology	08_08_2005
Cj0712	Cj0420	rimM	Cj0420	6	22	34	37	1.24219	0	1.24219	0.157834	v1.0	yes	Yes	No		2	Yes	Yes	0	0	0	0	0	0	0	0	0	0	0	0	C. jejuni project, matrix	v3.1	Parrish et al., Genome Biology	08_08_2005
Cj0712	Cj0447	rimM	Cj0447	6	22	20	21	2.74219	0.485677	3.22786	0.846854	v1.0	yes	Yes	No		2	Yes	Yes	0	0	0	0	0	0	0	0	0	0	0	0	C. jejuni project, matrix	v3.1	Parrish et al., Genome Biology	08_08_2005
Cj0712	Cj0524	rimM	Cj0524	6	22	51	58	2.74219	0	2.74219	0.473174	v1.0	yes	Yes	No		2	Yes	Yes	0	0	0	0	0	0	0	0	0	0	0	0	C. jejuni project, matrix	v3.1	Parrish et al., Genome Biology	08_08_2005
Cj1152c	Cj1224	Cj1152c	Cj1224	8	9	15	47	1.95703	0	1.95703	0.475863	v1.0	yes	Yes	No		2	Yes	Yes	0	0	0	0	0	0	0	0	0	0	0	0	C. jejuni project, matrix	v3.1	Parrish et al., Genome Biology	08_08_2005
Cj1292	Cj0977	dcd	Cj0977	15	21	9	36	1.79874	0	1.79874	0.287633	v1.0	yes	Yes	No		2	Yes	Yes	0	0	0	0	0	0	0	0	0	0	0	0	C. jejuni project, matrix	v3.1	Parrish et al., Genome Biology	08_08_2005
Cj1292	Cj0447	dcd	Cj0447	15	21	20	21	1.79874	0	1.79874	0.275582	v1.0	yes	Yes	No		2	Yes	Yes	0	0	0	0	0	0	0	0	0	0	0	0	C. jejuni project, matrix	v3.1	Parrish et al., Genome Biology	08_08_2005
Cj1292	Cj1374c	dcd	Cj1374c	15	21	40	43	2.79874	2.99554	5.79427	0.993431	v1.0	yes	Yes	No		2	Yes	Yes	0	1	0	0	0	0	0	0	0	0	0	0	C. jejuni project, matrix	v3.1	Parrish et al., Genome Biology	08_08_2005
Cj1292	Cj1066	dcd	rdxA	15	21	28	29	1.29874	0	1.29874	0.159571	v1.0	yes	Yes	No		2	Yes	Yes	0	0	0	0	0	0	0	0	0	0	0	0	C. jejuni project, matrix	v3.1	Parrish et al., Genome Biology	08_08_2005
Cj1292	Cj0233c	dcd	pyrE	15	21	17	27	1.79874	0	1.79874	0.286783	v1.0	yes	Yes	No		2	Yes	Yes	0	0	0	0	0	0	0	0	0	0	0	0	C. jejuni project, matrix	v3.1	Parrish et al., Genome Biology	08_08_2005
Cj1292	Cj0085c	dcd	Cj0085c	15	21	34	34	1.79874	0	1.79874	0.232813	v1.0	yes	Yes	No		2	Yes	Yes	0	0	0	0	0	0	0	0	0	0	0	0	C. jejuni project, matrix	v3.1	Parrish et al., Genome Biology	08_08_2005
Cj1707c	Cj0189c	rplC	Cj0189c	5	6	22	23	2.95729	0.989583	3.94687	0.970354	v1.0	yes	Yes	No		2	Yes	Yes	0	0	0	0	0	0	0	0	0	0	1	1	C. jejuni project, matrix	v3.1	Parrish et al., Genome Biology	08_08_2005
Cj1144c	Cj0347	Cj1144c	trpF	3	21	11	13	1.7717	0	1.7717	0.405189	v1.0	yes	Yes	No		2	Yes	No	0	0	0	0	0	0	0	0	0	0	0	0	C. jejuni project, matrix	v3.1	Parrish et al., Genome Biology	08_08_2005
Cj1144c	Cj1380	Cj1144c	Cj1380	3	21	47	49	1.7717	0	1.7717	0.320503	v1.0	yes	Yes	No		2	Yes	Yes	0	0	0	0	0	0	0	0	0	0	0	0	C. jejuni project, matrix	v3.1	Parrish et al., Genome Biology	08_08_2005
Cj0447	Cj0447	Cj0447	Cj0447	1	21	20	21	2.91667	1.48438	4.40104	0.989536	v1.0	yes	Yes	Yes	3	2	Yes	Yes	1	0	0	1	0	0	0	0	0	0	0	0	C. jejuni project, matrix	v3.1	Parrish et al., Genome Biology	08_08_2005
Cj1066	Cj1066	rdxA	rdxA	1	29	28	29	2.84896	1.98958	4.83854	0.993612	v1.0	yes	Yes	No		2	Yes	Yes	1	0	0	0	1	0	0	0	0	0	0	0	C. jejuni project, matrix	v3.1	Parrish et al., Genome Biology	08_08_2005
Cj0093	Cj0160c	Cj0093	Cj0160c	18	26	27	62	1.41811	0	1.41811	0.175991	v1.0	yes	Yes	No		2	Yes	Yes	0	0	0	0	0	0	0	0	0	0	0	0	C. jejuni project, matrix	v3.1	Parrish et al., Genome Biology	08_08_2005
Cj0093	Cj0990c	Cj0093	Cj0990c	18	26	62	68	1.41811	0	1.41811	0.14831	v1.0	yes	Yes	No		2	Yes	Yes	0	0	0	0	0	0	0	0	0	0	0	0	C. jejuni project, matrix	v3.1	Parrish et al., Genome Biology	08_08_2005
Cj0093	Cj1011	Cj0093	Cj1011	18	26	14	15	2.91811	0.982639	3.90075	0.936806	v1.0	yes	Yes	No		2	Yes	Yes	0	0	0	0	0	0	0	0	0	0	0	0	C. jejuni project, matrix	v3.1	Parrish et al., Genome Biology	08_08_2005
Cj0036	Cj0990c	Cj0036	Cj0990c	12	12	62	68	1.67383	0	1.67383	0.714579	v1.0	yes	Yes	No		2	Yes	Yes	0	0	0	0	0	0	0	0	0	0	0	0	C. jejuni project, matrix	v3.1	Parrish et al., Genome Biology	08_08_2005
Cj0386	Cj1419c	Cj0386	Cj1419c	5	7	6	63	2.96577	1.99405	4.95982	0.994484	v1.0	yes	Yes	No		2	Yes	Yes	0	0	0	0	0	0	0	0	0	0	1	0	C. jejuni project, matrix	v3.1	Parrish et al., Genome Biology	08_08_2005
Cj1037c	Cj0990c	pycA	Cj0990c	80	84	62	68	1.36276	0	1.36276	0.0789408	v1.0	yes	Yes	No		2	Yes	Yes	0	0	0	0	0	0	0	0	0	0	0	0	C. jejuni project, matrix	v3.1	Parrish et al., Genome Biology	08_08_2005
Cj1058c	Cj1420c	guaB	Cj1420c	48	50	24	24	1.68229	0	1.68229	0.182588	v1.0	yes	Yes	No		2	No	Yes	0	0	0	0	0	0	0	1	0	0	1	0	C. jejuni project, matrix	v3.1	Parrish et al., Genome Biology	08_08_2005
Cj1209	Cj1532	Cj1209	Cj1532	42	44	4	40	2.20126	0	2.20126	0.42299	v1.0	yes	Yes	No		2	Yes	Yes	0	0	0	0	0	0	0	0	0	0	1	0	C. jejuni project, matrix	v3.1	Parrish et al., Genome Biology	08_08_2005
Cj1209	Cj1542	Cj1209	Cj1542	42	44	13	14	1.20126	0	1.20126	0.138958	v1.0	yes	Yes	No		2	Yes	Yes	0	0	0	0	0	0	0	0	0	0	1	0	C. jejuni project, matrix	v3.1	Parrish et al., Genome Biology	08_08_2005
Cj1209	Cj0289c	Cj1209	peb3	42	44	18	25	2.20126	0	2.20126	0.326831	v1.0	yes	Yes	No		2	Yes	Yes	0	0	0	0	0	0	0	0	0	0	1	0	C. jejuni project, matrix	v3.1	Parrish et al., Genome Biology	08_08_2005
Cj1209	Cj0990c	Cj1209	Cj0990c	42	44	62	68	2.20126	0	2.20126	0.260601	v1.0	yes	Yes	No		2	Yes	Yes	0	0	0	0	0	0	0	0	0	0	1	0	C. jejuni project, matrix	v3.1	Parrish et al., Genome Biology	08_08_2005
Cj1209	Cj1541	Cj1209	Cj1541	42	44	7	8	1.70126	0	1.70126	0.25812	v1.0	yes	Yes	No		2	Yes	Yes	0	0	0	0	0	0	0	0	0	0	1	0	C. jejuni project, matrix	v3.1	Parrish et al., Genome Biology	08_08_2005
Cj1717c	Cj1613c	leuC	Cj1613c	3	6	12	25	1.45833	0	1.45833	0.430893	v1.0	yes	Yes	No		2	Yes	Yes	0	0	0	0	0	0	0	0	0	0	0	0	C. jejuni project, matrix	v3.1	Parrish et al., Genome Biology	08_08_2005
Cj0415	Cj0414	Cj0415	Cj0414	1	3	3	3	1.97917	0	1.97917	0.74729	v1.0	yes	Yes	No		2	Yes	Yes	0	0	0	0	0	0	0	0	0	0	0	0	C. jejuni project, matrix	v3.1	Parrish et al., Genome Biology	08_08_2005
Cj1573c	Cj0990c	nuoG	Cj0990c	3	8	62	68	2.32604	0	2.32604	0.515853	v1.0	yes	Yes	No		2	No	Yes	0	0	0	0	0	0	0	0	0	0	0	0	C. jejuni project, matrix	v3.1	Parrish et al., Genome Biology	08_08_2005
Cj1253	Cj0990c	pnp	Cj0990c	1	1	62	68	2.98177	0.497396	3.47917	0.993013	v1.0	yes	Yes	No		2	Yes	Yes	0	0	0	0	0	0	0	0	0	0	0	0	C. jejuni project, matrix	v3.1	Parrish et al., Genome Biology	08_08_2005
Cj0835c	Cj1613c	acnB	Cj1613c	1	4	12	25	1.98177	0	1.98177	0.696827	v1.0	yes	Yes	No		2	Yes	Yes	0	1	0	0	0	0	0	0	0	0	0	0	C. jejuni project, matrix	v3.1	Parrish et al., Genome Biology	08_08_2005
Cj0326	Cj0990c	serC	Cj0990c	5	20	62	68	2.45	0	2.45	0.481672	v1.0	yes	Yes	No		3	Yes	Yes	0	0	0	0	0	0	0	0	0	0	0	0	C. jejuni project, matrix	v3.1	Parrish et al., Genome Biology	08_08_2005
Cj1457c	Cj1332	Cj1457c	ptmA	2	33	3	27	2.47917	0.497396	2.97656	0.938333	v1.0	yes	Yes	No		2	Yes	Yes	0	0	0	0	0	0	0	0	0	0	0	0	C. jejuni project, matrix	v3.1	Parrish et al., Genome Biology	08_08_2005
Cj1385	Cj0990c	katA	Cj0990c	32	39	62	68	1.56771	0	1.56771	0.138807	v1.0	yes	Yes	No		2	Yes	Yes	0	0	0	0	0	0	0	0	0	0	0	0	C. jejuni project, matrix	v3.1	Parrish et al., Genome Biology	08_08_2005
Cj1385	Cj1420c	katA	Cj1420c	32	39	24	24	1.56771	0	1.56771	0.154772	v1.0	yes	Yes	No		2	Yes	Yes	0	0	0	0	0	0	0	0	0	0	0	0	C. jejuni project, matrix	v3.1	Parrish et al., Genome Biology	08_08_2005
Cj1011	Cj1011	Cj1011	Cj1011	1	15	14	15	1.47917	0	1.47917	0.500469	v1.0	yes	Yes	No		2	Yes	Yes	1	0	0	0	0	0	0	0	0	0	0	0	C. jejuni project, matrix	v3.1	Parrish et al., Genome Biology	08_08_2005
Cj0156c	Cj0156c	Cj0156c	Cj0156c	1	6	5	6	2.98264	0.996528	3.97917	0.987628	v1.0	yes	Yes	No		2	Yes	Yes	1	0	0	0	0	0	0	0	0	0	0	0	C. jejuni project, matrix	v3.1	Parrish et al., Genome Biology	08_08_2005
Cj0290c	Cj1665	Cj0290c	Cj1665	13	14	11	42	1.41369	0	1.41369	0.283808	v1.0	yes	Yes	No		2	Yes	Yes	0	0	0	0	0	0	0	0	0	0	0	0	C. jejuni project, matrix	v3.1	Parrish et al., Genome Biology	08_08_2005
Cj0290c	Cj1408	Cj0290c	fliL	13	14	42	43	2.91369	0	2.91369	0.559556	v1.0	yes	Yes	No		2	Yes	Yes	0	0	0	0	0	0	0	0	0	0	0	0	C. jejuni project, matrix	v3.1	Parrish et al., Genome Biology	08_08_2005
Cj0973	Cj1090c	Cj0973	Cj1090c	37	113	13	15	1.78776	0	1.78776	0.173246	v1.0	yes	Yes	No		2	Yes	Yes	0	0	0	0	0	0	0	0	0	0	0	0	C. jejuni project, matrix	v3.1	Parrish et al., Genome Biology	08_08_2005
Cj0973	Cj0538	Cj0973	oorC	37	113	38	38	2.78776	0	2.78776	0.281538	v1.0	yes	Yes	No		2	Yes	Yes	0	0	0	0	0	0	0	0	0	0	0	0	C. jejuni project, matrix	v3.1	Parrish et al., Genome Biology	08_08_2005
Cj0471	Cj0725c	rpmG	mog	1	16	2	30	2.45833	4.94792	7.40625	0.999855	v1.0	yes	Yes	No		2	Yes	Yes	0	1	0	0	0	0	0	0	0	0	1	0	C. jejuni project, matrix	v3.1	Parrish et al., Genome Biology	08_08_2005
Cj1332	Cj1332	ptmA	ptmA	24	27	3	27	2.46441	2.49392	4.95833	0.992538	v1.0	yes	Yes	No		2	Yes	Yes	1	0	0	1	1	0	0	0	0	0	0	0	C. jejuni project, matrix	v3.1	Parrish et al., Genome Biology	08_08_2005
Cj0634	Cj0634	Cj0634	Cj0634	30	34	4	34	2.61719	0.986979	3.60417	0.93759	v1.0	yes	Yes	No		2	Yes	Yes	1	0	0	0	0	0	0	0	0	0	0	0	C. jejuni project, matrix	v3.1	Parrish et al., Genome Biology	08_08_2005
Cj0772c	Cj1542	Cj0772c	Cj1542	34	34	13	14	0.609627	0.988407	1.59803	0.918699	v1.0	no	Yes	No		1	Yes	Yes	0	0	0	0	0	0	0	0	0	0	0	0	C. jejuni project, matrix	v3.1	Parrish et al., Genome Biology	08_08_2005
Cj0772c	Cj0160c	Cj0772c	Cj0160c	34	34	27	62	2.85963	0	2.85963	0.863401	v1.0	yes	Yes	No		2	Yes	Yes	0	0	0	0	0	0	0	0	0	0	0	0	C. jejuni project, matrix	v3.1	Parrish et al., Genome Biology	08_08_2005
Cj0772c	Cj0289c	Cj0772c	peb3	34	34	18	25	1.85963	0	1.85963	0.725205	v1.0	yes	Yes	No		2	Yes	Yes	0	0	0	0	0	0	0	0	0	0	0	0	C. jejuni project, matrix	v3.1	Parrish et al., Genome Biology	08_08_2005
Cj0772c	Cj0990c	Cj0772c	Cj0990c	34	34	62	68	2.85963	0	2.85963	0.837488	v1.0	yes	Yes	No		2	Yes	Yes	0	0	0	0	0	0	0	0	0	0	0	0	C. jejuni project, matrix	v3.1	Parrish et al., Genome Biology	08_08_2005
Cj1238	Cj1238	pdxJ	pdxJ	23	27	4	27	2.47604	2.49479	4.97083	0.991494	v1.0	yes	Yes	No		2	Yes	Yes	1	0	0	0	0	0	0	0	0	0	0	0	C. jejuni project, matrix	v3.1	Parrish et al., Genome Biology	08_08_2005
Cj0921c	Cj0045c	peb1A	Cj0045c	74	97	5	5	2.57292	0.946181	3.5191	0.854398	v1.0	yes	Yes	No		2	Yes	Yes	0	0	0	0	0	0	0	0	0	0	0	0	C. jejuni project, matrix	v3.1	Parrish et al., Genome Biology	08_08_2005
Cj0921c	Cj0160c	peb1A	Cj0160c	74	97	27	62	2.57292	0.946181	3.5191	0.805428	v1.0	yes	Yes	No		2	Yes	Yes	0	0	0	0	0	0	0	0	0	0	0	0	C. jejuni project, matrix	v3.1	Parrish et al., Genome Biology	08_08_2005
Cj0921c	Cj0833c	peb1A	Cj0833c	74	97	13	21	1.57292	0	1.57292	0.131613	v1.0	yes	Yes	No		2	Yes	Yes	0	0	0	0	0	0	0	0	0	0	0	0	C. jejuni project, matrix	v3.1	Parrish et al., Genome Biology	08_08_2005
Cj0921c	Cj0289c	peb1A	peb3	74	97	18	25	2.07292	0	2.07292	0.193855	v1.0	yes	Yes	No		2	Yes	Yes	0	0	0	0	0	0	0	0	0	0	0	0	C. jejuni project, matrix	v3.1	Parrish et al., Genome Biology	08_08_2005
Cj0921c	Cj0990c	peb1A	Cj0990c	74	97	62	68	2.07292	0	2.07292	0.148622	v1.0	yes	Yes	No		2	Yes	Yes	0	0	0	0	0	0	0	0	0	0	0	0	C. jejuni project, matrix	v3.1	Parrish et al., Genome Biology	08_08_2005
Cj0921c	Cj1011	peb1A	Cj1011	74	97	14	15	1.57292	0	1.57292	0.127642	v1.0	yes	Yes	No		2	Yes	Yes	0	0	0	0	0	0	0	0	0	0	0	0	C. jejuni project, matrix	v3.1	Parrish et al., Genome Biology	08_08_2005
Cj0921c	Cj1238	peb1A	pdxJ	74	97	4	27	1.57292	0	1.57292	0.171453	v1.0	yes	Yes	No		2	Yes	Yes	0	0	0	0	0	0	0	0	0	0	0	0	C. jejuni project, matrix	v3.1	Parrish et al., Genome Biology	08_08_2005
Cj1617	Cj1274c	chuD	pyrH	29	31	1	34	0	3.8316	3.8316	0.992584	v1.0	yes	Yes	No		2	Yes	Yes	0	0	0	0	0	0	0	0	0	1	0	0	C. jejuni project, matrix	v3.1	Parrish et al., Genome Biology	08_08_2005
Cj1617	Cj0045c	chuD	Cj0045c	29	31	5	5	2.64062	0.831597	3.47222	0.908284	v1.0	yes	Yes	No		2	Yes	Yes	0	0	0	0	0	0	0	0	0	0	0	0	C. jejuni project, matrix	v3.1	Parrish et al., Genome Biology	08_08_2005
Cj1617	Cj0410	chuD	frdB	29	31	5	5	1.14062	1.3316	2.47222	0.861442	v1.0	yes	Yes	No		2	Yes	Yes	0	0	0	0	0	0	0	0	0	0	0	0	C. jejuni project, matrix	v3.1	Parrish et al., Genome Biology	08_08_2005
Cj1617	Cj0197c	chuD	dapB	29	31	2	55	0.640625	2.8316	3.47222	0.981446	v1.0	yes	Yes	No		2	Yes	Yes	0	0	0	0	0	0	0	0	1	1	0	0	C. jejuni project, matrix	v3.1	Parrish et al., Genome Biology	08_08_2005
Cj1617	Cj1076	chuD	proC	29	31	3	4	2.64062	1.8316	4.47222	0.982576	v1.0	yes	Yes	No		2	Yes	Yes	0	0	0	0	0	0	0	0	0	0	0	0	C. jejuni project, matrix	v3.1	Parrish et al., Genome Biology	08_08_2005
Cj1617	Cj0160c	chuD	Cj0160c	29	31	27	62	2.14062	0.831597	2.97222	0.82103	v1.0	yes	Yes	No		2	Yes	Yes	0	0	0	0	0	0	0	0	0	0	0	0	C. jejuni project, matrix	v3.1	Parrish et al., Genome Biology	08_08_2005
Cj1617	Cj0435	chuD	fabG	29	31	2	29	0.640625	2.3316	2.97222	0.963677	v1.0	yes	Yes	No		2	Yes	Yes	0	0	0	0	0	0	0	0	1	1	0	0	C. jejuni project, matrix	v3.1	Parrish et al., Genome Biology	08_08_2005
Cj1617	Cj0833c	chuD	Cj0833c	29	31	13	21	1.64062	0	1.64062	0.24083	v1.0	yes	Yes	No		2	Yes	Yes	0	0	0	0	0	0	0	0	0	0	0	0	C. jejuni project, matrix	v3.1	Parrish et al., Genome Biology	08_08_2005
Cj1617	Cj0097	chuD	proB	29	31	3	11	0.640625	3.3316	3.97222	0.988886	v1.0	yes	Yes	No		2	Yes	Yes	0	0	0	0	0	0	0	0	0	0	0	0	C. jejuni project, matrix	v3.1	Parrish et al., Genome Biology	08_08_2005
Cj1617	Cj1419c	chuD	Cj1419c	29	31	6	63	1.64062	0.331597	1.97222	0.592129	v1.0	yes	Yes	No		2	Yes	Yes	0	0	0	0	0	0	0	0	0	0	0	0	C. jejuni project, matrix	v3.1	Parrish et al., Genome Biology	08_08_2005
Cj1617	Cj1011	chuD	Cj1011	29	31	14	15	2.64062	1.3316	3.97222	0.949188	v1.0	yes	Yes	No		2	Yes	Yes	0	0	0	0	0	0	0	0	0	0	0	0	C. jejuni project, matrix	v3.1	Parrish et al., Genome Biology	08_08_2005
Cj1617	Cj1332	chuD	ptmA	29	31	3	27	0.640625	1.3316	1.97222	0.827983	v1.0	yes	Yes	No		2	Yes	Yes	0	0	0	0	0	0	0	0	0	0	0	0	C. jejuni project, matrix	v3.1	Parrish et al., Genome Biology	08_08_2005
Cj1617	Cj1238	chuD	pdxJ	29	31	4	27	2.64062	1.3316	3.97222	0.963529	v1.0	yes	Yes	No		2	Yes	Yes	0	0	0	0	0	0	0	0	0	0	0	0	C. jejuni project, matrix	v3.1	Parrish et al., Genome Biology	08_08_2005
Cj0596	Cj0160c	peb4\cbf2	Cj0160c	54	61	27	62	2.48549	1.47396	3.95945	0.918909	v1.0	yes	Yes	No		2	Yes	Yes	0	0	0	0	0	0	0	0	0	0	0	0	C. jejuni project, matrix	v3.1	Parrish et al., Genome Biology	08_08_2005
Cj0596	Cj0833c	peb4\cbf2	Cj0833c	54	61	13	21	1.98549	0	1.98549	0.236404	v1.0	yes	Yes	No		2	Yes	Yes	0	0	0	0	0	0	0	0	0	0	0	0	C. jejuni project, matrix	v3.1	Parrish et al., Genome Biology	08_08_2005
Cj0596	Cj0289c	peb4\cbf2	peb3	54	61	18	25	2.48549	0.973958	3.45945	0.853673	v1.0	yes	Yes	No		2	Yes	Yes	0	0	0	0	0	0	0	0	0	0	0	0	C. jejuni project, matrix	v3.1	Parrish et al., Genome Biology	08_08_2005
Cj0596	Cj0990c	peb4\cbf2	Cj0990c	54	61	62	68	2.48549	0	2.48549	0.25243	v1.0	yes	Yes	No		2	Yes	Yes	0	0	0	0	0	0	0	0	0	0	0	0	C. jejuni project, matrix	v3.1	Parrish et al., Genome Biology	08_08_2005
Cj0154c	Cj1647	Cj0154c	iamA	74	75	10	11	2.70715	0.986742	3.69389	0.89337	v1.0	yes	Yes	No		2	Yes	Yes	0	0	0	0	0	0	0	0	0	0	0	1	C. jejuni project, matrix	v3.1	Parrish et al., Genome Biology	08_08_2005
Cj0154c	Cj1542	Cj0154c	Cj1542	74	75	13	14	1.70715	0	1.70715	0.181972	v1.0	yes	Yes	No		2	Yes	Yes	0	0	0	0	0	0	0	0	0	0	0	1	C. jejuni project, matrix	v3.1	Parrish et al., Genome Biology	08_08_2005
Cj0154c	Cj0990c	Cj0154c	Cj0990c	74	75	62	68	2.70715	0	2.70715	0.295647	v1.0	yes	Yes	No		2	Yes	Yes	0	0	0	0	0	0	0	0	0	0	0	1	C. jejuni project, matrix	v3.1	Parrish et al., Genome Biology	08_08_2005
Cj0154c	Cj1541	Cj0154c	Cj1541	74	75	7	8	1.70715	0	1.70715	0.203682	v1.0	yes	Yes	No		2	Yes	Yes	0	0	0	0	0	0	0	0	0	0	0	1	C. jejuni project, matrix	v3.1	Parrish et al., Genome Biology	08_08_2005
Cj0127c	Cj1647	accD	iamA	60	68	10	11	2.25716	0	2.25716	0.301125	v1.0	yes	Yes	No		2	Yes	Yes	0	0	0	0	0	0	0	0	0	0	1	1	C. jejuni project, matrix	v3.1	Parrish et al., Genome Biology	08_08_2005
Cj0127c	Cj0410	accD	frdB	60	68	5	5	2.25716	0.904948	3.16211	0.844612	v1.0	yes	Yes	No		2	Yes	Yes	0	0	0	0	0	0	0	0	0	0	1	1	C. jejuni project, matrix	v3.1	Parrish et al., Genome Biology	08_08_2005
Cj0127c	Cj1542	accD	Cj1542	60	68	13	14	2.25716	0	2.25716	0.284153	v1.0	yes	Yes	No		2	Yes	Yes	0	0	0	0	0	0	0	0	0	0	1	1	C. jejuni project, matrix	v3.1	Parrish et al., Genome Biology	08_08_2005
Cj0127c	Cj0990c	accD	Cj0990c	60	68	62	68	2.25716	0	2.25716	0.212056	v1.0	yes	Yes	No		2	Yes	Yes	0	0	0	0	0	0	0	0	0	0	1	1	C. jejuni project, matrix	v3.1	Parrish et al., Genome Biology	08_08_2005
Cj0127c	Cj1015c	accD	livG	60	68	4	11	1.25716	0	1.25716	0.148921	v1.0	yes	Yes	No		2	Yes	Yes	0	0	0	0	0	0	0	0	0	0	1	1	C. jejuni project, matrix	v3.1	Parrish et al., Genome Biology	08_08_2005
Cj0059c	Cj0990c	fliY	Cj0990c	21	54	62	68	2.35872	0	2.35872	0.279708	v1.0	yes	Yes	No		2	Yes	Yes	0	0	0	0	0	0	0	0	0	0	0	0	C. jejuni project, matrix	v3.1	Parrish et al., Genome Biology	08_08_2005
Cj0534	Cj0990c	sucD	Cj0990c	9	13	62	68	1.91332	0	1.91332	0.325191	v1.0	yes	Yes	No		2	Yes	Yes	0	0	0	0	0	0	0	0	0	0	0	0	C. jejuni project, matrix	v3.1	Parrish et al., Genome Biology	08_08_2005
Cj1510c	Cj1613c	fdhB	Cj1613c	12	22	12	25	1.44792	0	1.44792	0.242343	v1.0	yes	Yes	No		2	Yes	Yes	0	1	0	0	0	0	0	0	0	0	0	0	C. jejuni project, matrix	v3.1	Parrish et al., Genome Biology	08_08_2005
Cj1236	Cj0990c	Cj1236	Cj0990c	16	20	62	68	1.7432	0	1.7432	0.226974	v1.0	yes	Yes	No		2	Yes	Yes	0	0	0	0	0	0	0	0	0	0	0	0	C. jejuni project, matrix	v3.1	Parrish et al., Genome Biology	08_08_2005
Cj0175c	Cj0160c	Cj0175c	Cj0160c	19	33	27	62	1.92806	0	1.92806	0.264258	v1.0	yes	Yes	No		2	Yes	Yes	0	0	0	0	0	0	0	0	0	0	0	0	C. jejuni project, matrix	v3.1	Parrish et al., Genome Biology	08_08_2005
Cj0175c	Cj0289c	Cj0175c	peb3	19	33	18	25	1.92806	0	1.92806	0.287444	v1.0	yes	Yes	No		2	Yes	Yes	0	0	0	0	0	0	0	0	0	0	0	0	C. jejuni project, matrix	v3.1	Parrish et al., Genome Biology	08_08_2005
Cj0175c	Cj0990c	Cj0175c	Cj0990c	19	33	62	68	1.92806	0	1.92806	0.22651	v1.0	yes	Yes	No		2	Yes	Yes	0	0	0	0	0	0	0	0	0	0	0	0	C. jejuni project, matrix	v3.1	Parrish et al., Genome Biology	08_08_2005
Cj0122	Cj0797c	Cj0122	Cj0797c	5	14	85	85	0	2.49628	2.49628	0.889645	v1.0	yes	Yes	No		2	Yes	Yes	0	0	0	0	0	0	0	0	0	0	0	0	C. jejuni project, matrix	v3.1	Parrish et al., Genome Biology	08_08_2005
Cj1080c	Cj0797c	Cj1080c	Cj0797c	1	7	85	85	0	1.97917	1.97917	0.924045	v1.0	yes	Yes	No		2	Yes	Yes	0	0	0	0	0	0	0	0	0	0	0	0	C. jejuni project, matrix	v3.1	Parrish et al., Genome Biology	08_08_2005
Cj0336c	Cj1714	motB	Cj1714	32	47	13	16	2.75497	1.98059	4.73556	0.97607	v1.0	yes	Yes	No		2	Yes	No	0	0	0	0	0	0	0	0	0	0	0	0	C. jejuni project, matrix	v3.1	Parrish et al., Genome Biology	08_08_2005
Cj0336c	Cj0973	motB	Cj0973	32	47	76	113	1.75497	0	1.75497	0.15228	v1.0	yes	Yes	No		2	Yes	No	0	0	0	0	0	0	0	0	0	0	0	0	C. jejuni project, matrix	v3.1	Parrish et al., Genome Biology	08_08_2005
Cj0336c	Cj0168c	motB	Cj0168c	32	47	52	68	2.75497	0	2.75497	0.345378	v1.0	yes	Yes	No		2	Yes	No	0	1	0	0	0	0	0	0	0	0	0	0	C. jejuni project, matrix	v3.1	Parrish et al., Genome Biology	08_08_2005
Cj0336c	Cj0900c	motB	Cj0900c	32	47	5	5	1.75497	0	1.75497	0.230764	v1.0	yes	Yes	No		2	Yes	Yes	0	0	0	0	0	0	0	0	0	0	0	0	C. jejuni project, matrix	v3.1	Parrish et al., Genome Biology	08_08_2005
Cj0336c	Cj0989	motB	Cj0989	32	47	23	25	2.75497	0.980587	3.73556	0.890883	v1.0	yes	Yes	No		2	Yes	Yes	0	1	0	0	0	0	0	0	0	0	0	0	C. jejuni project, matrix	v3.1	Parrish et al., Genome Biology	08_08_2005
Cj0336c	Cj0797c	motB	Cj0797c	32	47	85	85	0	3.48059	3.48059	0.95099	v1.0	yes	Yes	No		2	Yes	Yes	0	0	0	0	0	0	0	0	0	0	0	0	C. jejuni project, matrix	v3.1	Parrish et al., Genome Biology	08_08_2005
Cj0336c	Cj0591c	motB	Cj0591c	32	47	17	29	1.75497	0	1.75497	0.200166	v1.0	yes	Yes	No		2	Yes	Yes	0	0	0	0	0	0	0	0	0	0	0	0	C. jejuni project, matrix	v3.1	Parrish et al., Genome Biology	08_08_2005
Cj1152c	Cj0989	Cj1152c	Cj0989	8	9	23	25	1.95703	0	1.95703	0.444404	v1.0	yes	Yes	No		2	Yes	Yes	0	0	0	0	0	0	0	0	0	0	0	0	C. jejuni project, matrix	v3.1	Parrish et al., Genome Biology	08_08_2005
Cj1152c	Cj0797c	Cj1152c	Cj0797c	8	9	85	85	0	3.99148	3.99148	0.98969	v1.0	yes	Yes	No		2	Yes	Yes	0	0	0	0	0	0	0	0	0	0	0	0	C. jejuni project, matrix	v3.1	Parrish et al., Genome Biology	08_08_2005
Cj0979c	Cj1256c	Cj0979c	Cj1256c	11	12	21	21	1.45602	1.48438	2.94039	0.933278	v1.0	yes	Yes	No		2	Yes	Yes	0	0	0	0	0	0	0	0	0	0	0	0	C. jejuni project, matrix	v3.1	Parrish et al., Genome Biology	08_08_2005
Cj1716c	Cj0825	leuD	Cj0825	6	10	18	18	1.39583	0.4375	1.83333	0.550041	v1.0	no	Yes	No		1	Yes	Yes	0	0	0	0	0	0	0	0	0	0	0	0	C. jejuni project, matrix	v3.1	Parrish et al., Genome Biology	08_08_2005
Cj0303c	Cj1256c	modA	Cj1256c	2	3	21	21	1.96763	0.499256	2.46689	0.889928	v1.0	yes	Yes	No		2	Yes	Yes	0	0	0	0	0	0	0	0	0	0	0	0	C. jejuni project, matrix	v3.1	Parrish et al., Genome Biology	08_08_2005
Cj0599	Cj1256c	Cj0599	Cj1256c	56	97	21	21	0.42513	1.97201	2.39714	0.757318	v1.0	yes	Yes	No		2	No	Yes	0	0	0	0	0	0	0	0	0	0	0	0	C. jejuni project, matrix	v3.1	Parrish et al., Genome Biology	08_08_2005
Cj0599	Cj0921c	Cj0599	peb1A	56	97	23	97	1.92513	0.472005	2.39714	0.499506	v1.0	yes	Yes	No		2	No	Yes	0	0	0	0	0	0	0	0	0	0	0	0	C. jejuni project, matrix	v3.1	Parrish et al., Genome Biology	08_08_2005
Cj0599	Cj1489c	Cj0599	ccoO	56	97	10	15	2.42513	0	2.42513	0.281084	v1.0	yes	Yes	No		2	No	Yes	0	0	0	0	0	0	0	0	0	0	0	0	C. jejuni project, matrix	v3.1	Parrish et al., Genome Biology	08_08_2005
Cj1355	Cj1256c	ceuE	Cj1256c	12	13	21	21	0.947917	0.993056	1.94097	0.743895	v1.0	yes	Yes	No		2	No	Yes	0	0	0	0	0	0	0	0	0	0	0	0	C. jejuni project, matrix	v3.1	Parrish et al., Genome Biology	08_08_2005
Cj1355	Cj0404	ceuE	Cj0404	12	13	7	7	0	1.99306	1.99306	0.889886	v1.0	yes	Yes	No		2	No	Yes	0	0	0	0	0	0	0	0	0	0	0	0	C. jejuni project, matrix	v3.1	Parrish et al., Genome Biology	08_08_2005
Cj0990c	Cj1453c	Cj0990c	Cj1453c	6	68	48	52	1.27995	0	1.27995	0.165758	v1.0	yes	Yes	No		2	Yes	Yes	0	0	0	0	0	0	0	0	0	0	0	0	C. jejuni project, matrix	v3.1	Parrish et al., Genome Biology	08_08_2005
Cj0990c	Cj1529c	Cj0990c	purM	6	68	46	48	1.27995	0	1.27995	0.16509	v1.0	yes	Yes	No		2	Yes	Yes	0	0	0	0	0	0	0	0	0	0	0	0	C. jejuni project, matrix	v3.1	Parrish et al., Genome Biology	08_08_2005
Cj0990c	Cj1329	Cj0990c	Cj1329	6	68	93	94	1.77995	0	1.77995	0.238008	v1.0	yes	Yes	No		2	Yes	Yes	0	0	0	0	0	0	0	0	0	0	0	0	C. jejuni project, matrix	v3.1	Parrish et al., Genome Biology	08_08_2005
Cj0954c	Cj0599	Cj0954c	Cj0599	8	8	41	97	2.94618	0.993056	3.93924	0.993155	v1.0	no	Yes	No		1	No	Yes	0	0	0	0	0	0	0	0	0	0	0	0	C. jejuni project, matrix	v3.1	Parrish et al., Genome Biology	08_08_2005
Cj1355	Cj0110	ceuE	exbD3	12	13	51	107	2.94792	0	2.94792	0.559925	v1.0	yes	Yes	No		2	No	Yes	0	0	0	0	0	0	0	1	0	0	0	0	C. jejuni project, matrix	v3.1	Parrish et al., Genome Biology	08_08_2005
Cj1355	Cj0180	ceuE	exbD1	12	13	28	47	2.94792	0	2.94792	0.593892	v1.0	yes	Yes	No		2	No	Yes	0	0	0	0	0	0	0	1	0	0	0	0	C. jejuni project, matrix	v3.1	Parrish et al., Genome Biology	08_08_2005
Cj1355	Cj0579c	ceuE	Cj0579c	12	13	21	37	2.44792	0	2.44792	0.491415	v1.0	yes	Yes	No		2	No	Yes	0	1	0	0	0	0	0	0	0	0	0	0	C. jejuni project, matrix	v3.1	Parrish et al., Genome Biology	08_08_2005
Cj0175c	Cj1004	Cj0175c	Cj1004	19	33	76	120	2.92806	0.986979	3.91504	0.901044	v1.0	yes	Yes	No		2	Yes	Yes	0	0	0	0	0	0	0	0	0	0	0	0	C. jejuni project, matrix	v3.1	Parrish et al., Genome Biology	08_08_2005
Cj0053c	Cj1004	trmU	Cj1004	1	9	76	120	1.9401	0	1.9401	0.537326	v1.0	yes	Yes	No		2	Yes	Yes	0	0	0	0	0	0	0	0	0	0	0	0	C. jejuni project, matrix	v3.1	Parrish et al., Genome Biology	08_08_2005
Cj0793	Cj0939c	Cj0793	Cj0939c	2	3	18	45	1.95139	0	1.95139	0.580168	v1.0	yes	Yes	No		2	Yes	Yes	0	0	0	0	0	0	0	0	0	0	0	0	C. jejuni project, matrix	v3.1	Parrish et al., Genome Biology	08_08_2005
Cj0760	Cj1004	Cj0760	Cj1004	2	5	76	120	1.46354	0	1.46354	0.353179	v1.0	yes	Yes	No		2	Yes	Yes	0	0	0	0	0	0	0	0	0	0	0	0	C. jejuni project, matrix	v3.1	Parrish et al., Genome Biology	08_08_2005
Cj1462	Cj1004	flgI	Cj1004	2	7	76	120	1.87174	0	1.87174	0.408235	v1.0	yes	Yes	No		2	Yes	Yes	0	0	0	0	0	0	0	0	0	0	0	0	C. jejuni project, matrix	v3.1	Parrish et al., Genome Biology	08_08_2005
Cj1153	Cj0160c	Cj1153	Cj0160c	2	12	27	62	2.45833	0.486979	2.94531	0.892301	v1.0	yes	Yes	No		2	Yes	Yes	0	0	0	0	0	0	0	0	0	0	0	0	C. jejuni project, matrix	v3.1	Parrish et al., Genome Biology	08_08_2005
Cj1463	Cj1616	Cj1463	chuC	3	3	2	2	2.45833	0.993056	3.45139	0.996778	v1.0	yes	Yes	No		2	Yes	No	0	0	0	0	0	0	0	0	0	0	0	0	C. jejuni project, matrix	v3.1	Parrish et al., Genome Biology	08_08_2005
Cj0110	Cj1114c	exbD3	pssA	56	107	7	7	1.01921	0	1.01921	0.0663735	v1.0	yes	Yes	No		2	Yes	Yes	0	0	0	0	0	0	0	0	0	0	0	0	C. jejuni project, matrix	v3.1	Parrish et al., Genome Biology	08_08_2005
Cj0110	Cj1011	exbD3	Cj1011	56	107	14	15	2.51921	0	2.51921	0.291776	v1.0	yes	Yes	No		2	Yes	Yes	0	0	0	0	0	0	0	0	0	0	0	0	C. jejuni project, matrix	v3.1	Parrish et al., Genome Biology	08_08_2005
Cj1291c	Cj0045c	accB	Cj0045c	49	51	5	5	2.19308	0	2.19308	0.368718	v1.0	yes	Yes	No		2	Yes	Yes	0	0	0	0	0	0	0	0	0	0	1	1	C. jejuni project, matrix	v3.1	Parrish et al., Genome Biology	08_08_2005
Cj1291c	Cj0778	accB	peb2	49	51	1	25	2.69308	0	2.69308	0.617675	v1.0	yes	Yes	No		2	Yes	Yes	0	0	0	0	0	0	0	0	0	0	1	1	C. jejuni project, matrix	v3.1	Parrish et al., Genome Biology	08_08_2005
Cj1291c	Cj0303c	accB	modA	49	51	1	3	2.19308	0	2.19308	0.494738	v1.0	yes	Yes	No		2	Yes	Yes	0	0	0	0	0	0	0	0	0	0	1	1	C. jejuni project, matrix	v3.1	Parrish et al., Genome Biology	08_08_2005
Cj1291c	Cj0289c	accB	peb3	49	51	18	25	2.69308	0.451637	3.14472	0.777662	v1.0	yes	Yes	No		2	Yes	Yes	0	0	0	0	0	0	0	0	0	0	1	1	C. jejuni project, matrix	v3.1	Parrish et al., Genome Biology	08_08_2005
Cj1291c	Cj0734c	accB	hisJ	49	51	4	17	1.69308	0	1.69308	0.275792	v1.0	yes	Yes	No		2	Yes	Yes	0	0	0	0	0	0	0	0	0	0	1	1	C. jejuni project, matrix	v3.1	Parrish et al., Genome Biology	08_08_2005
Cj1291c	Cj0990c	accB	Cj0990c	49	51	62	68	2.69308	0	2.69308	0.352643	v1.0	yes	Yes	No		2	Yes	Yes	0	0	0	0	0	0	0	0	0	0	1	1	C. jejuni project, matrix	v3.1	Parrish et al., Genome Biology	08_08_2005
Cj1291c	Cj0771c	accB	Cj0771c	49	51	2	2	2.69308	0.451637	3.14472	0.848313	v1.0	yes	Yes	No		2	Yes	Yes	0	0	0	0	0	0	0	0	0	0	1	1	C. jejuni project, matrix	v3.1	Parrish et al., Genome Biology	08_08_2005
Cj1171c	Cj0414	ppi	Cj0414	2	2	3	3	2.92344	2.99375	5.91719	0.999849	v1.0	yes	Yes	No		2	Yes	Yes	0	0	0	0	0	0	0	0	0	0	0	0	C. jejuni project, matrix	v3.1	Parrish et al., Genome Biology	08_08_2005
Cj1026c	Cj0160c	Cj1026c	Cj0160c	29	34	27	62	2.56771	0.390625	2.95833	0.731598	v1.0	yes	Yes	No		2	Yes	Yes	0	0	0	0	0	0	0	0	0	0	0	0	C. jejuni project, matrix	v3.1	Parrish et al., Genome Biology	08_08_2005
Cj1026c	Cj0289c	Cj1026c	peb3	29	34	18	25	2.56771	0	2.56771	0.425992	v1.0	yes	Yes	No		2	Yes	Yes	0	0	0	0	0	0	0	0	0	0	0	0	C. jejuni project, matrix	v3.1	Parrish et al., Genome Biology	08_08_2005
Cj1026c	Cj1419c	Cj1026c	Cj1419c	29	34	6	63	1.56771	0.390625	1.95833	0.603898	v1.0	yes	Yes	No		2	Yes	Yes	0	0	0	0	0	0	0	0	0	0	0	0	C. jejuni project, matrix	v3.1	Parrish et al., Genome Biology	08_08_2005
Cj1026c	Cj1011	Cj1026c	Cj1011	29	34	14	15	2.56771	1.39062	3.95833	0.949855	v1.0	yes	Yes	No		2	Yes	Yes	0	0	0	0	0	0	0	0	0	0	0	0	C. jejuni project, matrix	v3.1	Parrish et al., Genome Biology	08_08_2005
Cj0758	Cj1420c	grpE	Cj1420c	69	71	24	24	1.02821	0	1.02821	0.065783	v1.0	yes	Yes	No		2	Yes	Yes	0	0	0	0	0	0	0	0	0	0	0	1	C. jejuni project, matrix	v3.1	Parrish et al., Genome Biology	08_08_2005
Cj0312	Cj0294	pth	Cj0294	1	1	1	1	2.45312	1.97917	4.43229	0.999612	v1.0	yes	Yes	No		2	Yes	Yes	0	0	0	0	0	0	0	0	0	0	1	1	C. jejuni project, matrix	v3.1	Parrish et al., Genome Biology	08_08_2005
Cj0229	Cj1420c	Cj0229	Cj1420c	17	28	24	24	1.4181	0	1.4181	0.15311	v1.0	yes	Yes	No		2	Yes	Yes	0	0	0	0	0	0	0	0	0	0	0	0	C. jejuni project, matrix	v3.1	Parrish et al., Genome Biology	08_08_2005
Cj0424	Cj0289c	Cj0424	peb3	36	60	18	25	1.92795	0	1.92795	0.216224	v1.0	yes	Yes	No		2	Yes	Yes	0	0	0	0	0	0	0	0	0	0	0	0	C. jejuni project, matrix	v3.1	Parrish et al., Genome Biology	08_08_2005
Cj0424	Cj1011	Cj0424	Cj1011	36	60	14	15	1.92795	0	1.92795	0.227177	v1.0	yes	Yes	No		2	Yes	Yes	0	0	0	0	0	0	0	0	0	0	0	0	C. jejuni project, matrix	v3.1	Parrish et al., Genome Biology	08_08_2005
Cj1149c	Cj0160c	gmhA	Cj0160c	105	106	27	62	1.23481	0	1.23481	0.0893712	v1.0	yes	Yes	No		2	Yes	Yes	0	0	0	0	0	0	0	0	0	0	0	0	C. jejuni project, matrix	v3.1	Parrish et al., Genome Biology	08_08_2005
Cj1149c	Cj0833c	gmhA	Cj0833c	105	106	13	21	1.23481	0	1.23481	0.108464	v1.0	yes	Yes	No		2	Yes	Yes	0	0	0	0	0	0	0	0	0	0	0	0	C. jejuni project, matrix	v3.1	Parrish et al., Genome Biology	08_08_2005
Cj1149c	Cj1652c	gmhA	murI	105	106	10	20	1.23481	0	1.23481	0.115428	v1.0	yes	Yes	No		2	Yes	Yes	0	0	0	0	0	0	0	0	1	1	0	0	C. jejuni project, matrix	v3.1	Parrish et al., Genome Biology	08_08_2005
Cj1149c	Cj0990c	gmhA	Cj0990c	105	106	62	68	1.73481	0	1.73481	0.129724	v1.0	yes	Yes	No		2	Yes	Yes	0	0	0	0	0	0	0	0	0	0	0	0	C. jejuni project, matrix	v3.1	Parrish et al., Genome Biology	08_08_2005
Cj1149c	Cj1420c	gmhA	Cj1420c	105	106	24	24	1.73481	0	1.73481	0.14482	v1.0	yes	Yes	No		2	Yes	Yes	0	0	0	0	0	0	0	0	0	0	0	0	C. jejuni project, matrix	v3.1	Parrish et al., Genome Biology	08_08_2005
Cj1707c	Cj1084c	rplC	Cj1084c	5	6	5	6	2.95729	0	2.95729	0.804074	v1.0	yes	Yes	No		2	Yes	Yes	0	0	0	0	0	0	0	0	0	0	1	1	C. jejuni project, matrix	v3.1	Parrish et al., Genome Biology	08_08_2005
Cj1106	Cj1114c	Cj1106	pssA	64	109	7	7	1.1625	0	1.1625	0.0620701	v1.0	yes	Yes	No		2	Yes	Yes	0	0	0	0	0	0	0	0	0	0	0	0	C. jejuni project, matrix	v3.1	Parrish et al., Genome Biology	08_08_2005
Cj1106	Cj1532	Cj1106	Cj1532	64	109	4	40	1.1625	0	1.1625	0.0864884	v1.0	yes	Yes	No		2	Yes	Yes	0	1	0	0	0	0	0	0	0	0	0	0	C. jejuni project, matrix	v3.1	Parrish et al., Genome Biology	08_08_2005
Cj1106	Cj0160c	Cj1106	Cj0160c	64	109	27	62	1.1625	0	1.1625	0.0528774	v1.0	yes	Yes	No		2	Yes	Yes	0	0	0	0	0	0	0	0	0	0	0	0	C. jejuni project, matrix	v3.1	Parrish et al., Genome Biology	08_08_2005
Cj1106	Cj0289c	Cj1106	peb3	64	109	18	25	2.1625	0	2.1625	0.170102	v1.0	yes	Yes	No		2	Yes	Yes	0	0	0	0	0	0	0	0	0	0	0	0	C. jejuni project, matrix	v3.1	Parrish et al., Genome Biology	08_08_2005
Cj1106	Cj0734c	Cj1106	hisJ	64	109	4	17	1.1625	0	1.1625	0.0815355	v1.0	yes	Yes	No		2	Yes	Yes	0	0	0	0	0	0	0	0	0	0	0	0	C. jejuni project, matrix	v3.1	Parrish et al., Genome Biology	08_08_2005
Cj1106	Cj0990c	Cj1106	Cj0990c	64	109	62	68	2.1625	0	2.1625	0.129522	v1.0	yes	Yes	No		2	Yes	Yes	0	0	0	0	0	0	0	0	0	0	0	0	C. jejuni project, matrix	v3.1	Parrish et al., Genome Biology	08_08_2005
Cj1106	Cj1011	Cj1106	Cj1011	64	109	14	15	2.1625	0.415625	2.57812	0.492626	v1.0	yes	Yes	No		2	Yes	Yes	0	0	0	0	0	0	0	0	0	0	0	0	C. jejuni project, matrix	v3.1	Parrish et al., Genome Biology	08_08_2005
Cj0810	Cj0810	nadE	nadE	40	42	2	42	2.58203	2.49544	5.07747	0.992001	v1.0	yes	Yes	No		2	Yes	Yes	1	0	0	1	0	0	0	0	1	0	1	0	C. jejuni project, matrix	v3.1	Parrish et al., Genome Biology	08_08_2005
Cj0810	Cj1420c	nadE	Cj1420c	40	42	24	24	1.58203	0	1.58203	0.160656	v1.0	yes	Yes	No		2	Yes	Yes	0	0	0	0	0	0	0	0	0	0	1	0	C. jejuni project, matrix	v3.1	Parrish et al., Genome Biology	08_08_2005
Cj1084c	Cj1084c	Cj1084c	Cj1084c	1	6	5	6	2.96354	1.97917	4.94271	0.997104	v1.0	yes	Yes	Yes	29	2	Yes	Yes	1	0	0	0	0	0	0	0	0	0	0	0	C. jejuni project, matrix	v3.1	Parrish et al., Genome Biology	08_08_2005
Cj1419c	Cj0160c	Cj1419c	Cj0160c	57	63	27	62	1.11003	0	1.11003	0.0788591	v1.0	yes	Yes	No		2	Yes	Yes	0	0	0	0	0	0	0	0	0	0	0	0	C. jejuni project, matrix	v3.1	Parrish et al., Genome Biology	08_08_2005
Cj1419c	Cj0833c	Cj1419c	Cj0833c	57	63	13	21	1.11003	0	1.11003	0.0959428	v1.0	yes	Yes	No		2	Yes	Yes	0	0	0	0	0	0	0	0	0	0	0	0	C. jejuni project, matrix	v3.1	Parrish et al., Genome Biology	08_08_2005
Cj1419c	Cj1652c	Cj1419c	murI	57	63	10	20	1.11003	0	1.11003	0.102195	v1.0	yes	Yes	No		2	Yes	Yes	0	0	0	0	0	0	0	0	1	1	0	0	C. jejuni project, matrix	v3.1	Parrish et al., Genome Biology	08_08_2005
Cj1419c	Cj1613c	Cj1419c	Cj1613c	57	63	12	25	1.11003	0	1.11003	0.0962277	v1.0	yes	Yes	No		2	Yes	Yes	0	0	0	0	0	0	0	0	0	0	0	0	C. jejuni project, matrix	v3.1	Parrish et al., Genome Biology	08_08_2005
Cj1419c	Cj0990c	Cj1419c	Cj0990c	57	63	62	68	1.11003	0	1.11003	0.0652459	v1.0	yes	Yes	No		2	Yes	Yes	0	0	0	0	0	0	0	0	0	0	0	0	C. jejuni project, matrix	v3.1	Parrish et al., Genome Biology	08_08_2005
Cj1419c	Cj1419c	Cj1419c	Cj1419c	57	63	6	63	2.11003	1.99219	4.10221	0.963091	v1.0	yes	Yes	No		2	Yes	Yes	1	0	0	0	0	0	0	0	0	0	0	0	C. jejuni project, matrix	v3.1	Parrish et al., Genome Biology	08_08_2005
Cj1419c	Cj1420c	Cj1419c	Cj1420c	57	63	24	24	1.11003	0	1.11003	0.0734722	v1.0	yes	Yes	No		2	Yes	Yes	0	0	0	0	0	0	0	0	0	0	0	0	C. jejuni project, matrix	v3.1	Parrish et al., Genome Biology	08_08_2005
Cj0921c	Cj1186c	peb1A	petA	74	97	31	49	2.07292	0	2.07292	0.171183	v1.0	yes	Yes	No		2	Yes	Yes	0	0	0	0	0	0	0	0	0	0	0	0	C. jejuni project, matrix	v3.1	Parrish et al., Genome Biology	08_08_2005
Cj0921c	Cj1002c	peb1A	Cj1002c	74	97	38	48	1.57292	0	1.57292	0.099099	v1.0	yes	Yes	No		2	Yes	Yes	0	0	0	0	0	0	0	0	0	0	0	0	C. jejuni project, matrix	v3.1	Parrish et al., Genome Biology	08_08_2005
Cj0921c	Cj0368c	peb1A	Cj0368c	74	97	34	39	1.07292	0	1.07292	0.0555533	v1.0	yes	Yes	No		2	Yes	Yes	0	0	0	0	0	0	0	0	0	0	0	0	C. jejuni project, matrix	v3.1	Parrish et al., Genome Biology	08_08_2005
Cj0921c	Cj0162c	peb1A	Cj0162c	74	97	48	53	2.57292	2.94618	5.5191	0.981353	v1.0	yes	Yes	No		2	Yes	Yes	0	0	0	0	0	0	0	0	0	0	0	0	C. jejuni project, matrix	v3.1	Parrish et al., Genome Biology	08_08_2005
Cj0921c	Cj1496c	peb1A	Cj1496c	74	97	7	59	1.57292	0	1.57292	0.140951	v1.0	yes	Yes	No		2	Yes	Yes	0	0	0	0	0	0	0	0	0	0	0	0	C. jejuni project, matrix	v3.1	Parrish et al., Genome Biology	08_08_2005
Cj0921c	Cj0424	peb1A	Cj0424	74	97	24	60	2.07292	0	2.07292	0.181589	v1.0	yes	Yes	No		2	Yes	Yes	0	0	0	0	0	0	0	0	0	0	0	0	C. jejuni project, matrix	v3.1	Parrish et al., Genome Biology	08_08_2005
Cj0921c	Cj1408	peb1A	fliL	74	97	42	43	2.57292	1.94618	4.5191	0.940675	v1.0	yes	Yes	No		2	Yes	Yes	0	0	0	0	0	0	0	0	0	0	0	0	C. jejuni project, matrix	v3.1	Parrish et al., Genome Biology	08_08_2005
Cj0921c	Cj1430c	peb1A	Cj1430c	74	97	64	65	1.57292	0	1.57292	0.0872074	v1.0	yes	Yes	No		2	Yes	Yes	0	0	0	0	0	0	0	0	0	0	0	0	C. jejuni project, matrix	v3.1	Parrish et al., Genome Biology	08_08_2005
Cj0921c	Cj0799c	peb1A	ruvA	74	97	29	33	1.57292	0	1.57292	0.105872	v1.0	yes	Yes	No		2	Yes	Yes	0	0	0	0	0	0	0	0	0	0	0	0	C. jejuni project, matrix	v3.1	Parrish et al., Genome Biology	08_08_2005
Cj0921c	Cj0538	peb1A	oorC	74	97	38	38	2.57292	0	2.57292	0.221346	v1.0	yes	Yes	No		2	Yes	Yes	0	0	0	0	0	0	0	0	0	0	0	0	C. jejuni project, matrix	v3.1	Parrish et al., Genome Biology	08_08_2005
Cj1109	Cj1650	aat	Cj1650	6	9	1	49	2.91406	2.48264	5.3967	0.997581	v1.0	yes	Yes	No		2	Yes	Yes	0	1	0	0	0	0	0	0	0	0	0	0	C. jejuni project, matrix	v3.1	Parrish et al., Genome Biology	08_08_2005
Cj1355	Cj0162c	ceuE	Cj0162c	12	13	48	53	2.94792	0	2.94792	0.554858	v1.0	yes	Yes	No		2	No	Yes	0	0	0	0	0	0	0	0	0	0	0	0	C. jejuni project, matrix	v3.1	Parrish et al., Genome Biology	08_08_2005
Cj1355	Cj1408	ceuE	fliL	12	13	42	43	2.94792	0	2.94792	0.560613	v1.0	yes	Yes	No		2	No	Yes	0	0	0	0	0	0	0	0	0	0	0	0	C. jejuni project, matrix	v3.1	Parrish et al., Genome Biology	08_08_2005
Cj1355	Cj0399	ceuE	Cj0399	12	13	8	8	2.44792	0	2.44792	0.521585	v1.0	yes	Yes	No		2	No	Yes	0	0	0	0	0	0	0	0	0	0	0	0	C. jejuni project, matrix	v3.1	Parrish et al., Genome Biology	08_08_2005
Cj0175c	Cj0162c	Cj0175c	Cj0162c	19	33	48	53	2.92806	0.486979	3.41504	0.800456	v1.0	yes	Yes	No		2	Yes	Yes	0	0	0	0	0	0	0	0	0	0	0	0	C. jejuni project, matrix	v3.1	Parrish et al., Genome Biology	08_08_2005
Cj0175c	Cj1408	Cj0175c	fliL	19	33	42	43	1.42806	0	1.42806	0.149043	v1.0	yes	Yes	No		2	Yes	Yes	0	0	0	0	0	0	0	0	0	0	0	0	C. jejuni project, matrix	v3.1	Parrish et al., Genome Biology	08_08_2005
Cj1691c	Cj0189c	rplR	Cj0189c	1	1	22	23	1.97917	0.989583	2.96875	0.994809	v1.0	yes	Yes	No		2	Yes	Yes	0	0	0	0	0	0	0	0	0	0	1	1	C. jejuni project, matrix	v3.1	Parrish et al., Genome Biology	08_08_2005
Cj0424	Cj1224	Cj0424	Cj1224	36	60	15	47	2.92795	1.977	4.90495	0.974806	v1.0	yes	Yes	No		2	Yes	Yes	0	0	0	0	0	0	0	0	0	0	0	0	C. jejuni project, matrix	v3.1	Parrish et al., Genome Biology	08_08_2005
Cj0424	Cj1106	Cj0424	Cj1106	36	60	45	109	2.92795	0	2.92795	0.352164	v1.0	yes	Yes	No		2	Yes	Yes	0	1	0	0	0	0	0	0	0	0	0	0	C. jejuni project, matrix	v3.1	Parrish et al., Genome Biology	08_08_2005
Cj0168c	Cj1108	Cj0168c	clpA	16	68	21	41	0.375	2.42188	2.79688	0.92436	v1.0	yes	Yes	No		2	Yes	No	0	0	0	0	0	0	0	0	0	0	0	0	C. jejuni project, matrix	v3.1	Parrish et al., Genome Biology	08_08_2005
Cj0168c	Cj1272c	Cj0168c	spoT	16	68	21	22	0.75	0.460938	1.21094	0.322373	v1.0	yes	Yes	No		2	Yes	No	0	0	0	0	0	0	0	0	0	0	0	0	C. jejuni project, matrix	v3.1	Parrish et al., Genome Biology	08_08_2005
Cj0168c	Cj0390	Cj0168c	Cj0390	16	68	36	36	2.25	1.92188	4.17188	0.955281	v1.0	yes	Yes	No		2	Yes	Yes	0	0	0	0	0	0	0	0	0	0	0	0	C. jejuni project, matrix	v3.1	Parrish et al., Genome Biology	08_08_2005
Cj0168c	Cj0455c	Cj0168c	Cj0455c	16	68	2	2	1.25	0	1.25	0.20882	v1.0	yes	Yes	No		2	Yes	Yes	0	0	0	0	0	0	0	0	0	0	0	0	C. jejuni project, matrix	v3.1	Parrish et al., Genome Biology	08_08_2005
Cj0168c	Cj0336c	Cj0168c	motB	16	68	15	47	1.25	0	1.25	0.150473	v1.0	yes	Yes	No		2	Yes	Yes	0	1	0	0	0	0	0	0	0	0	0	0	C. jejuni project, matrix	v3.1	Parrish et al., Genome Biology	08_08_2005
Cj1057c	Cj0493	Cj1057c	fusA	9	12	7	20	0.921875	0.342014	1.26389	0.510644	v1.0	yes	Yes	No		2	Yes	Yes	0	0	0	0	0	0	0	0	1	1	0	0	C. jejuni project, matrix	v3.1	Parrish et al., Genome Biology	08_08_2005
Cj1057c	Cj1573c	Cj1057c	nuoG	9	12	5	8	0.921875	0.342014	1.26389	0.528753	v1.0	yes	Yes	No		2	Yes	Yes	0	0	0	0	0	0	0	0	0	0	0	0	C. jejuni project, matrix	v3.1	Parrish et al., Genome Biology	08_08_2005
Cj1057c	Cj0325	Cj1057c	xseA	9	12	6	62	2.42188	1.68403	4.1059	0.982445	v1.0	yes	Yes	No		2	Yes	Yes	0	1	0	0	1	0	0	0	0	0	0	0	C. jejuni project, matrix	v3.1	Parrish et al., Genome Biology	08_08_2005
Cj1057c	Cj1027c	Cj1057c	gyrA	9	12	23	23	1.42188	0.342014	1.76389	0.581121	v1.0	yes	Yes	No		2	Yes	No	0	0	0	0	0	0	0	0	1	1	0	0	C. jejuni project, matrix	v3.1	Parrish et al., Genome Biology	08_08_2005
Cj1057c	Cj1061c	Cj1057c	ileS	9	12	13	13	0.921875	0.342014	1.26389	0.431798	v1.0	yes	Yes	No		2	Yes	No	0	0	0	0	0	0	0	0	1	0	0	0	C. jejuni project, matrix	v3.1	Parrish et al., Genome Biology	08_08_2005
Cj1057c	Cj0061c	Cj1057c	fliA	9	12	8	8	0.921875	0.342014	1.26389	0.471962	v1.0	yes	Yes	No		2	Yes	Yes	0	0	0	0	0	0	0	0	0	0	0	0	C. jejuni project, matrix	v3.1	Parrish et al., Genome Biology	08_08_2005
Cj0270	Cj0493	Cj0270	fusA	37	84	7	20	1.02257	0	1.02257	0.0979342	v1.0	yes	Yes	No		2	Yes	Yes	0	0	0	0	0	0	0	0	1	1	0	0	C. jejuni project, matrix	v3.1	Parrish et al., Genome Biology	08_08_2005
Cj0270	Cj1201	Cj0270	metE	37	84	8	13	1.02257	0	1.02257	0.0912893	v1.0	yes	Yes	No		2	Yes	No	0	0	0	0	0	0	0	0	0	0	0	0	C. jejuni project, matrix	v3.1	Parrish et al., Genome Biology	08_08_2005
Cj0270	Cj1027c	Cj0270	gyrA	37	84	23	23	1.02257	0	1.02257	0.0723323	v1.0	yes	Yes	No		2	Yes	No	0	0	0	0	0	0	0	0	1	1	0	0	C. jejuni project, matrix	v3.1	Parrish et al., Genome Biology	08_08_2005
Cj0989	Cj0390	Cj0989	Cj0390	2	25	36	36	2.96875	0.996528	3.96528	0.964698	v1.0	yes	Yes	No		2	Yes	Yes	0	0	0	0	0	0	0	0	0	0	0	0	C. jejuni project, matrix	v3.1	Parrish et al., Genome Biology	08_08_2005
Cj0989	Cj0336c	Cj0989	motB	2	25	15	47	1.46875	0	1.46875	0.403834	v1.0	yes	Yes	No		2	Yes	Yes	0	1	0	0	0	0	0	0	0	0	0	0	C. jejuni project, matrix	v3.1	Parrish et al., Genome Biology	08_08_2005
Cj0095	Cj1108	rpmA	clpA	8	13	21	41	0	1.98611	1.98611	0.869497	v1.0	yes	Yes	No		2	Yes	No	0	0	0	1	0	0	1	0	0	0	1	1	C. jejuni project, matrix	v3.1	Parrish et al., Genome Biology	08_08_2005
Cj0095	Cj0356c	rpmA	Cj0356c	8	13	9	9	0.468099	0.986111	1.45421	0.660422	v1.0	yes	Yes	No		2	Yes	Yes	0	0	0	0	0	0	0	0	0	0	1	1	C. jejuni project, matrix	v3.1	Parrish et al., Genome Biology	08_08_2005
Cj1094c	Cj0061c	Cj1094c	fliA	134	161	8	8	1.10435	0	1.10435	0.0549355	v1.0	yes	Yes	No		2	Yes	Yes	0	0	0	0	0	0	0	0	0	0	0	0	C. jejuni project, matrix	v3.1	Parrish et al., Genome Biology	08_08_2005
Cj0568	Cj0390	Cj0568	Cj0390	1	2	36	36	0.989583	0.494792	1.48438	0.706544	v1.0	yes	Yes	No		2	Yes	Yes	0	0	0	0	0	0	0	0	0	0	0	0	C. jejuni project, matrix	v3.1	Parrish et al., Genome Biology	08_08_2005
Cj1708c	Cj1108	rpsJ	clpA	56	57	21	41	0.394688	1.98375	2.37844	0.814394	v1.0	yes	Yes	No		2	Yes	No	0	0	0	1	0	0	1	0	0	0	1	1	C. jejuni project, matrix	v3.1	Parrish et al., Genome Biology	08_08_2005
Cj1456c	Cj1108	Cj1456c	clpA	115	159	21	41	1.2067	2.47679	3.68348	0.914827	v1.0	yes	Yes	No		2	Yes	No	0	1	0	0	0	0	0	0	0	0	0	0	C. jejuni project, matrix	v3.1	Parrish et al., Genome Biology	08_08_2005
Cj0926	Cj0390	Cj0926	Cj0390	24	54	36	36	2.79896	3.46458	6.26354	0.99375	v1.0	yes	Yes	No		2	Yes	Yes	0	0	0	0	0	0	0	0	0	0	0	0	C. jejuni project, matrix	v3.1	Parrish et al., Genome Biology	08_08_2005
Cj0091	Cj1108	Cj0091	clpA	19	21	21	41	1.40651	1.48906	2.89557	0.886725	v1.0	yes	Yes	No		2	Yes	No	0	0	0	0	0	0	0	0	0	0	0	0	C. jejuni project, matrix	v3.1	Parrish et al., Genome Biology	08_08_2005
Cj0110	Cj1272c	exbD3	spoT	56	107	21	22	2.01921	0.485026	2.50423	0.544374	v1.0	yes	Yes	No		2	Yes	No	0	0	0	1	0	0	0	0	0	0	0	0	C. jejuni project, matrix	v3.1	Parrish et al., Genome Biology	08_08_2005
Cj0110	Cj0390	exbD3	Cj0390	56	107	36	36	2.51921	0.485026	3.00423	0.596418	v1.0	yes	Yes	No		2	Yes	Yes	0	0	0	0	0	0	0	0	0	0	0	0	C. jejuni project, matrix	v3.1	Parrish et al., Genome Biology	08_08_2005
Cj0110	Cj0336c	exbD3	motB	56	107	15	47	2.01921	0	2.01921	0.200662	v1.0	yes	Yes	No		2	Yes	Yes	0	1	0	0	0	0	0	0	0	0	0	0	C. jejuni project, matrix	v3.1	Parrish et al., Genome Biology	08_08_2005
Cj0965c	Cj0493	Cj0965c	fusA	56	58	7	20	1.06659	0	1.06659	0.125919	v1.0	yes	Yes	No		2	Yes	Yes	0	0	0	0	0	0	0	0	1	1	0	0	C. jejuni project, matrix	v3.1	Parrish et al., Genome Biology	08_08_2005
Cj0965c	Cj1201	Cj0965c	metE	56	58	8	13	1.06659	0	1.06659	0.117623	v1.0	yes	Yes	No		2	Yes	No	0	0	0	0	0	0	0	0	0	0	0	0	C. jejuni project, matrix	v3.1	Parrish et al., Genome Biology	08_08_2005
Cj0965c	Cj0284c	Cj0965c	cheA	56	58	11	53	1.06659	0	1.06659	0.112068	v1.0	yes	Yes	No		2	Yes	Yes	0	0	0	0	0	0	0	0	0	0	0	0	C. jejuni project, matrix	v3.1	Parrish et al., Genome Biology	08_08_2005
Cj0965c	Cj1418c	Cj0965c	Cj1418c	56	58	1	1	2.06659	0.979167	3.04576	0.906757	v1.0	yes	Yes	No		2	Yes	No	0	0	0	0	0	0	0	0	0	0	0	0	C. jejuni project, matrix	v3.1	Parrish et al., Genome Biology	08_08_2005
Cj0965c	Cj1027c	Cj0965c	gyrA	56	58	23	23	1.06659	0	1.06659	0.0937615	v1.0	yes	Yes	No		2	Yes	No	0	0	0	0	0	0	0	0	1	1	0	0	C. jejuni project, matrix	v3.1	Parrish et al., Genome Biology	08_08_2005
Cj0965c	Cj1061c	Cj0965c	ileS	56	58	13	13	1.06659	0	1.06659	0.0949501	v1.0	yes	Yes	No		2	Yes	No	0	0	0	0	0	0	0	0	1	0	0	0	C. jejuni project, matrix	v3.1	Parrish et al., Genome Biology	08_08_2005
Cj0965c	Cj0061c	Cj0965c	fliA	56	58	8	8	1.06659	0	1.06659	0.109839	v1.0	yes	Yes	No		2	Yes	Yes	0	0	0	0	0	0	0	0	0	0	0	0	C. jejuni project, matrix	v3.1	Parrish et al., Genome Biology	08_08_2005
Cj1697c	Cj0061c	rplN	fliA	5	8	8	8	1.65104	1.47656	3.1276	0.963026	v1.0	yes	Yes	No		2	Yes	Yes	0	0	0	0	0	0	0	0	0	0	1	1	C. jejuni project, matrix	v3.1	Parrish et al., Genome Biology	08_08_2005
Cj0547	Cj0284c	flaG	cheA	48	50	11	53	1.34896	0	1.34896	0.169377	v1.0	yes	Yes	No		2	Yes	Yes	0	0	0	0	0	0	0	0	0	0	0	0	C. jejuni project, matrix	v3.1	Parrish et al., Genome Biology	08_08_2005
Cj0180	Cj0390	exbD1	Cj0390	19	47	36	36	1.36868	0	1.36868	0.127704	v1.0	yes	Yes	No		2	Yes	Yes	0	0	0	0	0	0	0	0	0	0	0	0	C. jejuni project, matrix	v3.1	Parrish et al., Genome Biology	08_08_2005
Cj0579c	Cj0390	Cj0579c	Cj0390	16	37	36	36	2.89844	0.494141	3.39258	0.803448	v1.0	yes	Yes	No		2	Yes	Yes	0	0	0	0	0	0	0	0	0	0	0	0	C. jejuni project, matrix	v3.1	Parrish et al., Genome Biology	08_08_2005
Cj1465	Cj0887c	Cj1465	flaD	2	6	2	4	2.97135	1.98958	4.96094	0.997035	v1.0	yes	Yes	Yes	21	2	Yes	No	0	1	0	0	0	0	0	0	0	0	0	0	C. jejuni project, matrix	v3.1	Parrish et al., Genome Biology	08_08_2005
Cj1012c	Cj0390	Cj1012c	Cj0390	51	66	36	36	2.28414	2.94792	5.23206	0.981239	v1.0	yes	Yes	No		2	Yes	Yes	0	0	0	0	0	0	0	0	0	0	0	0	C. jejuni project, matrix	v3.1	Parrish et al., Genome Biology	08_08_2005
Cj1653c	Cj0390	Cj1653c	Cj0390	9	14	36	36	2.96875	0.989583	3.95833	0.94364	v1.0	yes	Yes	No		2	Yes	Yes	0	0	1	0	0	0	0	0	0	0	0	0	C. jejuni project, matrix	v3.1	Parrish et al., Genome Biology	08_08_2005
Cj0575	Cj0325	ilvH	xseA	62	62	6	62	1.84673	1.92857	3.7753	0.994078	v1.0	yes	Yes	No		2	Yes	Yes	0	0	0	0	0	0	0	0	0	0	0	0	C. jejuni project, matrix	v3.1	Parrish et al., Genome Biology	08_08_2005
Cj0575	Cj1027c	ilvH	gyrA	62	62	23	23	1.34673	0	1.34673	0.505579	v1.0	yes	Yes	No		2	Yes	No	0	0	0	0	0	0	0	0	1	1	0	0	C. jejuni project, matrix	v3.1	Parrish et al., Genome Biology	08_08_2005
Cj0383c	Cj1218c	ribH	ribA_6B	53	74	2	6	1.82887	0	1.82887	0.272621	v1.0	yes	Yes	No		2	Yes	Yes	0	0	0	0	0	0	0	0	0	1	0	1	C. jejuni project, matrix	v3.1	Parrish et al., Genome Biology	08_08_2005
Cj0285c	Cj0409	cheV	frdA	36	39	12	17	0	1.80729	1.80729	0.774986	v1.0	yes	Yes	No		2	Yes	Yes	0	0	0	0	0	0	0	0	0	0	0	0	C. jejuni project, matrix	v3.1	Parrish et al., Genome Biology	08_08_2005
Cj1397	Cj0543	Cj1397	proS	4	4	5	5	0	1.42361	1.42361	0.971879	v1.0	yes	Yes	No		2	Yes	Yes	0	0	0	0	0	0	0	0	1	1	0	0	C. jejuni project, matrix	v3.1	Parrish et al., Genome Biology	08_08_2005
Cj1397	Cj0679	Cj1397	kdpD'	4	4	6	6	0	1.42361	1.42361	0.971879	v1.0	yes	Yes	No		2	Yes	Yes	0	0	0	0	0	0	0	0	0	0	0	0	C. jejuni project, matrix	v3.1	Parrish et al., Genome Biology	08_08_2005
Cj1397	Cj0684	Cj1397	priA	4	4	30	30	1.38021	0	1.38021	0.753934	v1.0	yes	Yes	No		2	Yes	Yes	0	0	0	0	0	0	0	0	1	0	0	0	C. jejuni project, matrix	v3.1	Parrish et al., Genome Biology	08_08_2005
Cj0191c	Cj1679	def	Cj1679	1	3	5	10	1.96354	1.47917	3.44271	0.988927	v1.0	yes	Yes	No		2	Yes	Yes	0	1	0	0	0	0	0	0	0	0	0	1	C. jejuni project, matrix	v3.1	Parrish et al., Genome Biology	08_08_2005
Cj0207	Cj0039c	infC	typA	1	1	5	10	1.34635	0	1.34635	0.606125	v1.0	yes	Yes	No		2	No	Yes	0	0	0	0	0	0	0	0	0	0	1	1	C. jejuni project, matrix	v3.1	Parrish et al., Genome Biology	08_08_2005
Cj1002c	Cj1099	Cj1002c	Cj1099	10	48	5	47	1.87649	0.497024	2.37351	0.773055	v1.0	yes	Yes	No		2	Yes	Yes	0	0	0	0	0	0	0	0	0	0	0	0	C. jejuni project, matrix	v3.1	Parrish et al., Genome Biology	08_08_2005
Cj1002c	Cj0684	Cj1002c	priA	10	48	30	30	1.37649	0	1.37649	0.161182	v1.0	yes	Yes	No		2	Yes	Yes	0	0	0	0	0	0	0	0	1	0	0	0	C. jejuni project, matrix	v3.1	Parrish et al., Genome Biology	08_08_2005
Cj1002c	Cj1337	Cj1002c	Cj1337	10	48	4	10	2.37649	0	2.37649	0.516826	v1.0	yes	Yes	No		2	Yes	Yes	0	1	0	0	0	0	0	0	0	0	0	0	C. jejuni project, matrix	v3.1	Parrish et al., Genome Biology	08_08_2005
Cj1186c	Cj1267c	petA	hydA	18	49	7	23	1.37003	0.495028	1.86506	0.577513	v1.0	no	Yes	No		1	Yes	Yes	0	0	0	0	0	0	0	0	0	0	0	0	C. jejuni project, matrix	v3.1	Parrish et al., Genome Biology	08_08_2005
Cj1186c	Cj0543	petA	proS	18	49	5	5	2.37003	1.49006	3.86009	0.947187	v1.0	yes	Yes	No		2	Yes	Yes	0	0	0	0	0	0	0	0	1	1	0	0	C. jejuni project, matrix	v3.1	Parrish et al., Genome Biology	08_08_2005
Cj1186c	Cj1328	petA	neuC2	18	49	16	22	1.37003	0	1.37003	0.162499	v1.0	yes	Yes	No		2	Yes	Yes	0	0	0	0	0	0	0	0	0	0	0	0	C. jejuni project, matrix	v3.1	Parrish et al., Genome Biology	08_08_2005
Cj0197c	Cj1679	dapB	Cj1679	53	55	5	10	1.86516	0.987269	2.85243	0.854361	v1.0	yes	Yes	No		2	No	Yes	0	0	0	0	0	0	0	0	0	0	1	1	C. jejuni project, matrix	v3.1	Parrish et al., Genome Biology	08_08_2005
Cj0475	Cj1328	rplA	neuC2	8	9	16	22	1.40104	0	1.40104	0.297456	v1.0	yes	Yes	No		2	Yes	Yes	0	0	0	0	0	0	0	0	0	0	1	0	C. jejuni project, matrix	v3.1	Parrish et al., Genome Biology	08_08_2005
Cj1328	Cj1328	neuC2	neuC2	6	22	16	22	2.70486	1.99306	4.69792	0.985548	v1.0	yes	Yes	No		2	Yes	Yes	1	0	0	0	0	0	0	0	0	0	0	0	C. jejuni project, matrix	v3.1	Parrish et al., Genome Biology	08_08_2005
Cj1099	Cj1099	Cj1099	Cj1099	42	47	5	47	1.60677	2.98438	4.59115	0.987492	v1.0	yes	Yes	No		2	Yes	Yes	1	0	0	0	0	0	0	0	0	0	0	0	C. jejuni project, matrix	v3.1	Parrish et al., Genome Biology	08_08_2005
Cj1366c	Cj1366c	glmS	glmS	28	31	3	31	0.984375	3.49219	4.47656	0.993223	v1.0	yes	Yes	No		2	Yes	Yes	1	0	0	1	0	0	0	0	1	1	1	1	C. jejuni project, matrix	v3.1	Parrish et al., Genome Biology	08_08_2005
Cj0321	Cj0321	dxs	dxs	2	8	6	8	0.481771	3.48438	3.96615	0.996113	v1.0	yes	Yes	No		2	Yes	Yes	1	0	0	1	0	0	0	0	0	1	0	1	C. jejuni project, matrix	v3.1	Parrish et al., Genome Biology	08_08_2005
Cj1537c	Cj1537c	acs	acs	33	37	4	37	2.11458	1.9809	4.09549	0.968769	v1.0	yes	Yes	No		2	Yes	Yes	1	0	0	0	0	0	0	0	0	0	0	0	C. jejuni project, matrix	v3.1	Parrish et al., Genome Biology	08_08_2005
Cj0680c	Cj1246c	uvrB	uvrC	2	9	5	5	2.45833	1.97917	4.4375	0.992324	v1.0	yes	Yes	Yes	8	2	Yes	Yes	0	0	0	0	1	0	1	0	0	0	0	0	C. jejuni project, matrix	v3.1	Parrish et al., Genome Biology	08_08_2005
Cj0106	Cj0764c	atpG	speA	15	26	3	13	0	1.47083	1.47083	0.755933	v1.0	yes	Yes	No		2	Yes	Yes	0	0	0	0	0	0	0	0	0	0	0	0	C. jejuni project, matrix	v3.1	Parrish et al., Genome Biology	08_08_2005
Cj0106	Cj0262c	atpG	Cj0262c	15	26	7	7	2.45	1.97083	4.42083	0.979683	v1.0	yes	Yes	Yes	5	2	Yes	Yes	0	0	0	0	0	0	0	0	0	0	0	0	C. jejuni project, matrix	v3.1	Parrish et al., Genome Biology	08_08_2005
Cj0837c	Cj0041	Cj0837c	Cj0041	79	81	4	4	0.398438	0.707031	1.10547	0.324401	v1.0	yes	Yes	No		2	Yes	Yes	0	0	0	0	0	0	0	0	0	0	0	0	C. jejuni project, matrix	v3.1	Parrish et al., Genome Biology	08_08_2005
Cj0837c	Cj0679	Cj0837c	kdpD'	79	81	6	6	0.898438	1.70703	2.60547	0.839971	v1.0	yes	Yes	No		2	Yes	Yes	0	0	0	0	0	0	0	0	0	0	0	0	C. jejuni project, matrix	v3.1	Parrish et al., Genome Biology	08_08_2005
Cj0837c	Cj1328	Cj0837c	neuC2	79	81	16	22	1.89844	0.353516	2.25195	0.513174	v1.0	yes	Yes	No		2	Yes	Yes	0	0	0	0	0	0	0	0	0	0	0	0	C. jejuni project, matrix	v3.1	Parrish et al., Genome Biology	08_08_2005
Cj0973	Cj1481c	Cj0973	Cj1481c	37	113	15	15	1.28776	0.991071	2.27883	0.63028	v1.0	yes	Yes	No		2	Yes	Yes	0	0	0	0	0	0	0	0	0	0	0	0	C. jejuni project, matrix	v3.1	Parrish et al., Genome Biology	08_08_2005
Cj0748	Cj0355c	Cj0748	Cj0355c	100	116	3	3	0.5	0.919408	1.41941	0.381352	v1.0	yes	Yes	No		2	Yes	Yes	0	0	0	0	0	0	0	0	0	0	0	0	C. jejuni project, matrix	v3.1	Parrish et al., Genome Biology	08_08_2005
Cj0748	Cj0481	Cj0748	Cj0481	100	116	3	4	0	1.41941	1.41941	0.502625	v1.0	yes	Yes	No		2	Yes	Yes	0	0	0	0	0	0	0	0	0	0	0	0	C. jejuni project, matrix	v3.1	Parrish et al., Genome Biology	08_08_2005
Cj0748	Cj1231	Cj0748	kefB	100	116	5	5	0	1.91941	1.91941	0.668367	v1.0	no	Yes	No		1	Yes	No	0	0	0	0	0	0	0	0	0	0	0	0	C. jejuni project, matrix	v3.1	Parrish et al., Genome Biology	08_08_2005
Cj0748	Cj1481c	Cj0748	Cj1481c	100	116	15	15	0.5	1.41941	1.91941	0.517238	v1.0	yes	Yes	No		2	Yes	Yes	0	0	0	0	0	0	0	0	0	0	0	0	C. jejuni project, matrix	v3.1	Parrish et al., Genome Biology	08_08_2005
Cj1460	Cj1481c	Cj1460	Cj1481c	67	104	15	15	1.54207	1.96394	3.50601	0.899472	v1.0	yes	Yes	No		2	Yes	Yes	0	0	0	0	0	0	0	0	0	0	0	0	C. jejuni project, matrix	v3.1	Parrish et al., Genome Biology	08_08_2005
Cj1156	Cj1634c	rho	aroC	27	29	5	93	2.06696	1.96429	4.03125	0.978099	v1.0	yes	Yes	No		2	Yes	No	0	0	0	0	0	0	0	0	0	0	0	0	C. jejuni project, matrix	v3.1	Parrish et al., Genome Biology	08_08_2005
Cj1156	Cj0460	rho	nusA	27	29	3	13	1.56696	1.96429	3.53125	0.969137	v1.0	yes	Yes	No		2	Yes	No	0	0	0	0	0	0	0	0	1	1	0	0	C. jejuni project, matrix	v3.1	Parrish et al., Genome Biology	08_08_2005
Cj1156	Cj1481c	rho	Cj1481c	27	29	15	15	1.06696	0.482143	1.54911	0.474972	v1.0	yes	Yes	No		2	Yes	Yes	0	0	0	0	0	0	0	0	0	0	0	0	C. jejuni project, matrix	v3.1	Parrish et al., Genome Biology	08_08_2005
Cj1183c	Cj0947c	cfa	Cj0947c	21	29	3	16	1.73661	0.4375	2.17411	0.624698	v1.0	no	Yes	No		1	Yes	Yes	0	0	0	0	0	0	0	0	0	0	1	0	C. jejuni project, matrix	v3.1	Parrish et al., Genome Biology	08_08_2005
Cj1183c	Cj1110c	cfa	Cj1110c	21	29	4	19	2.23661	2.375	4.61161	0.981547	v1.0	no	Yes	No		1	Yes	No	0	0	0	0	0	0	0	0	0	0	1	0	C. jejuni project, matrix	v3.1	Parrish et al., Genome Biology	08_08_2005
Cj1183c	Cj1231	cfa	kefB	21	29	5	5	0.736607	0.875	1.61161	0.529332	v1.0	no	Yes	No		1	Yes	No	0	0	0	0	0	0	0	0	0	0	1	0	C. jejuni project, matrix	v3.1	Parrish et al., Genome Biology	08_08_2005
Cj0424	Cj0460	Cj0424	nusA	36	60	3	13	1.34976	0.483173	1.83293	0.535557	v1.0	yes	Yes	No		2	Yes	No	0	0	0	0	0	0	0	0	1	1	0	0	C. jejuni project, matrix	v3.1	Parrish et al., Genome Biology	08_08_2005
Cj0192c	Cj1481c	clpP	Cj1481c	69	100	15	15	0.947833	1.49597	2.4438	0.716097	v1.0	yes	Yes	No		2	Yes	Yes	0	0	0	0	0	0	0	0	0	0	0	0	C. jejuni project, matrix	v3.1	Parrish et al., Genome Biology	08_08_2005
Cj0799c	Cj0188c	ruvA	Cj0188c	4	33	2	4	1.48884	0	1.48884	0.419254	v1.0	yes	Yes	No		2	No	No	0	1	0	0	0	0	0	0	0	0	0	0	C. jejuni project, matrix	v3.1	Parrish et al., Genome Biology	08_08_2005
Cj1648	Cj1110c	Cj1648	Cj1110c	32	32	4	19	2.16653	1.98191	4.14844	0.997044	v1.0	yes	Yes	No		2	Yes	No	0	0	0	0	0	0	0	0	0	0	0	0	C. jejuni project, matrix	v3.1	Parrish et al., Genome Biology	08_08_2005
Cj0947c	Cj0947c	Cj0947c	Cj0947c	13	16	3	16	2.10742	1.99609	4.10352	0.985106	v1.0	yes	Yes	No		2	Yes	Yes	1	0	0	0	1	0	0	0	0	0	0	0	C. jejuni project, matrix	v3.1	Parrish et al., Genome Biology	08_08_2005
Cj0697	Cj1034c	flgG2	Cj1034c	106	108	2	2	0.463635	0.952567	1.4162	0.520315	v1.0	yes	Yes	No		2	No	Yes	0	0	0	0	0	0	0	0	0	0	0	0	C. jejuni project, matrix	v3.1	Parrish et al., Genome Biology	08_08_2005
Cj0697	Cj1231	flgG2	kefB	106	108	5	5	0.463635	0.952567	1.4162	0.461278	v1.0	yes	Yes	No		2	No	No	0	0	0	0	0	0	0	0	0	0	0	0	C. jejuni project, matrix	v3.1	Parrish et al., Genome Biology	08_08_2005
Cj0697	Cj1121c	flgG2	wlaK	106	108	2	2	0.231817	0.952567	1.18438	0.444277	v1.0	yes	Yes	No		2	No	Yes	0	0	0	0	0	0	0	0	0	0	0	0	C. jejuni project, matrix	v3.1	Parrish et al., Genome Biology	08_08_2005
Cj0807	Cj1481c	Cj0807	Cj1481c	21	25	15	15	0.489955	1.96875	2.45871	0.888481	v1.0	yes	Yes	No		2	Yes	Yes	0	0	0	0	0	0	0	0	0	0	0	0	C. jejuni project, matrix	v3.1	Parrish et al., Genome Biology	08_08_2005
Cj1094c	Cj1082c	Cj1094c	thiD	134	161	6	6	1.10435	0	1.10435	0.0567525	v1.0	yes	Yes	No		2	Yes	No	0	0	0	0	0	0	0	0	0	0	0	0	C. jejuni project, matrix	v3.1	Parrish et al., Genome Biology	08_08_2005
Cj1708c	Cj1481c	rpsJ	Cj1481c	56	57	15	15	0.539375	1.98375	2.52312	0.827326	v1.0	yes	Yes	No		2	Yes	Yes	0	0	0	0	0	0	0	0	0	0	1	1	C. jejuni project, matrix	v3.1	Parrish et al., Genome Biology	08_08_2005
Cj0913c	Cj0485	hupB	Cj0485	61	67	3	3	0	1.37	1.37	0.527735	v1.0	yes	Yes	No		2	Yes	Yes	0	0	0	0	0	0	0	0	0	0	1	0	C. jejuni project, matrix	v3.1	Parrish et al., Genome Biology	08_08_2005
Cj0913c	Cj1034c	hupB	Cj1034c	61	67	2	2	0	1.37	1.37	0.586026	v1.0	yes	Yes	No		2	Yes	Yes	0	0	0	0	0	0	0	0	0	0	1	0	C. jejuni project, matrix	v3.1	Parrish et al., Genome Biology	08_08_2005
Cj0913c	Cj1082c	hupB	thiD	61	67	6	6	0.263125	1.37	1.63312	0.585328	v1.0	yes	Yes	No		2	Yes	No	0	0	0	0	0	0	0	0	0	0	1	0	C. jejuni project, matrix	v3.1	Parrish et al., Genome Biology	08_08_2005
Cj0913c	Cj0569	hupB	Cj0569	61	67	1	1	0	1.37	1.37	0.628659	v1.0	yes	Yes	No		2	Yes	Yes	0	0	0	0	0	0	0	0	0	0	1	0	C. jejuni project, matrix	v3.1	Parrish et al., Genome Biology	08_08_2005
Cj0913c	Cj0166	hupB	miaA	61	67	1	1	0	1.37	1.37	0.628659	v1.0	no	Yes	No		1	Yes	Yes	0	0	0	0	0	0	0	0	0	0	1	0	C. jejuni project, matrix	v3.1	Parrish et al., Genome Biology	08_08_2005
Cj0913c	Cj1608	hupB	Cj1608	61	67	1	2	0	1.87	1.87	0.825328	v1.0	yes	Yes	No		2	Yes	No	0	0	0	0	0	0	0	0	0	0	1	0	C. jejuni project, matrix	v3.1	Parrish et al., Genome Biology	08_08_2005
Cj0913c	Cj1285c	hupB	Cj1285c	61	67	1	3	0	1.37	1.37	0.657977	v1.0	yes	Yes	No		2	Yes	No	0	0	0	0	0	0	0	0	0	0	1	0	C. jejuni project, matrix	v3.1	Parrish et al., Genome Biology	08_08_2005
Cj0913c	Cj1138	hupB	Cj1138	61	67	1	1	0	1.37	1.37	0.628659	v1.0	no	Yes	No		1	Yes	No	0	0	0	0	0	0	0	0	0	0	1	0	C. jejuni project, matrix	v3.1	Parrish et al., Genome Biology	08_08_2005
Cj0913c	Cj0460	hupB	nusA	61	67	3	13	0	1.37	1.37	0.556932	v1.0	yes	Yes	No		2	Yes	No	0	0	0	1	0	0	0	0	1	1	1	0	C. jejuni project, matrix	v3.1	Parrish et al., Genome Biology	08_08_2005
Cj0913c	Cj0481	hupB	Cj0481	61	67	3	4	0	1.37	1.37	0.584026	v1.0	no	Yes	No		1	Yes	Yes	0	0	0	0	0	0	0	0	0	0	1	0	C. jejuni project, matrix	v3.1	Parrish et al., Genome Biology	08_08_2005
Cj0913c	Cj1231	hupB	kefB	61	67	5	5	0	1.87	1.87	0.73905	v1.0	yes	Yes	No		2	Yes	No	0	0	0	0	0	0	0	0	0	0	1	0	C. jejuni project, matrix	v3.1	Parrish et al., Genome Biology	08_08_2005
Cj0913c	Cj0838c	hupB	metS	61	67	1	1	0	1.37	1.37	0.560429	v1.0	yes	Yes	No		2	Yes	No	0	0	0	0	0	0	0	0	1	0	1	0	C. jejuni project, matrix	v3.1	Parrish et al., Genome Biology	08_08_2005
Cj0913c	Cj1121c	hupB	wlaK	61	67	2	2	0	1.37	1.37	0.586026	v1.0	no	Yes	No		1	Yes	Yes	0	0	0	0	0	0	0	0	0	0	1	0	C. jejuni project, matrix	v3.1	Parrish et al., Genome Biology	08_08_2005
Cj0913c	Cj1481c	hupB	Cj1481c	61	67	15	15	0.381563	2.37	2.75156	0.871153	v1.0	yes	Yes	No		2	Yes	Yes	0	0	0	0	0	0	0	0	0	0	1	0	C. jejuni project, matrix	v3.1	Parrish et al., Genome Biology	08_08_2005
Cj0913c	Cj1013c	hupB	Cj1013c	61	67	1	1	0.263125	1.37	1.63312	0.699926	v1.0	no	Yes	No		1	Yes	No	0	0	0	0	0	0	0	0	1	0	1	0	C. jejuni project, matrix	v3.1	Parrish et al., Genome Biology	08_08_2005
Cj0913c	Cj0718	hupB	dnaE	61	67	1	2	0.381563	1.37	1.75156	0.746987	v1.0	yes	Yes	No		2	Yes	No	0	0	1	0	0	0	0	0	1	1	1	0	C. jejuni project, matrix	v3.1	Parrish et al., Genome Biology	08_08_2005
Cj1186c	Cj1481c	petA	Cj1481c	18	49	15	15	0.435014	0.990057	1.42507	0.505457	v1.0	yes	Yes	No		2	Yes	Yes	0	0	0	0	0	0	0	0	0	0	0	0	C. jejuni project, matrix	v3.1	Parrish et al., Genome Biology	08_08_2005
Cj0499	Cj1634c	Cj0499	aroC	206	208	5	93	1.24367	0	1.24367	0.094392	v1.0	yes	Yes	No		2	Yes	No	0	0	0	0	0	0	0	0	0	0	0	0	C. jejuni project, matrix	v3.1	Parrish et al., Genome Biology	08_08_2005
Cj0499	Cj1110c	Cj0499	Cj1110c	206	208	4	19	1.74367	1.96917	3.71284	0.934958	v1.0	yes	Yes	No		2	Yes	No	0	0	0	0	0	0	0	0	0	0	0	0	C. jejuni project, matrix	v3.1	Parrish et al., Genome Biology	08_08_2005
Cj0499	Cj1481c	Cj0499	Cj1481c	206	208	15	15	1.24367	1.96917	3.21284	0.856462	v1.0	yes	Yes	No		2	Yes	Yes	0	0	0	0	0	0	0	0	0	0	0	0	C. jejuni project, matrix	v3.1	Parrish et al., Genome Biology	08_08_2005
Cj0715	Cj1481c	Cj0715	Cj1481c	82	134	15	15	2.18499	0	2.18499	0.17823	v1.0	yes	Yes	No		2	No	Yes	0	0	0	0	0	0	0	0	0	0	0	0	C. jejuni project, matrix	v3.1	Parrish et al., Genome Biology	08_08_2005
Cj1449c	Cj1634c	Cj1449c	aroC	38	77	5	93	1.08173	1.47115	2.55288	0.839169	v1.0	yes	Yes	No		2	Yes	No	0	0	0	0	0	0	0	0	0	0	0	0	C. jejuni project, matrix	v3.1	Parrish et al., Genome Biology	08_08_2005
Cj0290c	Cj0390	Cj0290c	Cj0390	13	14	36	36	1.41369	0.493304	1.90699	0.600625	v1.0	yes	Yes	No		2	Yes	Yes	0	0	0	0	0	0	0	0	0	0	0	0	C. jejuni project, matrix	v3.1	Parrish et al., Genome Biology	08_08_2005
Cj0499	Cj1108	Cj0499	clpA	206	208	21	41	0.121833	0.969172	1.09101	0.244485	v1.0	yes	Yes	No		2	Yes	No	0	0	0	0	0	0	0	0	0	0	0	0	C. jejuni project, matrix	v3.1	Parrish et al., Genome Biology	08_08_2005
Cj0499	Cj1573c	Cj0499	nuoG	206	208	5	8	1.74367	0	1.74367	0.165631	v1.0	yes	Yes	No		2	Yes	Yes	0	0	0	0	0	0	0	0	0	0	0	0	C. jejuni project, matrix	v3.1	Parrish et al., Genome Biology	08_08_2005
Cj0499	Cj1027c	Cj0499	gyrA	206	208	23	23	1.74367	0	1.74367	0.11707	v1.0	yes	Yes	No		2	Yes	No	0	0	0	0	0	0	0	0	1	1	0	0	C. jejuni project, matrix	v3.1	Parrish et al., Genome Biology	08_08_2005
Cj0499	Cj1476c	Cj0499	Cj1476c	206	208	8	9	1.74367	0.484586	2.22825	0.466116	v1.0	yes	Yes	No		2	Yes	No	0	0	0	0	0	0	0	0	0	0	0	0	C. jejuni project, matrix	v3.1	Parrish et al., Genome Biology	08_08_2005
Cj1665	Cj0390	Cj1665	Cj0390	31	42	36	36	2.87786	2.9724	5.85026	0.991013	v1.0	yes	Yes	No		2	Yes	Yes	0	0	0	0	0	0	0	0	0	0	0	0	C. jejuni project, matrix	v3.1	Parrish et al., Genome Biology	08_08_2005
Cj1665	Cj0336c	Cj1665	motB	31	42	15	47	1.37786	0	1.37786	0.162061	v1.0	yes	Yes	No		2	Yes	Yes	0	1	0	0	0	0	0	0	0	0	0	0	C. jejuni project, matrix	v3.1	Parrish et al., Genome Biology	08_08_2005
Cj0283c	Cj0284c	cheW	cheA	4	5	11	53	2.96875	3.45833	6.42708	0.999036	v1.0	yes	Yes	Yes	7	2	Yes	Yes	0	1	0	0	1	0	1	0	0	0	0	0	C. jejuni project, matrix	v3.1	Parrish et al., Genome Biology	08_08_2005
Cj1381	Cj0390	Cj1381	Cj0390	24	26	36	36	2.36111	0.497396	2.85851	0.726389	v1.0	yes	Yes	No		2	Yes	Yes	0	0	0	0	0	0	0	0	0	0	0	0	C. jejuni project, matrix	v3.1	Parrish et al., Genome Biology	08_08_2005
Cj1381	Cj0336c	Cj1381	motB	24	26	15	47	1.36111	0	1.36111	0.192308	v1.0	yes	Yes	No		2	Yes	Yes	0	0	0	0	0	0	0	0	0	0	0	0	C. jejuni project, matrix	v3.1	Parrish et al., Genome Biology	08_08_2005
Cj1692c	Cj1605c	rplF	dapD	143	144	2	5	0.87872	0.384673	1.26339	0.351876	v1.0	yes	Yes	No		2	Yes	Yes	0	0	0	0	0	0	0	0	0	0	1	1	C. jejuni project, matrix	v3.1	Parrish et al., Genome Biology	08_08_2005
Cj1692c	Cj1108	rplF	clpA	143	144	21	41	1.87872	3.26935	5.14807	0.986403	v1.0	yes	Yes	No		2	Yes	No	0	0	0	0	0	0	0	0	0	0	1	1	C. jejuni project, matrix	v3.1	Parrish et al., Genome Biology	08_08_2005
Cj1692c	Cj1272c	rplF	spoT	143	144	21	22	1.87872	1.76935	3.64807	0.913243	v1.0	yes	Yes	No		2	Yes	No	0	0	0	0	0	0	0	0	0	0	1	1	C. jejuni project, matrix	v3.1	Parrish et al., Genome Biology	08_08_2005
Cj1692c	Cj0857c	rplF	moeA	143	144	4	31	1.87872	0.384673	2.26339	0.592691	v1.0	yes	Yes	No		2	Yes	Yes	0	0	0	0	0	0	0	0	0	0	1	1	C. jejuni project, matrix	v3.1	Parrish et al., Genome Biology	08_08_2005
Cj1692c	Cj0284c	rplF	cheA	143	144	11	53	1.87872	0	1.87872	0.204256	v1.0	yes	Yes	No		2	Yes	Yes	0	0	0	0	0	0	0	0	0	0	1	1	C. jejuni project, matrix	v3.1	Parrish et al., Genome Biology	08_08_2005
Cj1692c	Cj0390	rplF	Cj0390	143	144	36	36	1.87872	0.384673	2.26339	0.420858	v1.0	yes	Yes	No		2	Yes	Yes	0	0	0	0	0	0	0	0	0	0	1	1	C. jejuni project, matrix	v3.1	Parrish et al., Genome Biology	08_08_2005
Cj1692c	Cj1476c	rplF	Cj1476c	143	144	8	9	1.87872	0.384673	2.26339	0.52255	v1.0	yes	Yes	No		2	Yes	No	0	0	0	0	0	0	0	0	0	0	1	1	C. jejuni project, matrix	v3.1	Parrish et al., Genome Biology	08_08_2005
Cj1692c	Cj0629	rplF	Cj0629	143	144	6	29	0.87872	0.384673	1.26339	0.293578	v1.0	yes	Yes	No		2	Yes	No	0	0	0	0	0	0	0	0	0	0	1	1	C. jejuni project, matrix	v3.1	Parrish et al., Genome Biology	08_08_2005
Cj1692c	Cj0356c	rplF	Cj0356c	143	144	9	9	1.87872	2.76935	4.64807	0.977884	v1.0	yes	Yes	No		2	Yes	Yes	0	0	0	0	0	0	0	0	0	0	1	1	C. jejuni project, matrix	v3.1	Parrish et al., Genome Biology	08_08_2005
Cj1692c	Cj0965c	rplF	Cj0965c	143	144	2	58	1.87872	2.26935	4.14807	0.975226	v1.0	yes	Yes	No		2	Yes	Yes	0	0	0	0	0	0	0	0	0	0	1	1	C. jejuni project, matrix	v3.1	Parrish et al., Genome Biology	08_08_2005
Cj1692c	Cj0549	rplF	fliS	143	144	6	6	0	1.26935	1.26935	0.466029	v1.0	yes	Yes	No		2	Yes	Yes	0	0	0	0	0	0	0	0	0	0	1	1	C. jejuni project, matrix	v3.1	Parrish et al., Genome Biology	08_08_2005
Cj1692c	Cj0705	rplF	Cj0705	143	144	4	9	1.87872	2.26935	4.14807	0.970056	v1.0	yes	Yes	No		2	Yes	Yes	0	0	0	0	0	0	0	0	0	0	1	1	C. jejuni project, matrix	v3.1	Parrish et al., Genome Biology	08_08_2005
Cj0424	Cj0390	Cj0424	Cj0390	36	60	36	36	1.42795	0	1.42795	0.1037	v1.0	yes	Yes	No		2	Yes	Yes	0	0	0	0	0	0	0	0	0	0	0	0	C. jejuni project, matrix	v3.1	Parrish et al., Genome Biology	08_08_2005
Cj0429c	Cj1108	Cj0429c	clpA	5	8	21	41	0	1.98438	1.98438	0.909141	v1.0	yes	Yes	No		2	Yes	No	0	0	0	0	0	0	0	0	0	0	0	0	C. jejuni project, matrix	v3.1	Parrish et al., Genome Biology	08_08_2005
Cj0429c	Cj0325	Cj0429c	xseA	5	8	6	62	2.16927	0.984375	3.15365	0.95363	v1.0	yes	Yes	No		2	Yes	Yes	0	0	0	0	0	0	0	1	0	0	0	0	C. jejuni project, matrix	v3.1	Parrish et al., Genome Biology	08_08_2005
Cj1049c	Cj1108	Cj1049c	clpA	29	32	21	41	0	2.19345	2.19345	0.780588	v1.0	yes	Yes	No		2	Yes	No	0	0	0	0	0	0	0	0	0	0	0	0	C. jejuni project, matrix	v3.1	Parrish et al., Genome Biology	08_08_2005
Cj1649	Cj0390	Cj1649	Cj0390	5	17	36	36	2.92014	0.497396	3.41753	0.853496	v1.0	yes	Yes	No		2	Yes	Yes	0	0	0	0	0	0	0	0	0	0	0	0	C. jejuni project, matrix	v3.1	Parrish et al., Genome Biology	08_08_2005
Cj1106	Cj1108	Cj1106	clpA	64	109	21	41	0	1.41562	1.41562	0.395273	v1.0	yes	Yes	No		2	Yes	No	0	0	0	0	0	0	0	0	0	0	0	0	C. jejuni project, matrix	v3.1	Parrish et al., Genome Biology	08_08_2005
Cj1106	Cj0390	Cj1106	Cj0390	64	109	36	36	2.1625	1.91562	4.07812	0.894437	v1.0	yes	Yes	No		2	Yes	Yes	0	0	0	0	0	0	0	0	0	0	0	0	C. jejuni project, matrix	v3.1	Parrish et al., Genome Biology	08_08_2005
Cj0034c	Cj1272c	Cj0034c	spoT	77	83	21	22	1.79905	0.483507	2.28255	0.504395	v1.0	yes	Yes	No		2	Yes	No	0	0	0	0	0	0	0	0	0	0	0	0	C. jejuni project, matrix	v3.1	Parrish et al., Genome Biology	08_08_2005
Cj0034c	Cj0390	Cj0034c	Cj0390	77	83	36	36	2.29905	1.96701	4.26606	0.934084	v1.0	yes	Yes	No		2	Yes	Yes	0	0	0	0	0	0	0	0	0	0	0	0	C. jejuni project, matrix	v3.1	Parrish et al., Genome Biology	08_08_2005
Cj0034c	Cj0336c	Cj0034c	motB	77	83	15	47	1.79905	0.483507	2.28255	0.532265	v1.0	yes	Yes	No		2	Yes	Yes	0	0	0	0	0	0	0	0	0	0	0	0	C. jejuni project, matrix	v3.1	Parrish et al., Genome Biology	08_08_2005
Cj0713	Cj1108	trmD	clpA	9	39	21	41	1.36892	2.47917	3.84809	0.976386	v1.0	yes	Yes	No		2	Yes	No	0	1	0	0	0	0	0	0	0	0	1	1	C. jejuni project, matrix	v3.1	Parrish et al., Genome Biology	08_08_2005
Cj0705	Cj0705	Cj0705	Cj0705	5	9	4	9	2.77083	1.98958	4.76042	0.993384	v1.0	yes	Yes	No		2	Yes	Yes	1	0	0	0	0	0	0	0	0	0	0	0	C. jejuni project, matrix	v3.1	Parrish et al., Genome Biology	08_08_2005
Cj0336c	Cj1272c	motB	spoT	32	47	21	22	1.25497	0	1.25497	0.118258	v1.0	yes	Yes	No		2	Yes	No	0	0	0	0	0	0	0	0	0	0	0	0	C. jejuni project, matrix	v3.1	Parrish et al., Genome Biology	08_08_2005
Cj0336c	Cj0390	motB	Cj0390	32	47	36	36	2.25497	1.98059	4.23556	0.951473	v1.0	yes	Yes	Yes	8	2	Yes	Yes	0	0	0	0	0	0	0	0	0	0	0	0	C. jejuni project, matrix	v3.1	Parrish et al., Genome Biology	08_08_2005
Cj0181	Cj0390	tonB1	Cj0390	3	3	36	36	1.94792	0.497396	2.44531	0.973085	v1.0	yes	Yes	No		2	Yes	Yes	0	0	0	0	0	0	0	0	0	0	0	0	C. jejuni project, matrix	v3.1	Parrish et al., Genome Biology	08_08_2005
Cj1613c	Cj0835c	Cj1613c	acnB	13	25	3	4	1.91146	0.491815	2.40327	0.795584	v1.0	yes	Yes	No		2	Yes	No	0	1	0	0	0	0	0	0	0	0	0	0	C. jejuni project, matrix	v3.1	Parrish et al., Genome Biology	08_08_2005
Cj1613c	Cj1476c	Cj1613c	Cj1476c	13	25	8	9	2.41146	1.98363	4.39509	0.97968	v1.0	yes	Yes	No		2	Yes	No	0	0	0	0	0	0	0	0	0	0	0	0	C. jejuni project, matrix	v3.1	Parrish et al., Genome Biology	08_08_2005
Cj0954c	Cj0390	Cj0954c	Cj0390	8	8	36	36	2.94618	0.496528	3.44271	0.982464	v1.0	yes	Yes	No		2	No	Yes	0	0	0	0	0	0	0	0	0	0	0	0	C. jejuni project, matrix	v3.1	Parrish et al., Genome Biology	08_08_2005
Cj0921c	Cj1108	peb1A	clpA	74	97	21	41	1.07292	1.44618	2.5191	0.740084	v1.0	yes	Yes	No		2	Yes	No	0	0	0	1	0	0	0	0	0	0	0	0	C. jejuni project, matrix	v3.1	Parrish et al., Genome Biology	08_08_2005
Cj0921c	Cj1272c	peb1A	spoT	74	97	21	22	1.07292	0.47309	1.54601	0.2898	v1.0	yes	Yes	No		2	Yes	No	0	0	0	0	0	0	0	0	0	0	0	0	C. jejuni project, matrix	v3.1	Parrish et al., Genome Biology	08_08_2005
Cj0921c	Cj0284c	peb1A	cheA	74	97	11	53	1.07292	0	1.07292	0.0751116	v1.0	yes	Yes	No		2	Yes	Yes	0	1	0	0	0	0	0	0	0	0	0	0	C. jejuni project, matrix	v3.1	Parrish et al., Genome Biology	08_08_2005
Cj0921c	Cj0390	peb1A	Cj0390	74	97	36	36	2.07292	0	2.07292	0.153302	v1.0	yes	Yes	No		2	Yes	Yes	0	0	0	0	0	0	0	0	0	0	0	0	C. jejuni project, matrix	v3.1	Parrish et al., Genome Biology	08_08_2005
Cj0921c	Cj0336c	peb1A	motB	74	97	15	47	1.07292	0	1.07292	0.0708095	v1.0	yes	Yes	No		2	Yes	Yes	0	0	0	0	0	0	0	0	0	0	0	0	C. jejuni project, matrix	v3.1	Parrish et al., Genome Biology	08_08_2005
Cj1458c	Cj0356c	thiL	Cj0356c	9	10	9	9	1.42656	0	1.42656	0.302578	v1.0	yes	Yes	No		2	Yes	Yes	0	0	0	0	0	0	0	0	0	0	0	0	C. jejuni project, matrix	v3.1	Parrish et al., Genome Biology	08_08_2005
Cj0154c	Cj1476c	Cj0154c	Cj1476c	74	75	8	9	1.20715	0	1.20715	0.111626	v1.0	yes	Yes	No		2	Yes	No	0	0	0	0	0	0	0	0	0	0	0	1	C. jejuni project, matrix	v3.1	Parrish et al., Genome Biology	08_08_2005
Cj0534	Cj0533	sucD	sucC	9	13	2	3	2.41332	0.497768	2.91109	0.91124	v1.0	yes	Yes	No		2	Yes	Yes	0	1	1	0	0	1	1	0	0	0	0	0	C. jejuni project, matrix	v3.1	Parrish et al., Genome Biology	08_08_2005
Cj1726c	Cj0356c	metA	Cj0356c	24	38	9	9	1.75559	0.49566	2.25125	0.645778	v1.0	yes	Yes	No		2	Yes	Yes	0	0	0	0	0	0	0	0	0	0	0	0	C. jejuni project, matrix	v3.1	Parrish et al., Genome Biology	08_08_2005
Cj1608	Cj1609	Cj1608	Cj1609	1	2	5	54	2.98958	0.498264	3.48785	0.978412	v1.0	yes	Yes	No		2	Yes	Yes	0	0	0	0	0	0	0	0	0	0	0	0	C. jejuni project, matrix	v3.1	Parrish et al., Genome Biology	08_08_2005
Cj1648	Cj1272c	Cj1648	spoT	32	32	21	22	2.16653	0.490954	2.65748	0.949863	v1.0	yes	Yes	No		2	Yes	No	0	0	0	0	0	0	0	0	0	0	0	0	C. jejuni project, matrix	v3.1	Parrish et al., Genome Biology	08_08_2005
Cj1648	Cj0390	Cj1648	Cj0390	32	32	36	36	2.66653	1.98191	4.64844	0.995894	v1.0	yes	Yes	No		2	Yes	Yes	0	0	0	0	0	0	0	0	0	0	0	0	C. jejuni project, matrix	v3.1	Parrish et al., Genome Biology	08_08_2005
Cj1648	Cj0336c	Cj1648	motB	32	32	15	47	2.16653	0	2.16653	0.799776	v1.0	yes	Yes	No		2	Yes	Yes	0	0	0	0	1	0	0	0	0	0	0	0	C. jejuni project, matrix	v3.1	Parrish et al., Genome Biology	08_08_2005
Cj1236	Cj0629	Cj1236	Cj0629	16	20	6	29	2.2432	0.488407	2.7316	0.829897	v1.0	yes	Yes	No		2	Yes	No	0	0	0	0	0	0	0	0	0	0	0	0	C. jejuni project, matrix	v3.1	Parrish et al., Genome Biology	08_08_2005
Cj0626	Cj0622	hypE	hypF	25	40	2	2	1.8457	0.496094	2.3418	0.727124	v1.0	yes	Yes	No		2	Yes	Yes	0	0	0	0	1	0	1	0	0	0	0	0	C. jejuni project, matrix	v3.1	Parrish et al., Genome Biology	08_08_2005
Cj0626	Cj0531	hypE	icd	25	40	7	7	1.3457	0	1.3457	0.160179	v1.0	yes	Yes	No		2	Yes	Yes	0	0	0	0	0	0	0	0	0	0	0	0	C. jejuni project, matrix	v3.1	Parrish et al., Genome Biology	08_08_2005
Cj0626	Cj1061c	hypE	ileS	25	40	13	13	1.3457	0	1.3457	0.135449	v1.0	yes	Yes	No		2	Yes	No	0	0	0	0	0	0	0	0	1	0	0	0	C. jejuni project, matrix	v3.1	Parrish et al., Genome Biology	08_08_2005
Cj0093	Cj1272c	Cj0093	spoT	18	26	21	22	1.41811	0.491319	1.90943	0.574053	v1.0	yes	Yes	No		2	Yes	No	0	0	0	0	0	0	0	0	0	0	0	0	C. jejuni project, matrix	v3.1	Parrish et al., Genome Biology	08_08_2005
Cj0093	Cj0390	Cj0093	Cj0390	18	26	36	36	1.41811	0.491319	1.90943	0.513946	v1.0	yes	Yes	No		2	Yes	Yes	0	0	0	0	0	0	0	0	0	0	0	0	C. jejuni project, matrix	v3.1	Parrish et al., Genome Biology	08_08_2005
Cj1118c	Cj0284c	cheY	cheA	6	6	11	53	2.48438	1.98958	4.47396	0.998589	v1.0	yes	Yes	Yes	5	2	Yes	Yes	0	0	0	1	1	1	1	0	0	0	0	0	C. jejuni project, matrix	v3.1	Parrish et al., Genome Biology	08_08_2005
Cj0852c	Cj1272c	Cj0852c	spoT	2	15	21	22	0.739583	0.497396	1.23698	0.596427	v1.0	yes	Yes	No		2	Yes	No	0	0	0	0	0	0	0	0	0	0	0	0	C. jejuni project, matrix	v3.1	Parrish et al., Genome Biology	08_08_2005
Cj0147c	Cj1609	trxA	Cj1609	104	106	5	54	2.29375	4.7875	7.08125	0.998063	v1.0	yes	Yes	No		2	Yes	Yes	0	0	0	0	0	0	0	0	0	0	1	0	C. jejuni project, matrix	v3.1	Parrish et al., Genome Biology	08_08_2005
Cj0147c	Cj0493	trxA	fusA	104	106	7	20	0.79375	0.39375	1.1875	0.220299	v1.0	yes	Yes	No		2	Yes	Yes	0	0	0	0	0	0	0	0	1	1	1	0	C. jejuni project, matrix	v3.1	Parrish et al., Genome Biology	08_08_2005
Cj0147c	Cj0917c	trxA	cstA	104	106	2	2	0.29375	0.7875	1.08125	0.318198	v1.0	yes	Yes	No		2	Yes	No	0	0	0	0	0	0	0	0	0	0	1	0	C. jejuni project, matrix	v3.1	Parrish et al., Genome Biology	08_08_2005
Cj0147c	Cj1201	trxA	metE	104	106	8	13	0.79375	0.39375	1.1875	0.207259	v1.0	yes	Yes	No		2	Yes	No	0	0	0	0	0	0	0	0	0	0	1	0	C. jejuni project, matrix	v3.1	Parrish et al., Genome Biology	08_08_2005
Cj0147c	Cj0284c	trxA	cheA	104	106	11	53	0.79375	0.39375	1.1875	0.198424	v1.0	yes	Yes	No		2	Yes	Yes	0	0	0	0	0	0	0	1	0	0	1	0	C. jejuni project, matrix	v3.1	Parrish et al., Genome Biology	08_08_2005
Cj0147c	Cj1573c	trxA	nuoG	104	106	5	8	0.79375	0.39375	1.1875	0.233014	v1.0	yes	Yes	No		2	Yes	Yes	0	0	0	0	0	0	0	0	0	0	1	0	C. jejuni project, matrix	v3.1	Parrish et al., Genome Biology	08_08_2005
Cj0147c	Cj0264c	trxA	Cj0264c	104	106	3	3	0.79375	0.39375	1.1875	0.237649	v1.0	yes	Yes	No		2	Yes	No	0	0	0	0	0	0	0	0	0	0	1	0	C. jejuni project, matrix	v3.1	Parrish et al., Genome Biology	08_08_2005
Cj0147c	Cj1027c	trxA	gyrA	104	106	23	23	1.29375	0.39375	1.6875	0.276501	v1.0	yes	Yes	No		2	Yes	No	0	0	0	0	0	0	0	0	1	1	1	0	C. jejuni project, matrix	v3.1	Parrish et al., Genome Biology	08_08_2005
Cj0147c	Cj0061c	trxA	fliA	104	106	8	8	0.79375	0.39375	1.1875	0.194853	v1.0	yes	Yes	No		2	Yes	Yes	0	0	0	1	0	0	0	0	0	0	1	0	C. jejuni project, matrix	v3.1	Parrish et al., Genome Biology	08_08_2005
Cj0884	Cj1108	rpsO	clpA	20	20	21	41	0	1.47309	1.47309	0.64743	v1.0	yes	Yes	No		2	Yes	No	0	0	0	0	0	0	0	0	0	0	1	0	C. jejuni project, matrix	v3.1	Parrish et al., Genome Biology	08_08_2005
Cj0884	Cj0356c	rpsO	Cj0356c	20	20	9	9	1.77691	1.47309	3.25	0.922746	v1.0	yes	Yes	No		2	Yes	Yes	0	0	0	0	0	0	0	0	0	0	1	0	C. jejuni project, matrix	v3.1	Parrish et al., Genome Biology	08_08_2005
Cj1338c	Cj0549	flaB	fliS	1	5	6	6	2.46354	0.494792	2.95833	0.949359	v1.0	yes	Yes	No		2	Yes	Yes	0	0	0	0	1	0	0	0	0	0	0	0	C. jejuni project, matrix	v3.1	Parrish et al., Genome Biology	08_08_2005
Cj0401	Cj1027c	lysS	gyrA	27	57	23	23	1.25911	0	1.25911	0.105916	v1.0	yes	Yes	No		2	Yes	No	0	0	0	0	0	0	0	0	1	1	1	0	C. jejuni project, matrix	v3.1	Parrish et al., Genome Biology	08_08_2005
Cj1385	Cj0531	katA	icd	32	39	7	7	1.06771	0	1.06771	0.117029	v1.0	yes	Yes	No		2	Yes	Yes	0	0	0	0	0	0	0	0	0	0	0	0	C. jejuni project, matrix	v3.1	Parrish et al., Genome Biology	08_08_2005
Cj1385	Cj1027c	katA	gyrA	32	39	23	23	1.06771	0	1.06771	0.0969575	v1.0	yes	Yes	No		2	Yes	No	0	0	0	0	0	0	0	0	1	1	0	0	C. jejuni project, matrix	v3.1	Parrish et al., Genome Biology	08_08_2005
Cj0106	Cj1108	atpG	clpA	15	26	21	41	0.95	1.47083	2.42083	0.859251	v1.0	yes	Yes	No		2	Yes	No	0	0	0	0	0	0	0	0	0	0	0	0	C. jejuni project, matrix	v3.1	Parrish et al., Genome Biology	08_08_2005
Cj0106	Cj0325	atpG	xseA	15	26	6	62	1.45	0	1.45	0.270262	v1.0	yes	Yes	No		2	Yes	Yes	0	0	0	0	0	0	0	0	0	0	0	0	C. jejuni project, matrix	v3.1	Parrish et al., Genome Biology	08_08_2005
Cj0106	Cj0356c	atpG	Cj0356c	15	26	9	9	0.95	0.485417	1.43542	0.482525	v1.0	yes	Yes	No		2	Yes	Yes	0	0	0	0	0	0	0	0	0	0	0	0	C. jejuni project, matrix	v3.1	Parrish et al., Genome Biology	08_08_2005
Cj0106	Cj0549	atpG	fliS	15	26	6	6	1.45	0.970833	2.42083	0.834486	v1.0	yes	Yes	Yes	1	2	Yes	Yes	0	0	0	0	0	0	0	0	0	0	0	0	C. jejuni project, matrix	v3.1	Parrish et al., Genome Biology	08_08_2005
Cj0590	Cj0590	Cj0590	Cj0590	1	3	2	3	0.932292	0.497396	1.42969	0.868873	v1.0	yes	Yes	No		2	Yes	Yes	1	0	0	0	1	0	0	0	0	0	0	0	C. jejuni project, matrix	v3.1	Parrish et al., Genome Biology	08_08_2005
Cj0162c	Cj0390	Cj0162c	Cj0390	5	53	36	36	2.34854	0.498958	2.8475	0.782456	v1.0	yes	Yes	No		2	Yes	Yes	0	0	0	0	0	0	0	0	0	0	0	0	C. jejuni project, matrix	v3.1	Parrish et al., Genome Biology	08_08_2005
Cj0606	Cj0390	Cj0606	Cj0390	9	10	36	36	2.23385	1.49583	3.72969	0.956102	v1.0	yes	Yes	No		2	Yes	Yes	0	0	0	0	0	0	0	0	0	0	0	0	C. jejuni project, matrix	v3.1	Parrish et al., Genome Biology	08_08_2005
Cj0857c	Cj0857c	moeA	moeA	27	31	4	31	1.19401	2.48958	3.68359	0.977776	v1.0	yes	Yes	No		2	Yes	Yes	1	0	0	1	0	1	1	0	0	0	0	0	C. jejuni project, matrix	v3.1	Parrish et al., Genome Biology	08_08_2005
Cj0857c	Cj1027c	moeA	gyrA	27	31	23	23	1.19401	0	1.19401	0.133661	v1.0	yes	Yes	No		2	Yes	No	0	0	0	0	0	0	0	0	1	1	0	0	C. jejuni project, matrix	v3.1	Parrish et al., Genome Biology	08_08_2005
Cj0857c	Cj1061c	moeA	ileS	27	31	13	13	1.19401	0	1.19401	0.13528	v1.0	yes	Yes	No		2	Yes	No	0	0	0	0	0	0	0	1	1	0	0	0	C. jejuni project, matrix	v3.1	Parrish et al., Genome Biology	08_08_2005
Cj1605c	Cj1027c	dapD	gyrA	3	5	23	23	1.19271	0	1.19271	0.324605	v1.0	yes	Yes	No		2	Yes	No	0	0	0	0	0	0	0	0	1	1	0	0	C. jejuni project, matrix	v3.1	Parrish et al., Genome Biology	08_08_2005
Cj1609	Cj1609	Cj1609	Cj1609	49	54	5	54	1.00595	0.494048	1.5	0.358171	v1.0	yes	Yes	No		2	Yes	Yes	1	0	0	0	0	0	0	0	0	0	0	0	C. jejuni project, matrix	v3.1	Parrish et al., Genome Biology	08_08_2005
Cj0412	Cj0411	Cj0412	Cj0411	1	1	2	2	1.38021	0	1.38021	0.634709	v1.0	yes	Yes	No		2	Yes	No	0	0	0	0	0	0	0	0	0	0	0	0	C. jejuni project, matrix	v3.1	Parrish et al., Genome Biology	08_08_2005
Cj0653c	Cj1027c	Cj0653c	gyrA	2	6	23	23	1.3342	0	1.3342	0.376	v1.0	yes	Yes	No		2	No	No	0	0	0	0	0	0	0	0	1	1	0	0	C. jejuni project, matrix	v3.1	Parrish et al., Genome Biology	08_08_2005
Cj1679	Cj1183c	Cj1679	cfa	5	10	8	29	0.90625	0.484375	1.39062	0.653855	v1.0	yes	Yes	No		2	Yes	Yes	0	0	0	0	0	0	0	0	1	0	0	0	C. jejuni project, matrix	v3.1	Parrish et al., Genome Biology	08_08_2005
Cj1679	Cj1678	Cj1679	Cj1678	5	10	1	1	2.40625	0.484375	2.89062	0.932069	v1.0	yes	Yes	Yes	6	2	Yes	Yes	0	0	0	0	0	0	0	0	0	0	0	0	C. jejuni project, matrix	v3.1	Parrish et al., Genome Biology	08_08_2005
Cj1260c	Cj1272c	dnaJ	spoT	28	28	21	22	0.628906	0.499023	1.12793	0.785493	v1.0	yes	Yes	No		2	Yes	No	0	0	0	0	0	0	0	0	0	0	0	0	C. jejuni project, matrix	v3.1	Parrish et al., Genome Biology	08_08_2005
Cj1606c	Cj1573c	mrp	nuoG	6	21	5	8	1.47604	0	1.47604	0.18021	v1.0	yes	Yes	No		2	Yes	Yes	0	0	0	0	0	0	0	0	0	0	0	0	C. jejuni project, matrix	v3.1	Parrish et al., Genome Biology	08_08_2005
Cj0268c	Cj0390	Cj0268c	Cj0390	1	3	36	36	1.97917	0.494792	2.47396	0.899139	v1.0	yes	Yes	Yes	1	2	Yes	Yes	0	0	0	0	0	0	0	0	0	0	0	0	C. jejuni project, matrix	v3.1	Parrish et al., Genome Biology	08_08_2005
Cj0793	Cj0526c	Cj0793	fliE	2	3	3	4	2.95139	0	2.95139	0.841749	v1.0	yes	Yes	No		2	Yes	Yes	0	0	0	0	0	0	0	0	0	0	0	0	C. jejuni project, matrix	v3.1	Parrish et al., Genome Biology	08_08_2005
Cj1355	Cj0390	ceuE	Cj0390	12	13	36	36	1.94792	0	1.94792	0.318275	v1.0	yes	Yes	No		2	No	Yes	0	0	0	0	0	0	0	1	0	0	0	0	C. jejuni project, matrix	v3.1	Parrish et al., Genome Biology	08_08_2005
Cj1272c	Cj1272c	spoT	spoT	1	22	21	22	0.492188	1.47917	1.97135	0.923032	v1.0	yes	Yes	No		2	Yes	No	1	0	0	1	1	1	1	0	0	0	0	0	C. jejuni project, matrix	v3.1	Parrish et al., Genome Biology	08_08_2005
Cj1108	Cj1108	clpA	clpA	20	41	21	41	1.43142	2.49479	3.92622	0.947579	v1.0	yes	Yes	No		2	Yes	No	1	0	0	1	0	1	1	0	0	0	0	0	C. jejuni project, matrix	v3.1	Parrish et al., Genome Biology	08_08_2005
Cj1537c	Cj1027c	acs	gyrA	33	37	23	23	1.61458	0	1.61458	0.166805	v1.0	yes	Yes	No		2	Yes	No	0	0	0	0	0	0	0	0	1	1	0	0	C. jejuni project, matrix	v3.1	Parrish et al., Genome Biology	08_08_2005
Cj0321	Cj1272c	dxs	spoT	2	8	21	22	1.46354	0	1.46354	0.421399	v1.0	yes	Yes	No		2	Yes	No	0	0	0	0	0	0	0	0	0	0	0	1	C. jejuni project, matrix	v3.1	Parrish et al., Genome Biology	08_08_2005
Cj0092	Cj1108	Cj0092	clpA	39	39	21	41	1.24777	0.498884	1.74665	0.497655	v1.0	yes	Yes	No		2	Yes	No	0	0	0	0	0	0	0	0	0	0	0	0	C. jejuni project, matrix	v3.1	Parrish et al., Genome Biology	08_08_2005
Cj0092	Cj1272c	Cj0092	spoT	39	39	21	22	1.74777	0	1.74777	0.226002	v1.0	yes	Yes	No		2	Yes	No	0	0	0	0	0	0	0	0	0	0	0	0	C. jejuni project, matrix	v3.1	Parrish et al., Genome Biology	08_08_2005
Cj0092	Cj0857c	Cj0092	moeA	39	39	4	31	1.24777	0	1.24777	0.197932	v1.0	yes	Yes	No		2	Yes	Yes	0	0	0	0	0	0	0	1	0	0	0	0	C. jejuni project, matrix	v3.1	Parrish et al., Genome Biology	08_08_2005
Cj0023	Cj0493	purB	fusA	16	49	7	20	0.927083	0.486111	1.41319	0.483266	v1.0	yes	Yes	No		2	No	Yes	0	0	0	0	0	0	0	0	1	1	0	1	C. jejuni project, matrix	v3.1	Parrish et al., Genome Biology	08_08_2005
Cj0023	Cj0284c	purB	cheA	16	49	11	53	0.927083	0.486111	1.41319	0.450361	v1.0	yes	Yes	No		2	No	Yes	0	0	0	0	0	0	0	0	0	0	0	1	C. jejuni project, matrix	v3.1	Parrish et al., Genome Biology	08_08_2005
Cj0023	Cj1183c	purB	cfa	16	49	8	29	1.42708	0.486111	1.91319	0.620248	v1.0	yes	Yes	No		2	No	Yes	0	0	0	0	0	0	0	0	1	0	0	1	C. jejuni project, matrix	v3.1	Parrish et al., Genome Biology	08_08_2005
Cj0026c	Cj0026c	Cj0026c	Cj0026c	73	76	3	76	2.26116	3.99256	6.25372	0.994632	v1.0	yes	Yes	No		2	No	Yes	1	0	0	0	0	0	0	0	0	0	0	0	C. jejuni project, matrix	v3.1	Parrish et al., Genome Biology	08_08_2005
Cj1708c	Cj1405	rpsJ	Cj1405	56	57	3	7	1.78937	1.48375	3.27312	0.886114	v1.0	yes	Yes	No		2	Yes	Yes	0	0	0	0	0	0	0	0	0	0	1	1	C. jejuni project, matrix	v3.1	Parrish et al., Genome Biology	08_08_2005
Cj1012c	Cj1094c	Cj1012c	Cj1094c	51	66	27	161	2.28414	0.473958	2.7581	0.591682	v1.0	yes	Yes	No		2	Yes	Yes	0	0	0	0	0	0	0	0	0	0	0	0	C. jejuni project, matrix	v3.1	Parrish et al., Genome Biology	08_08_2005
Cj1012c	Cj0926	Cj1012c	Cj0926	51	66	30	54	2.28414	2.94792	5.23206	0.982667	v1.0	yes	Yes	No		2	Yes	Yes	0	0	0	0	0	0	0	0	0	0	0	0	C. jejuni project, matrix	v3.1	Parrish et al., Genome Biology	08_08_2005
Cj0180	Cj0852c	exbD1	Cj0852c	19	47	13	15	0	1.4933	1.4933	0.630475	v1.0	yes	Yes	No		2	Yes	Yes	0	0	0	0	0	0	0	0	0	0	0	0	C. jejuni project, matrix	v3.1	Parrish et al., Genome Biology	08_08_2005
Cj1697c	Cj1405	rplN	Cj1405	5	8	3	7	1.65104	1.97656	3.6276	0.981314	v1.0	yes	Yes	No		2	Yes	Yes	0	0	0	1	0	0	1	0	0	0	1	1	C. jejuni project, matrix	v3.1	Parrish et al., Genome Biology	08_08_2005
Cj0939c	Cj0960c	Cj0939c	rnpA	27	45	16	17	2.81641	0.498698	3.3151	0.781617	v1.0	yes	Yes	No		2	Yes	Yes	0	0	0	0	0	0	0	0	0	0	0	0	C. jejuni project, matrix	v3.1	Parrish et al., Genome Biology	08_08_2005
Cj0778	Cj1225	peb2	Cj1225	24	25	40	40	0	1.94878	1.94878	0.811499	v1.0	yes	Yes	No		2	Yes	Yes	0	0	0	0	0	0	0	0	0	0	0	0	C. jejuni project, matrix	v3.1	Parrish et al., Genome Biology	08_08_2005
Cj0778	Cj0459c	peb2	Cj0459c	24	25	40	59	1.33767	0	1.33767	0.162642	v1.0	yes	Yes	No		2	Yes	Yes	0	0	0	0	0	0	0	0	0	0	0	0	C. jejuni project, matrix	v3.1	Parrish et al., Genome Biology	08_08_2005
Cj1617	Cj0682	chuD	Cj0682	29	31	10	10	0.640625	0.415799	1.05642	0.255983	v1.0	yes	Yes	No		2	Yes	Yes	0	0	0	0	0	0	0	0	0	0	0	0	C. jejuni project, matrix	v3.1	Parrish et al., Genome Biology	08_08_2005
Cj1617	Cj1225	chuD	Cj1225	29	31	40	40	1.14062	1.3316	2.47222	0.784247	v1.0	yes	Yes	No		2	Yes	Yes	0	0	0	0	0	0	0	0	0	0	0	0	C. jejuni project, matrix	v3.1	Parrish et al., Genome Biology	08_08_2005
Cj1617	Cj0459c	chuD	Cj0459c	29	31	40	59	2.14062	0	2.14062	0.267965	v1.0	yes	Yes	No		2	Yes	Yes	0	0	0	0	0	0	0	0	0	0	0	0	C. jejuni project, matrix	v3.1	Parrish et al., Genome Biology	08_08_2005
Cj1617	Cj1456c	chuD	Cj1456c	29	31	44	159	1.14062	0	1.14062	0.10151	v1.0	yes	Yes	No		2	Yes	Yes	0	0	0	0	0	0	0	0	0	0	0	0	C. jejuni project, matrix	v3.1	Parrish et al., Genome Biology	08_08_2005
Cj1617	Cj0926	chuD	Cj0926	29	31	30	54	1.14062	0	1.14062	0.109856	v1.0	yes	Yes	No		2	Yes	Yes	0	0	0	0	0	0	0	0	0	0	0	0	C. jejuni project, matrix	v3.1	Parrish et al., Genome Biology	08_08_2005
Cj1617	Cj0761	chuD	Cj0761	29	31	7	80	0.640625	0.415799	1.05642	0.278401	v1.0	yes	Yes	No		2	Yes	Yes	0	0	0	0	0	0	0	0	0	0	0	0	C. jejuni project, matrix	v3.1	Parrish et al., Genome Biology	08_08_2005
Cj0697	Cj1225	flgG2	Cj1225	106	108	40	40	1.96363	0.476283	2.43992	0.483937	v1.0	yes	Yes	No		2	No	Yes	0	0	0	0	0	0	0	0	0	0	0	0	C. jejuni project, matrix	v3.1	Parrish et al., Genome Biology	08_08_2005
Cj0697	Cj0080	flgG2	Cj0080	106	108	6	6	1.46363	0	1.46363	0.105846	v1.0	yes	Yes	No		2	No	Yes	0	0	0	0	0	0	0	0	0	0	0	0	C. jejuni project, matrix	v3.1	Parrish et al., Genome Biology	08_08_2005
Cj0697	Cj1174	flgG2	Cj1174	106	108	4	4	1.46363	0	1.46363	0.105846	v1.0	yes	Yes	No		2	No	Yes	0	0	0	0	0	0	0	0	0	0	0	0	C. jejuni project, matrix	v3.1	Parrish et al., Genome Biology	08_08_2005
Cj0734c	Cj1094c	hisJ	Cj1094c	13	17	27	161	2.41059	0	2.41059	0.421595	v1.0	yes	Yes	No		2	Yes	Yes	0	0	0	0	0	0	0	0	0	0	0	0	C. jejuni project, matrix	v3.1	Parrish et al., Genome Biology	08_08_2005
Cj0734c	Cj0852c	hisJ	Cj0852c	13	17	13	15	0	2.47309	2.47309	0.928739	v1.0	yes	Yes	No		2	Yes	Yes	0	0	0	0	0	0	0	0	0	0	0	0	C. jejuni project, matrix	v3.1	Parrish et al., Genome Biology	08_08_2005
Cj0734c	Cj0926	hisJ	Cj0926	13	17	30	54	2.41059	0.486545	2.89714	0.789982	v1.0	yes	Yes	No		2	Yes	Yes	0	0	0	0	0	0	0	0	0	0	0	0	C. jejuni project, matrix	v3.1	Parrish et al., Genome Biology	08_08_2005
Cj1109	Cj0459c	aat	Cj0459c	6	9	40	59	1.41406	0	1.41406	0.23849	v1.0	yes	Yes	No		2	Yes	Yes	0	0	0	0	0	0	0	0	0	0	0	0	C. jejuni project, matrix	v3.1	Parrish et al., Genome Biology	08_08_2005
Cj1109	Cj0148c	aat	Cj0148c	6	9	2	31	0.914062	0.491319	1.40538	0.606223	v1.0	yes	Yes	No		2	Yes	Yes	0	0	0	0	0	0	0	0	0	0	0	0	C. jejuni project, matrix	v3.1	Parrish et al., Genome Biology	08_08_2005
Cj1019c	Cj0072c	livJ	Cj0072c	59	67	12	17	1.21701	0	1.21701	0.0583926	v1.0	yes	Yes	No		2	Yes	Yes	0	0	0	0	0	0	0	0	0	0	0	0	C. jejuni project, matrix	v3.1	Parrish et al., Genome Biology	08_08_2005
Cj1349c	Cj1225	Cj1349c	Cj1225	17	18	40	40	1.41414	0	1.41414	0.201776	v1.0	yes	Yes	No		2	Yes	Yes	0	0	0	0	0	0	0	0	0	0	0	0	C. jejuni project, matrix	v3.1	Parrish et al., Genome Biology	08_08_2005
Cj0386	Cj0913c	Cj0386	hupB	5	7	6	67	1.46577	0	1.46577	0.373386	v1.0	yes	Yes	No		2	Yes	Yes	0	0	0	0	0	0	0	0	1	0	1	0	C. jejuni project, matrix	v3.1	Parrish et al., Genome Biology	08_08_2005
Cj0699c	Cj0550	glnA	Cj0550	36	39	10	11	1.32812	0	1.32812	0.135653	v1.0	yes	Yes	No		2	Yes	Yes	0	0	0	0	0	0	0	0	0	0	0	0	C. jejuni project, matrix	v3.1	Parrish et al., Genome Biology	08_08_2005
Cj1110c	Cj0459c	Cj1110c	Cj0459c	15	19	40	59	1.63542	0	1.63542	0.219846	v1.0	yes	Yes	No		2	No	Yes	0	0	0	0	0	0	0	0	0	0	0	0	C. jejuni project, matrix	v3.1	Parrish et al., Genome Biology	08_08_2005
Cj1110c	Cj1456c	Cj1110c	Cj1456c	15	19	44	159	1.63542	0	1.63542	0.222671	v1.0	yes	Yes	No		2	No	Yes	0	0	0	0	0	0	0	0	0	0	0	0	C. jejuni project, matrix	v3.1	Parrish et al., Genome Biology	08_08_2005
Cj1632c	Cj1393	Cj1632c	metC_prime_12	16	33	20	20	1.0434	0	1.0434	0.0935999	v1.0	yes	Yes	No		2	Yes	Yes	0	0	0	0	0	0	0	0	0	0	0	0	C. jejuni project, matrix	v3.1	Parrish et al., Genome Biology	08_08_2005
Cj1632c	Cj1303	Cj1632c	fabH2	16	33	40	42	1.0434	0	1.0434	0.0911843	v1.0	yes	Yes	No		2	Yes	Yes	0	0	0	0	0	0	0	0	0	0	0	0	C. jejuni project, matrix	v3.1	Parrish et al., Genome Biology	08_08_2005
Cj1632c	Cj0505c	Cj1632c	Cj0505c	16	33	43	46	1.5434	0	1.5434	0.163925	v1.0	yes	Yes	No		2	Yes	Yes	0	0	0	0	0	0	0	0	0	0	0	0	C. jejuni project, matrix	v3.1	Parrish et al., Genome Biology	08_08_2005
Cj1632c	Cj0762c	Cj1632c	aspB	16	33	38	38	1.0434	0	1.0434	0.0878465	v1.0	yes	Yes	No		2	Yes	Yes	0	0	0	0	0	0	0	0	0	0	0	0	C. jejuni project, matrix	v3.1	Parrish et al., Genome Biology	08_08_2005
Cj1632c	Cj0240c	Cj1632c	Cj0240c	16	33	35	38	1.0434	0	1.0434	0.0954038	v1.0	yes	Yes	No		2	Yes	Yes	0	0	0	0	0	0	0	0	1	0	0	0	C. jejuni project, matrix	v3.1	Parrish et al., Genome Biology	08_08_2005
Cj1632c	Cj1096c	Cj1632c	metK	16	33	27	32	1.0434	0	1.0434	0.101027	v1.0	yes	Yes	No		2	Yes	Yes	0	0	0	0	0	0	0	0	1	1	0	0	C. jejuni project, matrix	v3.1	Parrish et al., Genome Biology	08_08_2005
Cj1632c	Cj0442	Cj1632c	fabF	16	33	37	37	1.0434	0	1.0434	0.0848614	v1.0	yes	Yes	No		2	Yes	Yes	0	0	0	0	0	0	0	0	0	0	0	0	C. jejuni project, matrix	v3.1	Parrish et al., Genome Biology	08_08_2005
Cj0711	Cj1713	Cj0711	Cj1713	13	14	29	29	1.2061	0	1.2061	0.135357	v1.0	yes	Yes	No		2	Yes	Yes	0	0	0	0	0	0	0	0	0	0	0	0	C. jejuni project, matrix	v3.1	Parrish et al., Genome Biology	08_08_2005
Cj0513	Cj0505c	Cj0513	Cj0505c	36	38	43	46	1.49424	0	1.49424	0.125088	v1.0	yes	Yes	No		2	Yes	Yes	0	0	0	0	0	0	0	0	0	0	0	0	C. jejuni project, matrix	v3.1	Parrish et al., Genome Biology	08_08_2005
Cj1094c	Cj1393	Cj1094c	metC_prime_12	134	161	20	20	1.60435	0	1.60435	0.0740793	v1.0	yes	Yes	No		2	Yes	Yes	0	0	0	0	0	0	0	0	0	0	0	0	C. jejuni project, matrix	v3.1	Parrish et al., Genome Biology	08_08_2005
Cj1094c	Cj1303	Cj1094c	fabH2	134	161	40	42	2.10435	0	2.10435	0.119333	v1.0	yes	Yes	No		2	Yes	Yes	0	0	0	0	0	0	0	0	0	0	0	0	C. jejuni project, matrix	v3.1	Parrish et al., Genome Biology	08_08_2005
Cj1094c	Cj0570	Cj1094c	Cj0570	134	161	15	16	1.60435	0	1.60435	0.0945696	v1.0	yes	Yes	No		2	Yes	Yes	0	0	0	0	0	0	0	0	0	0	0	0	C. jejuni project, matrix	v3.1	Parrish et al., Genome Biology	08_08_2005
Cj1094c	Cj1309c	Cj1094c	Cj1309c	134	161	25	25	1.60435	0	1.60435	0.0729072	v1.0	yes	Yes	No		2	Yes	Yes	0	0	0	0	0	0	0	0	0	0	0	0	C. jejuni project, matrix	v3.1	Parrish et al., Genome Biology	08_08_2005
Cj1094c	Cj1713	Cj1094c	Cj1713	134	161	29	29	1.60435	0	1.60435	0.0703411	v1.0	yes	Yes	No		2	Yes	Yes	0	0	0	0	0	0	0	0	0	0	0	0	C. jejuni project, matrix	v3.1	Parrish et al., Genome Biology	08_08_2005
Cj1094c	Cj0505c	Cj1094c	Cj0505c	134	161	43	46	2.10435	0	2.10435	0.119631	v1.0	yes	Yes	No		2	Yes	Yes	0	0	0	0	0	0	0	0	0	0	0	0	C. jejuni project, matrix	v3.1	Parrish et al., Genome Biology	08_08_2005
Cj1094c	Cj0762c	Cj1094c	aspB	134	161	38	38	2.10435	0	2.10435	0.115096	v1.0	yes	Yes	No		2	Yes	Yes	0	0	0	0	0	0	0	0	0	0	0	0	C. jejuni project, matrix	v3.1	Parrish et al., Genome Biology	08_08_2005
Cj1094c	Cj0060c	Cj1094c	fliM	134	161	49	54	1.10435	0	1.10435	0.0397542	v1.0	yes	Yes	No		2	Yes	Yes	0	0	0	0	0	0	0	0	0	0	0	0	C. jejuni project, matrix	v3.1	Parrish et al., Genome Biology	08_08_2005
Cj1094c	Cj1195c	Cj1094c	pyrC2	134	161	30	97	1.60435	0	1.60435	0.0781724	v1.0	yes	Yes	No		2	Yes	Yes	0	0	0	0	0	0	0	0	0	0	0	0	C. jejuni project, matrix	v3.1	Parrish et al., Genome Biology	08_08_2005
Cj1094c	Cj0348	Cj1094c	trpB	134	161	52	56	2.10435	0	2.10435	0.117171	v1.0	yes	Yes	No		2	Yes	Yes	0	0	0	0	0	0	0	0	0	0	0	0	C. jejuni project, matrix	v3.1	Parrish et al., Genome Biology	08_08_2005
Cj1094c	Cj0240c	Cj1094c	Cj0240c	134	161	35	38	2.10435	0	2.10435	0.124677	v1.0	yes	Yes	No		2	Yes	Yes	0	0	0	0	0	0	0	0	1	0	0	0	C. jejuni project, matrix	v3.1	Parrish et al., Genome Biology	08_08_2005
Cj1094c	Cj0605	Cj1094c	Cj0605	134	161	17	18	1.10435	0	1.10435	0.0495879	v1.0	yes	Yes	No		2	Yes	Yes	0	0	0	0	0	0	0	0	0	0	0	0	C. jejuni project, matrix	v3.1	Parrish et al., Genome Biology	08_08_2005
Cj1094c	Cj1096c	Cj1094c	metK	134	161	27	32	1.60435	0	1.60435	0.0800947	v1.0	yes	Yes	No		2	Yes	Yes	0	0	0	0	0	0	0	0	1	1	0	0	C. jejuni project, matrix	v3.1	Parrish et al., Genome Biology	08_08_2005
Cj1094c	Cj0093	Cj1094c	Cj0093	134	161	8	26	1.10435	0	1.10435	0.0581006	v1.0	yes	Yes	No		2	Yes	Yes	0	1	0	0	0	0	0	0	0	0	0	0	C. jejuni project, matrix	v3.1	Parrish et al., Genome Biology	08_08_2005
Cj1094c	Cj0582	Cj1094c	lysC	134	161	12	21	1.10435	0	1.10435	0.0533334	v1.0	yes	Yes	No		2	Yes	Yes	0	0	0	0	0	0	0	0	0	0	0	0	C. jejuni project, matrix	v3.1	Parrish et al., Genome Biology	08_08_2005
Cj1094c	Cj0172c	Cj1094c	Cj0172c	134	161	14	18	1.60435	0	1.60435	0.0927805	v1.0	yes	Yes	No		2	Yes	Yes	0	0	0	0	0	0	0	0	0	0	0	0	C. jejuni project, matrix	v3.1	Parrish et al., Genome Biology	08_08_2005
Cj1094c	Cj1271c	Cj1094c	tyrS	134	161	24	25	1.10435	0	1.10435	0.0442759	v1.0	yes	Yes	No		2	Yes	Yes	0	0	0	0	0	0	0	0	0	0	0	0	C. jejuni project, matrix	v3.1	Parrish et al., Genome Biology	08_08_2005
Cj1094c	Cj0314	Cj1094c	lysA	134	161	30	32	2.10435	0	2.10435	0.12736	v1.0	yes	Yes	No		2	Yes	Yes	0	0	0	0	0	0	0	0	0	0	0	0	C. jejuni project, matrix	v3.1	Parrish et al., Genome Biology	08_08_2005
Cj1094c	Cj0442	Cj1094c	fabF	134	161	37	37	2.10435	0	2.10435	0.111298	v1.0	yes	Yes	No		2	Yes	Yes	0	0	0	0	0	0	0	0	0	0	0	0	C. jejuni project, matrix	v3.1	Parrish et al., Genome Biology	08_08_2005
Cj1094c	Cj0665c	Cj1094c	argG	134	161	12	45	1.60435	0	1.60435	0.0972508	v1.0	yes	Yes	No		2	Yes	Yes	0	1	0	0	0	0	0	0	0	0	0	0	C. jejuni project, matrix	v3.1	Parrish et al., Genome Biology	08_08_2005
Cj1094c	Cj0389	Cj1094c	serS	134	161	23	35	1.10435	0	1.10435	0.0445158	v1.0	yes	Yes	No		2	Yes	Yes	0	0	0	0	0	0	0	0	1	1	0	0	C. jejuni project, matrix	v3.1	Parrish et al., Genome Biology	08_08_2005
Cj1639	Cj1303	Cj1639	fabH2	72	79	40	42	1.08125	0	1.08125	0.0537645	v1.0	yes	Yes	No		2	Yes	Yes	0	0	0	0	0	0	0	0	0	0	0	0	C. jejuni project, matrix	v3.1	Parrish et al., Genome Biology	08_08_2005
Cj1639	Cj1713	Cj1639	Cj1713	72	79	29	29	1.08125	0	1.08125	0.0524073	v1.0	yes	Yes	No		2	Yes	Yes	0	0	0	0	0	0	0	0	0	0	0	0	C. jejuni project, matrix	v3.1	Parrish et al., Genome Biology	08_08_2005
Cj1639	Cj0505c	Cj1639	Cj0505c	72	79	43	46	1.08125	0	1.08125	0.0539087	v1.0	yes	Yes	No		2	Yes	Yes	0	0	0	0	0	0	0	0	0	0	0	0	C. jejuni project, matrix	v3.1	Parrish et al., Genome Biology	08_08_2005
Cj1639	Cj0240c	Cj1639	Cj0240c	72	79	35	38	1.08125	0	1.08125	0.0563598	v1.0	yes	Yes	No		2	Yes	Yes	0	0	0	0	0	0	0	0	1	0	0	0	C. jejuni project, matrix	v3.1	Parrish et al., Genome Biology	08_08_2005
Cj1639	Cj0442	Cj1639	fabF	72	79	37	37	1.08125	0	1.08125	0.0498939	v1.0	yes	Yes	No		2	Yes	Yes	0	0	0	0	0	0	0	0	0	0	0	0	C. jejuni project, matrix	v3.1	Parrish et al., Genome Biology	08_08_2005
Cj1639	Cj0765c	Cj1639	hisS	72	79	31	34	1.08125	0	1.08125	0.0592579	v1.0	yes	Yes	No		2	Yes	Yes	0	0	0	0	0	0	0	0	1	1	0	0	C. jejuni project, matrix	v3.1	Parrish et al., Genome Biology	08_08_2005
Cj0316	Cj0316	pheA	pheA	12	15	3	15	1.84688	2.99375	4.84063	0.995585	v1.0	yes	Yes	No		2	No	Yes	1	0	0	1	1	0	1	0	0	0	0	0	C. jejuni project, matrix	v3.1	Parrish et al., Genome Biology	08_08_2005
Cj0316	Cj0483	pheA	uxaA_prime_14	12	15	32	32	1.34688	0	1.34688	0.194853	v1.0	yes	Yes	No		2	No	Yes	0	0	0	0	0	0	0	0	0	0	0	0	C. jejuni project, matrix	v3.1	Parrish et al., Genome Biology	08_08_2005
Cj0332c	Cj0762c	ndk	aspB	39	48	38	38	1.47344	0	1.47344	0.118188	v1.0	yes	Yes	No		2	Yes	Yes	0	0	0	0	0	0	0	0	0	0	0	0	C. jejuni project, matrix	v3.1	Parrish et al., Genome Biology	08_08_2005
Cj0332c	Cj0470	ndk	tuf	39	48	10	16	0.973437	0.496354	1.46979	0.391346	v1.0	yes	Yes	No		2	Yes	Yes	0	0	0	0	0	0	0	0	1	0	0	0	C. jejuni project, matrix	v3.1	Parrish et al., Genome Biology	08_08_2005
Cj0972	Cj1303	Cj0972	fabH2	6	6	40	42	0.885417	0.354167	1.23958	0.394301	v1.0	yes	Yes	No		2	Yes	Yes	0	0	0	0	0	0	0	0	0	0	0	0	C. jejuni project, matrix	v3.1	Parrish et al., Genome Biology	08_08_2005
Cj0972	Cj1713	Cj0972	Cj1713	6	6	29	29	0.885417	0.354167	1.23958	0.387871	v1.0	yes	Yes	No		2	Yes	Yes	0	0	0	0	0	0	0	0	0	0	0	0	C. jejuni project, matrix	v3.1	Parrish et al., Genome Biology	08_08_2005
Cj0972	Cj0326	Cj0972	serC	6	6	15	20	0.192708	1.70833	1.90104	0.866599	v1.0	no	Yes	No		1	Yes	Yes	0	0	0	0	0	0	0	0	0	0	0	0	C. jejuni project, matrix	v3.1	Parrish et al., Genome Biology	08_08_2005
Cj0972	Cj0483	Cj0972	uxaA_prime_14	6	6	32	32	0.885417	0.354167	1.23958	0.389598	v1.0	yes	Yes	No		2	Yes	Yes	0	0	0	0	0	0	0	0	0	0	0	0	C. jejuni project, matrix	v3.1	Parrish et al., Genome Biology	08_08_2005
Cj0972	Cj1279c	Cj0972	Cj1279c	6	6	18	24	1.38542	0.354167	1.73958	0.602018	v1.0	yes	Yes	No		2	Yes	Yes	0	0	0	0	0	0	0	0	0	0	0	0	C. jejuni project, matrix	v3.1	Parrish et al., Genome Biology	08_08_2005
Cj0725c	Cj1303	mog	fabH2	28	30	40	42	1.31146	0	1.31146	0.127971	v1.0	yes	Yes	No		2	Yes	Yes	0	0	0	0	0	0	0	0	0	0	0	0	C. jejuni project, matrix	v3.1	Parrish et al., Genome Biology	08_08_2005
Cj0725c	Cj1713	mog	Cj1713	28	30	29	29	0.811458	0.367708	1.17917	0.246947	v1.0	yes	Yes	No		2	Yes	Yes	0	0	0	0	0	0	0	0	0	0	0	0	C. jejuni project, matrix	v3.1	Parrish et al., Genome Biology	08_08_2005
Cj0725c	Cj0505c	mog	Cj0505c	28	30	43	46	1.31146	0.367708	1.67917	0.389404	v1.0	yes	Yes	No		2	Yes	Yes	0	0	0	0	0	0	0	0	0	0	0	0	C. jejuni project, matrix	v3.1	Parrish et al., Genome Biology	08_08_2005
Cj0725c	Cj0326	mog	serC	28	30	15	20	0.155729	1.23542	1.39115	0.585979	v1.0	no	Yes	No		1	Yes	Yes	0	0	0	0	0	0	0	0	0	0	0	0	C. jejuni project, matrix	v3.1	Parrish et al., Genome Biology	08_08_2005
Cj0725c	Cj1096c	mog	metK	28	30	27	32	0.811458	0.367708	1.17917	0.273972	v1.0	yes	Yes	No		2	Yes	Yes	0	0	0	0	0	0	0	0	1	1	0	0	C. jejuni project, matrix	v3.1	Parrish et al., Genome Biology	08_08_2005
Cj0725c	Cj0314	mog	lysA	28	30	30	32	0.811458	0.367708	1.17917	0.266255	v1.0	yes	Yes	No		2	Yes	Yes	0	0	0	0	0	0	0	0	0	0	0	0	C. jejuni project, matrix	v3.1	Parrish et al., Genome Biology	08_08_2005
Cj0725c	Cj0432c	mog	murD	28	30	18	38	1.31146	0.367708	1.67917	0.431103	v1.0	yes	Yes	No		2	Yes	Yes	0	0	0	0	0	0	0	0	1	1	0	0	C. jejuni project, matrix	v3.1	Parrish et al., Genome Biology	08_08_2005
Cj0725c	Cj0389	mog	serS	28	30	23	35	0.811458	0.367708	1.17917	0.279283	v1.0	yes	Yes	No		2	Yes	Yes	0	0	0	0	0	0	0	0	1	1	0	0	C. jejuni project, matrix	v3.1	Parrish et al., Genome Biology	08_08_2005
Cj1251	Cj0335	Cj1251	flhB	4	19	6	6	0.479167	2.45573	2.9349	0.974653	v1.0	yes	Yes	Yes	2	2	Yes	Yes	0	0	0	0	0	0	0	0	0	0	0	0	C. jejuni project, matrix	v3.1	Parrish et al., Genome Biology	08_08_2005
Cj0575	Cj0326	ilvH	serC	62	62	15	20	0.173363	0.928571	1.10193	0.804751	v1.0	yes	Yes	No		2	Yes	Yes	0	0	0	0	0	0	0	0	0	0	0	0	C. jejuni project, matrix	v3.1	Parrish et al., Genome Biology	08_08_2005
Cj0575	Cj0470	ilvH	tuf	62	62	10	16	0.846726	0.464286	1.31101	0.785903	v1.0	yes	Yes	No		2	Yes	Yes	0	0	0	0	0	0	0	0	1	0	0	0	C. jejuni project, matrix	v3.1	Parrish et al., Genome Biology	08_08_2005
Cj0575	Cj1492c	ilvH	Cj1492c	62	62	10	10	0.173363	0.928571	1.10193	0.78728	v1.0	yes	Yes	No		2	Yes	Yes	0	0	0	0	0	0	0	0	0	0	0	0	C. jejuni project, matrix	v3.1	Parrish et al., Genome Biology	08_08_2005
Cj0383c	Cj1393	ribH	metC_prime_12	53	74	20	20	1.82887	0	1.82887	0.144589	v1.0	yes	Yes	No		2	Yes	Yes	0	0	0	0	0	0	0	0	0	0	0	1	C. jejuni project, matrix	v3.1	Parrish et al., Genome Biology	08_08_2005
Cj0383c	Cj1309c	ribH	Cj1309c	53	74	25	25	1.32887	0	1.32887	0.0832741	v1.0	yes	Yes	No		2	Yes	Yes	0	0	0	0	0	0	0	0	0	0	0	1	C. jejuni project, matrix	v3.1	Parrish et al., Genome Biology	08_08_2005
Cj0383c	Cj1713	ribH	Cj1713	53	74	29	29	1.32887	0	1.32887	0.0803747	v1.0	yes	Yes	No		2	Yes	Yes	0	0	0	0	0	0	0	0	0	0	0	1	C. jejuni project, matrix	v3.1	Parrish et al., Genome Biology	08_08_2005
Cj0383c	Cj0505c	ribH	Cj0505c	53	74	43	46	2.32887	0	2.32887	0.217794	v1.0	yes	Yes	No		2	Yes	Yes	0	0	0	0	0	0	0	0	0	0	0	1	C. jejuni project, matrix	v3.1	Parrish et al., Genome Biology	08_08_2005
Cj0383c	Cj0762c	ribH	aspB	53	74	38	38	1.32887	0	1.32887	0.0793492	v1.0	yes	Yes	No		2	Yes	Yes	0	0	0	0	0	0	0	0	0	0	0	1	C. jejuni project, matrix	v3.1	Parrish et al., Genome Biology	08_08_2005
Cj0383c	Cj0240c	ribH	Cj0240c	53	74	35	38	1.32887	0	1.32887	0.0862446	v1.0	yes	Yes	No		2	Yes	Yes	0	0	0	0	0	0	0	0	1	0	0	1	C. jejuni project, matrix	v3.1	Parrish et al., Genome Biology	08_08_2005
Cj0383c	Cj1096c	ribH	metK	53	74	27	32	1.32887	0	1.32887	0.0913828	v1.0	yes	Yes	No		2	Yes	Yes	0	0	0	0	0	0	0	0	1	1	0	1	C. jejuni project, matrix	v3.1	Parrish et al., Genome Biology	08_08_2005
Cj0383c	Cj0432c	ribH	murD	53	74	18	38	1.32887	0	1.32887	0.0966538	v1.0	yes	Yes	No		2	Yes	Yes	0	0	0	0	0	0	0	0	1	1	0	1	C. jejuni project, matrix	v3.1	Parrish et al., Genome Biology	08_08_2005
Cj0383c	Cj0389	ribH	serS	53	74	23	35	1.32887	0	1.32887	0.0936106	v1.0	yes	Yes	No		2	Yes	Yes	0	0	0	0	0	0	0	0	1	1	0	1	C. jejuni project, matrix	v3.1	Parrish et al., Genome Biology	08_08_2005
Cj0252	Cj1393	moaC	metC_prime_12	29	41	20	20	1.16862	0	1.16862	0.0981462	v1.0	yes	Yes	No		2	Yes	Yes	0	0	0	0	0	0	0	0	0	0	0	0	C. jejuni project, matrix	v3.1	Parrish et al., Genome Biology	08_08_2005
Cj0252	Cj0762c	moaC	aspB	29	41	38	38	1.16862	0	1.16862	0.0921418	v1.0	yes	Yes	No		2	Yes	Yes	0	0	0	0	0	0	0	0	0	0	0	0	C. jejuni project, matrix	v3.1	Parrish et al., Genome Biology	08_08_2005
Cj0252	Cj0348	moaC	trpB	29	41	52	56	1.16862	0	1.16862	0.0938471	v1.0	yes	Yes	No		2	Yes	Yes	0	0	0	0	0	0	0	0	0	0	0	0	C. jejuni project, matrix	v3.1	Parrish et al., Genome Biology	08_08_2005
Cj0252	Cj0240c	moaC	Cj0240c	29	41	35	38	1.16862	0	1.16862	0.100028	v1.0	yes	Yes	No		2	Yes	Yes	0	0	0	0	0	0	0	0	1	0	0	0	C. jejuni project, matrix	v3.1	Parrish et al., Genome Biology	08_08_2005
Cj0252	Cj0470	moaC	tuf	29	41	10	16	1.16862	0	1.16862	0.130288	v1.0	yes	Yes	No		2	Yes	Yes	0	0	0	0	0	0	0	0	1	0	0	0	C. jejuni project, matrix	v3.1	Parrish et al., Genome Biology	08_08_2005
Cj0252	Cj0582	moaC	lysC	29	41	12	21	1.16862	0	1.16862	0.128211	v1.0	yes	Yes	No		2	Yes	Yes	0	0	0	0	0	0	0	0	0	0	0	0	C. jejuni project, matrix	v3.1	Parrish et al., Genome Biology	08_08_2005
Cj0252	Cj0432c	moaC	murD	29	41	18	38	1.16862	0	1.16862	0.111897	v1.0	yes	Yes	No		2	Yes	Yes	0	0	0	0	0	0	0	0	1	1	0	0	C. jejuni project, matrix	v3.1	Parrish et al., Genome Biology	08_08_2005
Cj0252	Cj0442	moaC	fabF	29	41	37	37	1.16862	0	1.16862	0.0890249	v1.0	yes	Yes	No		2	Yes	Yes	0	0	0	0	0	0	0	0	0	0	0	0	C. jejuni project, matrix	v3.1	Parrish et al., Genome Biology	08_08_2005
Cj0252	Cj0765c	moaC	hisS	29	41	31	34	1.16862	0	1.16862	0.104922	v1.0	yes	Yes	No		2	Yes	Yes	0	0	0	0	0	0	0	0	1	1	0	0	C. jejuni project, matrix	v3.1	Parrish et al., Genome Biology	08_08_2005
Cj0499	Cj0304c	Cj0499	bioC	206	208	2	2	0.243666	0.969172	1.21284	0.341116	v1.0	yes	Yes	No		2	Yes	Yes	0	0	0	0	0	0	0	0	0	0	0	0	C. jejuni project, matrix	v3.1	Parrish et al., Genome Biology	08_08_2005
Cj0499	Cj1393	Cj0499	metC_prime_12	206	208	20	20	0.743666	0.484586	1.22825	0.161787	v1.0	yes	Yes	No		2	Yes	Yes	0	0	0	0	0	0	0	0	0	0	0	0	C. jejuni project, matrix	v3.1	Parrish et al., Genome Biology	08_08_2005
Cj0499	Cj0570	Cj0499	Cj0570	206	208	15	16	1.24367	0	1.24367	0.0737724	v1.0	yes	Yes	No		2	Yes	Yes	0	0	0	0	0	0	0	0	0	0	0	0	C. jejuni project, matrix	v3.1	Parrish et al., Genome Biology	08_08_2005
Cj0499	Cj1309c	Cj0499	Cj1309c	206	208	25	25	1.24367	0	1.24367	0.0565762	v1.0	yes	Yes	No		2	Yes	Yes	0	0	0	0	0	0	0	0	0	0	0	0	C. jejuni project, matrix	v3.1	Parrish et al., Genome Biology	08_08_2005
Cj0499	Cj0505c	Cj0499	Cj0505c	206	208	43	46	1.24367	0	1.24367	0.0561102	v1.0	yes	Yes	No		2	Yes	Yes	0	0	0	0	0	0	0	0	0	0	0	0	C. jejuni project, matrix	v3.1	Parrish et al., Genome Biology	08_08_2005
Cj0499	Cj0326	Cj0499	serC	206	208	15	20	0.243666	0.969172	1.21284	0.284115	v1.0	yes	Yes	No		2	Yes	Yes	0	0	0	0	0	0	0	0	0	0	0	0	C. jejuni project, matrix	v3.1	Parrish et al., Genome Biology	08_08_2005
Cj0499	Cj0372	Cj0499	Cj0372	206	208	3	41	1.24367	1.46917	2.71284	0.828455	v1.0	yes	Yes	No		2	Yes	Yes	0	0	0	0	0	0	0	0	0	0	0	0	C. jejuni project, matrix	v3.1	Parrish et al., Genome Biology	08_08_2005
Cj0499	Cj0483	Cj0499	uxaA_prime_14	206	208	32	32	1.24367	0	1.24367	0.0549273	v1.0	yes	Yes	No		2	Yes	Yes	0	0	0	0	0	0	0	0	0	0	0	0	C. jejuni project, matrix	v3.1	Parrish et al., Genome Biology	08_08_2005
Cj0499	Cj0060c	Cj0499	fliM	206	208	49	54	1.24367	0	1.24367	0.0571255	v1.0	yes	Yes	No		2	Yes	Yes	0	0	0	0	0	0	0	0	0	0	0	0	C. jejuni project, matrix	v3.1	Parrish et al., Genome Biology	08_08_2005
Cj0499	Cj0348	Cj0499	trpB	206	208	52	56	1.74367	0	1.74367	0.0974157	v1.0	yes	Yes	No		2	Yes	Yes	0	0	0	0	0	0	0	0	0	0	0	0	C. jejuni project, matrix	v3.1	Parrish et al., Genome Biology	08_08_2005
Cj0499	Cj0240c	Cj0499	Cj0240c	206	208	35	38	1.24367	0	1.24367	0.0586553	v1.0	yes	Yes	No		2	Yes	Yes	0	0	0	0	0	0	0	0	1	0	0	0	C. jejuni project, matrix	v3.1	Parrish et al., Genome Biology	08_08_2005
Cj0499	Cj0605	Cj0499	Cj0605	206	208	17	18	1.24367	0	1.24367	0.0709388	v1.0	yes	Yes	No		2	Yes	Yes	0	0	0	0	0	0	0	0	0	0	0	0	C. jejuni project, matrix	v3.1	Parrish et al., Genome Biology	08_08_2005
Cj0499	Cj0470	Cj0499	tuf	206	208	10	16	1.24367	0	1.24367	0.0774771	v1.0	yes	Yes	No		2	Yes	Yes	0	0	0	1	0	0	0	0	1	0	0	0	C. jejuni project, matrix	v3.1	Parrish et al., Genome Biology	08_08_2005
Cj0499	Cj0432c	Cj0499	murD	206	208	18	38	1.74367	0	1.74367	0.116064	v1.0	yes	Yes	No		2	Yes	Yes	0	0	0	0	0	0	0	0	1	1	0	0	C. jejuni project, matrix	v3.1	Parrish et al., Genome Biology	08_08_2005
Cj0499	Cj0442	Cj0499	fabF	206	208	37	37	1.24367	0	1.24367	0.0519405	v1.0	yes	Yes	No		2	Yes	Yes	0	0	0	0	0	0	0	0	0	0	0	0	C. jejuni project, matrix	v3.1	Parrish et al., Genome Biology	08_08_2005
Cj0499	Cj0765c	Cj0499	hisS	206	208	31	34	1.24367	0.484586	1.72825	0.279601	v1.0	yes	Yes	No		2	Yes	Yes	0	0	0	0	0	0	0	0	1	1	0	0	C. jejuni project, matrix	v3.1	Parrish et al., Genome Biology	08_08_2005
Cj0841c	Cj0326	Cj0841c	serC	14	18	15	20	0.262153	1.93056	2.19271	0.86426	v1.0	no	Yes	No		1	Yes	Yes	0	0	0	0	0	0	0	0	0	0	0	0	C. jejuni project, matrix	v3.1	Parrish et al., Genome Biology	08_08_2005
Cj0841c	Cj1492c	Cj0841c	Cj1492c	14	18	10	10	0.262153	0.930556	1.19271	0.461599	v1.0	yes	Yes	No		2	Yes	Yes	0	0	0	0	0	0	0	0	0	0	0	0	C. jejuni project, matrix	v3.1	Parrish et al., Genome Biology	08_08_2005
Cj1692c	Cj0316	rplF	pheA	143	144	3	15	1.37872	3.76935	5.14807	0.993313	v1.0	yes	Yes	No		2	Yes	Yes	0	0	0	0	0	0	0	0	0	0	1	1	C. jejuni project, matrix	v3.1	Parrish et al., Genome Biology	08_08_2005
Cj1692c	Cj1008c	rplF	aroB	143	144	4	24	1.87872	2.76935	4.64807	0.983012	v1.0	yes	Yes	No		2	Yes	Yes	0	0	0	0	0	0	0	0	0	0	1	1	C. jejuni project, matrix	v3.1	Parrish et al., Genome Biology	08_08_2005
Cj1692c	Cj1599	rplF	hisB	143	144	2	30	0.87872	4.76935	5.64807	0.997129	v1.0	yes	Yes	No		2	Yes	Yes	0	0	0	0	0	0	0	0	0	0	1	1	C. jejuni project, matrix	v3.1	Parrish et al., Genome Biology	08_08_2005
Cj1692c	Cj1303	rplF	fabH2	143	144	40	42	1.37872	0	1.37872	0.0880256	v1.0	yes	Yes	No		2	Yes	Yes	0	0	0	0	0	0	0	0	0	0	1	1	C. jejuni project, matrix	v3.1	Parrish et al., Genome Biology	08_08_2005
Cj1692c	Cj0597	rplF	fba	143	144	9	9	1.37872	0	1.37872	0.108895	v1.0	yes	Yes	No		2	Yes	Yes	0	0	0	0	0	0	0	0	0	1	1	1	C. jejuni project, matrix	v3.1	Parrish et al., Genome Biology	08_08_2005
Cj1692c	Cj0570	rplF	Cj0570	143	144	15	16	2.37872	0	2.37872	0.283023	v1.0	yes	Yes	No		2	Yes	Yes	0	0	0	0	0	0	0	0	0	0	1	1	C. jejuni project, matrix	v3.1	Parrish et al., Genome Biology	08_08_2005
Cj1692c	Cj0505c	rplF	Cj0505c	143	144	43	46	1.87872	0	1.87872	0.149199	v1.0	yes	Yes	No		2	Yes	Yes	0	0	0	0	0	0	0	0	0	0	1	1	C. jejuni project, matrix	v3.1	Parrish et al., Genome Biology	08_08_2005
Cj1692c	Cj0483	rplF	uxaA_prime_14	143	144	32	32	1.37872	0	1.37872	0.0864545	v1.0	yes	Yes	No		2	Yes	Yes	0	0	0	0	0	0	0	0	0	0	1	1	C. jejuni project, matrix	v3.1	Parrish et al., Genome Biology	08_08_2005
Cj1692c	Cj0060c	rplF	fliM	143	144	49	54	1.37872	0	1.37872	0.0897946	v1.0	yes	Yes	No		2	Yes	Yes	0	0	0	0	0	0	0	0	0	0	1	1	C. jejuni project, matrix	v3.1	Parrish et al., Genome Biology	08_08_2005
Cj1692c	Cj1195c	rplF	pyrC2	143	144	30	97	2.37872	1.76935	4.14807	0.931816	v1.0	yes	Yes	No		2	Yes	Yes	0	0	0	0	0	0	0	0	0	0	1	1	C. jejuni project, matrix	v3.1	Parrish et al., Genome Biology	08_08_2005
Cj1692c	Cj0348	rplF	trpB	143	144	52	56	2.37872	0.769345	3.14807	0.719025	v1.0	yes	Yes	No		2	Yes	Yes	0	0	0	0	0	0	0	0	0	0	1	1	C. jejuni project, matrix	v3.1	Parrish et al., Genome Biology	08_08_2005
Cj1692c	Cj0240c	rplF	Cj0240c	143	144	35	38	2.37872	0	2.37872	0.235951	v1.0	yes	Yes	No		2	Yes	Yes	0	0	0	0	0	0	0	0	1	0	1	1	C. jejuni project, matrix	v3.1	Parrish et al., Genome Biology	08_08_2005
Cj1692c	Cj0227	rplF	argD	143	144	13	14	2.37872	2.76935	5.14807	0.984199	v1.0	yes	Yes	No		2	Yes	Yes	0	0	0	0	0	0	0	0	0	0	1	1	C. jejuni project, matrix	v3.1	Parrish et al., Genome Biology	08_08_2005
Cj1692c	Cj1129c	rplF	wlaC	143	144	1	1	0	1.26935	1.26935	0.580879	v1.0	yes	Yes	No		2	Yes	Yes	0	0	0	0	0	0	0	0	0	0	1	1	C. jejuni project, matrix	v3.1	Parrish et al., Genome Biology	08_08_2005
Cj1692c	Cj0605	rplF	Cj0605	143	144	17	18	1.87872	0	1.87872	0.183838	v1.0	yes	Yes	No		2	Yes	Yes	0	0	0	0	0	0	0	0	0	0	1	1	C. jejuni project, matrix	v3.1	Parrish et al., Genome Biology	08_08_2005
Cj1692c	Cj1096c	rplF	metK	143	144	27	32	1.87872	0	1.87872	0.163786	v1.0	yes	Yes	No		2	Yes	Yes	0	0	0	0	0	0	0	0	1	1	1	1	C. jejuni project, matrix	v3.1	Parrish et al., Genome Biology	08_08_2005
Cj1692c	Cj0582	rplF	lysC	143	144	12	21	2.37872	1.76935	4.14807	0.945722	v1.0	yes	Yes	No		2	Yes	Yes	0	0	0	0	0	0	0	0	0	0	1	1	C. jejuni project, matrix	v3.1	Parrish et al., Genome Biology	08_08_2005
Cj1692c	Cj0172c	rplF	Cj0172c	143	144	14	18	1.37872	0	1.37872	0.112678	v1.0	yes	Yes	No		2	Yes	Yes	0	0	0	0	0	0	0	0	0	0	1	1	C. jejuni project, matrix	v3.1	Parrish et al., Genome Biology	08_08_2005
Cj1692c	Cj1271c	rplF	tyrS	143	144	24	25	1.37872	0	1.37872	0.0994187	v1.0	yes	Yes	No		2	Yes	Yes	0	0	0	0	0	0	0	0	0	0	1	1	C. jejuni project, matrix	v3.1	Parrish et al., Genome Biology	08_08_2005
Cj1692c	Cj0268c	rplF	Cj0268c	143	144	2	3	1.37872	1.76935	3.14807	0.927638	v1.0	yes	Yes	No		2	Yes	Yes	0	0	0	0	0	0	0	0	0	0	1	1	C. jejuni project, matrix	v3.1	Parrish et al., Genome Biology	08_08_2005
Cj1692c	Cj0314	rplF	lysA	143	144	30	32	2.37872	0	2.37872	0.240371	v1.0	yes	Yes	No		2	Yes	Yes	0	0	0	0	0	0	0	0	0	0	1	1	C. jejuni project, matrix	v3.1	Parrish et al., Genome Biology	08_08_2005
Cj1692c	Cj0828c	rplF	ilvA	143	144	3	12	2.37872	3.76935	6.14807	0.996453	v1.0	yes	Yes	No		2	Yes	Yes	0	0	0	0	0	0	0	0	0	0	1	1	C. jejuni project, matrix	v3.1	Parrish et al., Genome Biology	08_08_2005
Cj1692c	Cj0442	rplF	fabF	143	144	37	37	1.37872	0	1.37872	0.0819019	v1.0	yes	Yes	No		2	Yes	Yes	0	0	0	0	0	0	0	0	0	0	1	1	C. jejuni project, matrix	v3.1	Parrish et al., Genome Biology	08_08_2005
Cj1692c	Cj0665c	rplF	argG	143	144	12	45	2.37872	1.26935	3.64807	0.893192	v1.0	yes	Yes	No		2	Yes	Yes	0	0	0	0	0	0	0	0	0	0	1	1	C. jejuni project, matrix	v3.1	Parrish et al., Genome Biology	08_08_2005
Cj1692c	Cj1535c	rplF	pgi	143	144	12	50	2.37872	0	2.37872	0.288203	v1.0	yes	Yes	No		2	Yes	Yes	0	0	0	0	0	0	0	0	0	0	1	1	C. jejuni project, matrix	v3.1	Parrish et al., Genome Biology	08_08_2005
Cj1692c	Cj0335	rplF	flhB	143	144	6	6	0.87872	1.76935	2.64807	0.849025	v1.0	yes	Yes	No		2	Yes	Yes	0	0	0	0	0	0	0	0	0	0	1	1	C. jejuni project, matrix	v3.1	Parrish et al., Genome Biology	08_08_2005
Cj1692c	Cj0015c	rplF	Cj0015c	143	144	3	5	0.37872	4.76935	5.14807	0.995525	v1.0	yes	Yes	No		2	Yes	Yes	0	0	0	0	0	0	0	0	0	0	1	1	C. jejuni project, matrix	v3.1	Parrish et al., Genome Biology	08_08_2005
Cj0996	Cj0505c	ribA_6A	Cj0505c	8	10	43	46	1.34809	0	1.34809	0.219984	v1.0	yes	Yes	No		2	Yes	Yes	0	0	0	0	0	0	0	0	0	0	0	1	C. jejuni project, matrix	v3.1	Parrish et al., Genome Biology	08_08_2005
Cj0996	Cj0442	ribA_6A	fabF	8	10	37	37	1.34809	0	1.34809	0.206298	v1.0	yes	Yes	No		2	Yes	Yes	0	0	0	0	0	0	0	0	0	0	0	1	C. jejuni project, matrix	v3.1	Parrish et al., Genome Biology	08_08_2005
Cj1450	Cj0348	Cj1450	trpB	19	34	52	56	1.07961	0	1.07961	0.0977844	v1.0	yes	Yes	No		2	Yes	Yes	0	0	0	0	0	0	0	0	0	0	0	0	C. jejuni project, matrix	v3.1	Parrish et al., Genome Biology	08_08_2005
Cj1450	Cj0442	Cj1450	fabF	19	34	37	37	1.07961	0	1.07961	0.0927806	v1.0	yes	Yes	No		2	Yes	Yes	0	0	0	0	0	0	0	0	0	0	0	0	C. jejuni project, matrix	v3.1	Parrish et al., Genome Biology	08_08_2005
Cj1224	Cj1195c	Cj1224	pyrC2	32	47	30	97	2.40885	0.472222	2.88108	0.654823	v1.0	yes	Yes	No		2	Yes	Yes	0	0	0	0	0	0	0	0	0	0	0	0	C. jejuni project, matrix	v3.1	Parrish et al., Genome Biology	08_08_2005
Cj1224	Cj0227	Cj1224	argD	32	47	13	14	0	1.94444	1.94444	0.763727	v1.0	yes	Yes	No		2	Yes	Yes	0	0	0	0	0	0	0	0	0	0	0	0	C. jejuni project, matrix	v3.1	Parrish et al., Genome Biology	08_08_2005
Cj1008c	Cj1008c	aroB	aroB	20	24	4	24	1.58073	2.48438	4.0651	0.984773	v1.0	yes	Yes	No		2	Yes	Yes	1	0	0	0	0	0	0	0	0	0	0	0	C. jejuni project, matrix	v3.1	Parrish et al., Genome Biology	08_08_2005
Cj1008c	Cj0442	aroB	fabF	20	24	37	37	1.08073	0	1.08073	0.105802	v1.0	yes	Yes	No		2	Yes	Yes	0	0	0	0	0	0	0	0	0	0	0	0	C. jejuni project, matrix	v3.1	Parrish et al., Genome Biology	08_08_2005
Cj0225	Cj1309c	Cj0225	Cj1309c	34	62	25	25	1.30208	0	1.30208	0.0965974	v1.0	yes	Yes	No		2	Yes	Yes	0	0	0	0	0	0	0	0	0	0	0	0	C. jejuni project, matrix	v3.1	Parrish et al., Genome Biology	08_08_2005
Cj0225	Cj1713	Cj0225	Cj1713	34	62	29	29	1.30208	0	1.30208	0.0932813	v1.0	yes	Yes	No		2	Yes	Yes	0	0	0	0	0	0	0	0	0	0	0	0	C. jejuni project, matrix	v3.1	Parrish et al., Genome Biology	08_08_2005
Cj0225	Cj0505c	Cj0225	Cj0505c	34	62	43	46	2.30208	0	2.30208	0.248056	v1.0	yes	Yes	No		2	Yes	Yes	0	0	0	0	0	0	0	0	0	0	0	0	C. jejuni project, matrix	v3.1	Parrish et al., Genome Biology	08_08_2005
Cj0225	Cj0240c	Cj0225	Cj0240c	34	62	35	38	1.30208	0	1.30208	0.0999913	v1.0	yes	Yes	No		2	Yes	Yes	0	0	0	0	0	0	0	0	1	0	0	0	C. jejuni project, matrix	v3.1	Parrish et al., Genome Biology	08_08_2005
Cj0225	Cj1096c	Cj0225	metK	34	62	27	32	1.30208	0	1.30208	0.105854	v1.0	yes	Yes	No		2	Yes	Yes	0	0	0	0	0	0	0	0	1	1	0	0	C. jejuni project, matrix	v3.1	Parrish et al., Genome Biology	08_08_2005
Cj0225	Cj0314	Cj0225	lysA	34	62	30	32	2.30208	0	2.30208	0.261617	v1.0	yes	Yes	No		2	Yes	Yes	0	0	0	0	0	0	0	0	0	0	0	0	C. jejuni project, matrix	v3.1	Parrish et al., Genome Biology	08_08_2005
Cj0225	Cj0463	Cj0225	Cj0463	34	62	11	15	1.30208	0	1.30208	0.127378	v1.0	yes	Yes	No		2	Yes	Yes	0	0	0	0	0	0	0	0	0	0	0	0	C. jejuni project, matrix	v3.1	Parrish et al., Genome Biology	08_08_2005
Cj0225	Cj0389	Cj0225	serS	34	62	23	35	1.30208	0	1.30208	0.108392	v1.0	yes	Yes	No		2	Yes	Yes	0	0	0	0	0	0	0	0	1	1	0	0	C. jejuni project, matrix	v3.1	Parrish et al., Genome Biology	08_08_2005
Cj1708c	Cj0060c	rpsJ	fliM	56	57	49	54	1.28937	0	1.28937	0.0858374	v1.0	yes	Yes	No		2	Yes	Yes	0	0	0	0	0	0	0	0	0	0	1	1	C. jejuni project, matrix	v3.1	Parrish et al., Genome Biology	08_08_2005
Cj1708c	Cj0348	rpsJ	trpB	56	57	52	56	2.28938	0	2.28938	0.21992	v1.0	yes	Yes	No		2	Yes	Yes	0	0	0	0	0	0	0	0	0	0	1	1	C. jejuni project, matrix	v3.1	Parrish et al., Genome Biology	08_08_2005
Cj1456c	Cj1303	Cj1456c	fabH2	115	159	40	42	1.2067	0	1.2067	0.04637	v1.0	yes	Yes	No		2	Yes	Yes	0	0	0	0	0	0	0	0	0	0	0	0	C. jejuni project, matrix	v3.1	Parrish et al., Genome Biology	08_08_2005
Cj1456c	Cj0570	Cj1456c	Cj0570	115	159	15	16	1.2067	0	1.2067	0.0613276	v1.0	yes	Yes	No		2	Yes	Yes	0	0	0	0	0	0	0	0	0	0	0	0	C. jejuni project, matrix	v3.1	Parrish et al., Genome Biology	08_08_2005
Cj1456c	Cj1309c	Cj1456c	Cj1309c	115	159	25	25	1.2067	0	1.2067	0.0468854	v1.0	yes	Yes	No		2	Yes	Yes	0	0	0	0	0	0	0	0	0	0	0	0	C. jejuni project, matrix	v3.1	Parrish et al., Genome Biology	08_08_2005
Cj1456c	Cj0505c	Cj1456c	Cj0505c	115	159	43	46	1.2067	0	1.2067	0.0464953	v1.0	yes	Yes	No		2	Yes	Yes	0	0	0	0	0	0	0	0	0	0	0	0	C. jejuni project, matrix	v3.1	Parrish et al., Genome Biology	08_08_2005
Cj1456c	Cj1436c	Cj1456c	Cj1436c	115	159	16	18	2.7067	0	2.7067	0.241312	v1.0	yes	Yes	No		2	Yes	Yes	0	0	0	0	0	0	0	0	0	0	0	0	C. jejuni project, matrix	v3.1	Parrish et al., Genome Biology	08_08_2005
Cj1456c	Cj0483	Cj1456c	uxaA_prime_14	115	159	32	32	2.2067	0	2.2067	0.133125	v1.0	yes	Yes	No		2	Yes	Yes	0	0	0	0	0	0	0	0	0	0	0	0	C. jejuni project, matrix	v3.1	Parrish et al., Genome Biology	08_08_2005
Cj1456c	Cj0060c	Cj1456c	fliM	115	159	49	54	1.7067	0	1.7067	0.085241	v1.0	yes	Yes	No		2	Yes	Yes	0	0	0	0	0	0	0	0	0	0	0	0	C. jejuni project, matrix	v3.1	Parrish et al., Genome Biology	08_08_2005
Cj1456c	Cj1195c	Cj1456c	pyrC2	115	159	30	97	2.2067	0	2.2067	0.145934	v1.0	yes	Yes	No		2	Yes	Yes	0	0	0	0	0	0	0	0	0	0	0	0	C. jejuni project, matrix	v3.1	Parrish et al., Genome Biology	08_08_2005
Cj1456c	Cj0348	Cj1456c	trpB	115	159	52	56	2.7067	0.976786	3.68348	0.752954	v1.0	yes	Yes	No		2	Yes	Yes	0	0	0	0	0	0	0	0	0	0	0	0	C. jejuni project, matrix	v3.1	Parrish et al., Genome Biology	08_08_2005
Cj1456c	Cj0227	Cj1456c	argD	115	159	13	14	1.2067	0.488393	1.69509	0.290005	v1.0	yes	Yes	No		2	Yes	Yes	0	0	0	0	0	0	0	0	0	0	0	0	C. jejuni project, matrix	v3.1	Parrish et al., Genome Biology	08_08_2005
Cj1456c	Cj0605	Cj1456c	Cj0605	115	159	17	18	2.2067	0	2.2067	0.167882	v1.0	yes	Yes	No		2	Yes	Yes	0	0	0	0	0	0	0	0	0	0	0	0	C. jejuni project, matrix	v3.1	Parrish et al., Genome Biology	08_08_2005
Cj1456c	Cj0582	Cj1456c	lysC	115	159	12	21	1.2067	0	1.2067	0.0633465	v1.0	yes	Yes	No		2	Yes	Yes	0	0	0	0	0	0	0	0	0	0	0	0	C. jejuni project, matrix	v3.1	Parrish et al., Genome Biology	08_08_2005
Cj0274	Cj1303	lpxA	fabH2	14	31	40	42	1.90234	0	1.90234	0.250729	v1.0	yes	Yes	No		2	Yes	Yes	0	0	0	0	0	0	0	0	0	0	0	1	C. jejuni project, matrix	v3.1	Parrish et al., Genome Biology	08_08_2005
Cj0274	Cj1713	lpxA	Cj1713	14	31	29	29	1.40234	0	1.40234	0.153099	v1.0	yes	Yes	No		2	Yes	Yes	0	0	0	0	0	0	0	0	0	0	0	1	C. jejuni project, matrix	v3.1	Parrish et al., Genome Biology	08_08_2005
Cj0274	Cj0505c	lpxA	Cj0505c	14	31	43	46	1.90234	0	1.90234	0.251261	v1.0	yes	Yes	No		2	Yes	Yes	0	0	0	0	0	0	0	0	0	0	0	1	C. jejuni project, matrix	v3.1	Parrish et al., Genome Biology	08_08_2005
Cj0274	Cj1195c	lpxA	pyrC2	14	31	30	97	1.40234	0	1.40234	0.168474	v1.0	yes	Yes	No		2	Yes	Yes	0	0	0	0	0	0	0	0	0	0	0	1	C. jejuni project, matrix	v3.1	Parrish et al., Genome Biology	08_08_2005
Cj1536c	Cj0462	galU	Cj0462	24	25	10	10	0	1.125	1.125	0.55325	v1.0	yes	Yes	No		2	Yes	Yes	0	0	0	0	0	0	0	0	0	0	0	0	C. jejuni project, matrix	v3.1	Parrish et al., Genome Biology	08_08_2005
Cj1536c	Cj0881c	galU	Cj0881c	24	25	11	11	0	1.125	1.125	0.54257	v1.0	yes	Yes	No		2	Yes	Yes	0	0	0	0	0	0	0	0	0	0	0	0	C. jejuni project, matrix	v3.1	Parrish et al., Genome Biology	08_08_2005
Cj1536c	Cj0433c	galU	mraY	24	25	11	11	0	1.625	1.625	0.758828	v1.0	yes	Yes	No		2	Yes	Yes	0	0	0	0	0	0	0	0	1	1	0	0	C. jejuni project, matrix	v3.1	Parrish et al., Genome Biology	08_08_2005
Cj1536c	Cj0863c	galU	xerD	24	25	12	12	0	1.125	1.125	0.53339	v1.0	yes	Yes	No		2	Yes	Yes	0	0	0	0	0	0	0	0	0	0	0	0	C. jejuni project, matrix	v3.1	Parrish et al., Genome Biology	08_08_2005
Cj1536c	Cj0580c	galU	Cj0580c	24	25	7	7	0	1.125	1.125	0.581875	v1.0	yes	Yes	No		2	Yes	Yes	0	0	0	0	0	0	0	0	0	0	0	0	C. jejuni project, matrix	v3.1	Parrish et al., Genome Biology	08_08_2005
Cj1536c	Cj0002	galU	dnaN	24	25	12	12	0	1.125	1.125	0.537819	v1.0	yes	Yes	No		2	Yes	Yes	0	0	0	0	0	0	0	0	0	0	0	0	C. jejuni project, matrix	v3.1	Parrish et al., Genome Biology	08_08_2005
Cj1536c	Cj0737	galU	Cj0737	24	25	5	5	0	1.125	1.125	0.573467	v1.0	no	Yes	No		1	Yes	No	0	0	0	0	0	0	0	0	0	0	0	0	C. jejuni project, matrix	v3.1	Parrish et al., Genome Biology	08_08_2005
Cj1536c	Cj0505c	galU	Cj0505c	24	25	43	46	1.46615	0	1.46615	0.195976	v1.0	yes	Yes	No		2	Yes	Yes	0	0	0	0	0	0	0	0	0	0	0	0	C. jejuni project, matrix	v3.1	Parrish et al., Genome Biology	08_08_2005
Cj1536c	Cj0326	galU	serC	24	25	15	20	0	1.625	1.625	0.772346	v1.0	yes	Yes	No		2	Yes	Yes	0	0	0	0	0	0	0	0	0	0	0	0	C. jejuni project, matrix	v3.1	Parrish et al., Genome Biology	08_08_2005
Cj1536c	Cj0762c	galU	aspB	24	25	38	38	0.966146	0.625	1.59115	0.510868	v1.0	yes	Yes	No		2	Yes	Yes	0	0	0	0	0	0	0	0	0	0	0	0	C. jejuni project, matrix	v3.1	Parrish et al., Genome Biology	08_08_2005
Cj1536c	Cj1136	galU	Cj1136	24	25	10	10	0	1.125	1.125	0.54257	v1.0	yes	Yes	No		2	Yes	Yes	0	0	0	0	0	0	0	0	0	0	0	0	C. jejuni project, matrix	v3.1	Parrish et al., Genome Biology	08_08_2005
Cj1536c	Cj1436c	galU	Cj1436c	24	25	16	18	0.966146	0.3125	1.27865	0.380641	v1.0	yes	Yes	No		2	Yes	Yes	0	0	0	0	0	0	0	0	0	0	0	0	C. jejuni project, matrix	v3.1	Parrish et al., Genome Biology	08_08_2005
Cj1536c	Cj1441c	galU	kfiD	24	25	10	10	0	1.125	1.125	0.53339	v1.0	yes	Yes	No		2	Yes	Yes	0	0	0	0	0	0	0	0	0	0	0	0	C. jejuni project, matrix	v3.1	Parrish et al., Genome Biology	08_08_2005
Cj1536c	Cj0633	galU	Cj0633	24	25	8	8	0	1.125	1.125	0.559323	v1.0	yes	Yes	No		2	Yes	Yes	0	0	0	0	0	0	0	0	0	0	0	0	C. jejuni project, matrix	v3.1	Parrish et al., Genome Biology	08_08_2005
Cj1536c	Cj1528	galU	Cj1528	24	25	6	6	0.483073	0.625	1.10807	0.437367	v1.0	yes	Yes	No		2	Yes	Yes	0	0	0	0	0	0	0	0	0	0	0	0	C. jejuni project, matrix	v3.1	Parrish et al., Genome Biology	08_08_2005
Cj1536c	Cj0557c	galU	Cj0557c	24	25	10	10	0	1.125	1.125	0.54257	v1.0	yes	Yes	No		2	Yes	Yes	0	0	0	0	0	0	0	0	0	0	0	0	C. jejuni project, matrix	v3.1	Parrish et al., Genome Biology	08_08_2005
Cj1536c	Cj0182	galU	Cj0182	24	25	5	5	0	1.125	1.125	0.581875	v1.0	yes	Yes	No		2	Yes	Yes	0	0	0	0	0	0	0	0	0	0	0	0	C. jejuni project, matrix	v3.1	Parrish et al., Genome Biology	08_08_2005
Cj1536c	Cj1492c	galU	Cj1492c	24	25	10	10	0	1.125	1.125	0.525341	v1.0	yes	Yes	No		2	Yes	Yes	0	0	0	0	0	0	0	0	0	0	0	0	C. jejuni project, matrix	v3.1	Parrish et al., Genome Biology	08_08_2005
Cj1536c	Cj1305c	galU	Cj1305c	24	25	9	9	0	1.125	1.125	0.53339	v1.0	yes	Yes	No		2	Yes	Yes	0	0	0	0	0	0	0	0	0	0	0	0	C. jejuni project, matrix	v3.1	Parrish et al., Genome Biology	08_08_2005
Cj1536c	Cj1535c	galU	pgi	24	25	12	50	1.46615	2.625	4.09115	0.983991	v1.0	yes	Yes	No		2	Yes	Yes	0	0	0	0	0	0	0	0	0	0	0	0	C. jejuni project, matrix	v3.1	Parrish et al., Genome Biology	08_08_2005
Cj1536c	Cj0765c	galU	hisS	24	25	31	34	0.483073	0.625	1.10807	0.388798	v1.0	yes	Yes	No		2	Yes	Yes	0	0	0	0	0	0	0	0	1	1	0	0	C. jejuni project, matrix	v3.1	Parrish et al., Genome Biology	08_08_2005
Cj1536c	Cj0484	galU	Cj0484	24	25	7	7	0	1.125	1.125	0.581875	v1.0	yes	Yes	No		2	Yes	Yes	0	0	0	0	0	0	0	0	0	0	0	0	C. jejuni project, matrix	v3.1	Parrish et al., Genome Biology	08_08_2005
Cj1536c	Cj0615	galU	pstA	24	25	10	10	0	1.125	1.125	0.54257	v1.0	yes	Yes	No		2	Yes	Yes	0	0	0	0	0	0	0	0	0	0	0	0	C. jejuni project, matrix	v3.1	Parrish et al., Genome Biology	08_08_2005
Cj0855	Cj0762c	folD	aspB	34	38	38	38	1.35677	0	1.35677	0.119932	v1.0	yes	Yes	No		2	Yes	Yes	0	0	0	0	0	0	0	0	0	0	1	1	C. jejuni project, matrix	v3.1	Parrish et al., Genome Biology	08_08_2005
Cj0855	Cj0060c	folD	fliM	34	38	49	54	1.85677	0.994792	2.85156	0.794309	v1.0	yes	Yes	No		2	Yes	Yes	0	0	0	0	0	0	0	0	0	0	1	1	C. jejuni project, matrix	v3.1	Parrish et al., Genome Biology	08_08_2005
Cj0855	Cj0240c	folD	Cj0240c	34	38	35	38	1.35677	0	1.35677	0.129857	v1.0	yes	Yes	No		2	Yes	Yes	0	0	0	0	0	0	0	0	1	0	1	1	C. jejuni project, matrix	v3.1	Parrish et al., Genome Biology	08_08_2005
Cj1426c	Cj1436c	Cj1426c	Cj1436c	37	59	16	18	1.01562	0	1.01562	0.0807409	v1.0	yes	Yes	No		2	Yes	Yes	0	0	0	0	0	0	0	0	0	0	0	0	C. jejuni project, matrix	v3.1	Parrish et al., Genome Biology	08_08_2005
Cj1426c	Cj0483	Cj1426c	uxaA_prime_14	37	59	32	32	1.51562	0	1.51562	0.118904	v1.0	yes	Yes	No		2	Yes	Yes	0	0	0	0	0	0	0	0	0	0	0	0	C. jejuni project, matrix	v3.1	Parrish et al., Genome Biology	08_08_2005
Cj1426c	Cj0060c	Cj1426c	fliM	37	59	49	54	1.01562	0	1.01562	0.066829	v1.0	yes	Yes	No		2	Yes	Yes	0	0	0	0	0	0	0	0	0	0	0	0	C. jejuni project, matrix	v3.1	Parrish et al., Genome Biology	08_08_2005
Cj1426c	Cj0348	Cj1426c	trpB	37	59	52	56	2.01562	0.497917	2.51354	0.564528	v1.0	yes	Yes	No		2	Yes	Yes	0	0	0	0	0	0	0	0	0	0	0	0	C. jejuni project, matrix	v3.1	Parrish et al., Genome Biology	08_08_2005
Cj1426c	Cj0605	Cj1426c	Cj0605	37	59	17	18	1.51562	0	1.51562	0.150593	v1.0	yes	Yes	No		2	Yes	Yes	0	0	0	0	0	0	0	0	0	0	0	0	C. jejuni project, matrix	v3.1	Parrish et al., Genome Biology	08_08_2005
Cj1426c	Cj0389	Cj1426c	serS	37	59	23	35	1.01562	0	1.01562	0.0745816	v1.0	yes	Yes	No		2	Yes	Yes	0	0	0	0	0	0	0	0	1	1	0	0	C. jejuni project, matrix	v3.1	Parrish et al., Genome Biology	08_08_2005
Cj0054c	Cj0442	Cj0054c	fabF	9	19	37	37	1.10482	0	1.10482	0.129271	v1.0	yes	Yes	No		2	Yes	Yes	0	0	0	0	0	0	0	0	0	0	0	0	C. jejuni project, matrix	v3.1	Parrish et al., Genome Biology	08_08_2005
Cj0880c	Cj1494c	Cj0880c	carA	13	16	29	29	1.4098	0.497159	1.90696	0.562576	v1.0	yes	Yes	No		2	Yes	Yes	0	0	0	0	0	0	0	0	0	0	0	0	C. jejuni project, matrix	v3.1	Parrish et al., Genome Biology	08_08_2005
Cj0370	Cj1394	rpsU	Cj1394	27	32	40	41	1.78906	3.40625	5.19531	0.989997	v1.0	yes	Yes	No		2	Yes	Yes	0	0	0	0	0	0	0	0	0	0	0	0	C. jejuni project, matrix	v3.1	Parrish et al., Genome Biology	08_08_2005
Cj0370	Cj1089c	rpsU	Cj1089c	27	32	10	10	1.28906	1.90625	3.19531	0.928924	v1.0	yes	Yes	No		2	Yes	Yes	0	0	0	0	0	0	0	0	0	0	0	0	C. jejuni project, matrix	v3.1	Parrish et al., Genome Biology	08_08_2005
Cj0370	Cj1399c	rpsU	hydA2	27	32	36	130	1.78906	0	1.78906	0.211605	v1.0	yes	Yes	No		2	Yes	Yes	0	0	0	0	0	0	0	0	0	0	0	0	C. jejuni project, matrix	v3.1	Parrish et al., Genome Biology	08_08_2005
Cj0370	Cj0190c	rpsU	Cj0190c	27	32	44	45	2.28906	0.90625	3.19531	0.830276	v1.0	yes	Yes	No		2	Yes	Yes	0	0	0	0	0	0	0	0	0	0	0	0	C. jejuni project, matrix	v3.1	Parrish et al., Genome Biology	08_08_2005
Cj0370	Cj1471c	rpsU	Cj1471c	27	32	13	122	1.78906	0.453125	2.24219	0.641516	v1.0	yes	Yes	No		2	Yes	Yes	0	0	0	0	0	0	0	0	0	0	0	0	C. jejuni project, matrix	v3.1	Parrish et al., Genome Biology	08_08_2005
Cj0270	Cj1213c	Cj0270	glcD	37	84	41	47	1.52257	0	1.52257	0.111065	v1.0	yes	Yes	No		2	Yes	Yes	0	0	0	0	0	0	0	0	0	0	0	0	C. jejuni project, matrix	v3.1	Parrish et al., Genome Biology	08_08_2005
Cj0270	Cj1407c	Cj0270	Cj1407c	37	84	22	22	1.02257	0	1.02257	0.0641959	v1.0	yes	Yes	No		2	Yes	Yes	0	0	0	0	0	0	0	0	0	0	0	0	C. jejuni project, matrix	v3.1	Parrish et al., Genome Biology	08_08_2005
Cj0270	Cj1288c	Cj0270	gltX2	37	84	29	32	1.52257	0	1.52257	0.122985	v1.0	yes	Yes	No		2	Yes	Yes	0	0	0	0	0	0	0	0	0	1	0	0	C. jejuni project, matrix	v3.1	Parrish et al., Genome Biology	08_08_2005
Cj0270	Cj0107	Cj0270	atpD	37	84	12	17	1.02257	0	1.02257	0.0862945	v1.0	yes	Yes	No		2	Yes	Yes	0	0	0	0	0	0	0	0	0	0	0	0	C. jejuni project, matrix	v3.1	Parrish et al., Genome Biology	08_08_2005
Cj0270	Cj0812	Cj0270	thrC	37	84	25	25	1.02257	0	1.02257	0.0610505	v1.0	yes	Yes	No		2	Yes	Yes	0	0	0	0	0	0	0	0	0	0	0	0	C. jejuni project, matrix	v3.1	Parrish et al., Genome Biology	08_08_2005
Cj0270	Cj1494c	Cj0270	carA	37	84	29	29	1.02257	0	1.02257	0.063391	v1.0	yes	Yes	No		2	Yes	Yes	0	0	0	0	0	0	0	0	0	0	0	0	C. jejuni project, matrix	v3.1	Parrish et al., Genome Biology	08_08_2005
Cj0270	Cj1457c	Cj0270	Cj1457c	37	84	31	33	1.02257	0	1.02257	0.0661462	v1.0	yes	Yes	No		2	Yes	Yes	0	0	0	0	0	0	0	0	0	0	0	0	C. jejuni project, matrix	v3.1	Parrish et al., Genome Biology	08_08_2005
Cj0270	Cj1552c	Cj0270	Cj1552c	37	84	10	11	1.02257	0	1.02257	0.0828576	v1.0	yes	Yes	No		2	Yes	Yes	0	0	0	0	0	0	0	0	0	0	0	0	C. jejuni project, matrix	v3.1	Parrish et al., Genome Biology	08_08_2005
Cj0270	Cj0434	Cj0270	pgm	37	84	34	35	1.52257	0	1.52257	0.116935	v1.0	yes	Yes	No		2	Yes	Yes	0	0	0	0	0	0	0	0	1	0	0	0	C. jejuni project, matrix	v3.1	Parrish et al., Genome Biology	08_08_2005
Cj0270	Cj1399c	Cj0270	hydA2	37	84	36	130	1.52257	0	1.52257	0.121031	v1.0	yes	Yes	No		2	Yes	Yes	0	0	0	0	0	0	0	0	0	0	0	0	C. jejuni project, matrix	v3.1	Parrish et al., Genome Biology	08_08_2005
Cj0270	Cj1553c	Cj0270	Cj1553c	37	84	57	63	1.52257	0	1.52257	0.105599	v1.0	yes	Yes	No		2	Yes	Yes	0	0	0	0	0	0	0	0	0	0	0	0	C. jejuni project, matrix	v3.1	Parrish et al., Genome Biology	08_08_2005
Cj0270	Cj0401	Cj0270	lysS	37	84	30	57	1.52257	0	1.52257	0.125717	v1.0	yes	Yes	No		2	Yes	Yes	0	0	0	0	0	0	0	0	1	0	0	0	C. jejuni project, matrix	v3.1	Parrish et al., Genome Biology	08_08_2005
Cj0270	Cj1307	Cj0270	Cj1307	37	84	45	45	2.52257	0	2.52257	0.250539	v1.0	yes	Yes	No		2	Yes	Yes	0	0	0	0	0	0	0	0	0	0	0	0	C. jejuni project, matrix	v3.1	Parrish et al., Genome Biology	08_08_2005
Cj0270	Cj0621	Cj0270	Cj0621	37	84	22	24	1.02257	0	1.02257	0.0719208	v1.0	yes	Yes	No		2	Yes	Yes	0	0	0	0	0	0	0	0	0	0	0	0	C. jejuni project, matrix	v3.1	Parrish et al., Genome Biology	08_08_2005
Cj0270	Cj0426	Cj0270	Cj0426	37	84	27	27	1.02257	0	1.02257	0.0605968	v1.0	yes	Yes	No		2	Yes	Yes	0	0	0	0	0	0	0	0	0	0	0	0	C. jejuni project, matrix	v3.1	Parrish et al., Genome Biology	08_08_2005
Cj0270	Cj0536	Cj0270	oorA	37	84	14	19	1.02257	0	1.02257	0.0800993	v1.0	yes	Yes	No		2	Yes	Yes	0	0	0	0	0	0	0	0	0	0	0	0	C. jejuni project, matrix	v3.1	Parrish et al., Genome Biology	08_08_2005
Cj0270	Cj1294	Cj0270	Cj1294	37	84	19	22	1.02257	0	1.02257	0.0744503	v1.0	yes	Yes	No		2	Yes	Yes	0	0	0	0	0	0	0	0	0	0	0	0	C. jejuni project, matrix	v3.1	Parrish et al., Genome Biology	08_08_2005
Cj0986c	Cj0353c	Cj0986c	Cj0353c	7	13	16	17	2.39125	0.495625	2.88687	0.80502	v1.0	yes	Yes	No		2	Yes	Yes	0	0	0	0	0	0	0	1	0	0	0	0	C. jejuni project, matrix	v3.1	Parrish et al., Genome Biology	08_08_2005
Cj1382c	Cj1553c	fldA	Cj1553c	65	80	57	63	1.39193	0	1.39193	0.0733709	v1.0	yes	Yes	No		2	Yes	Yes	0	0	0	0	0	0	0	0	0	0	0	1	C. jejuni project, matrix	v3.1	Parrish et al., Genome Biology	08_08_2005
Cj1382c	Cj1307	fldA	Cj1307	65	80	45	45	1.39193	0	1.39193	0.0714395	v1.0	yes	Yes	No		2	Yes	Yes	0	0	0	0	0	0	0	0	0	0	0	1	C. jejuni project, matrix	v3.1	Parrish et al., Genome Biology	08_08_2005
Cj0637c	Cj1399c	mrsA	hydA2	85	85	36	130	1.43981	0	1.43981	0.468816	v1.0	yes	Yes	No		2	Yes	Yes	0	0	0	0	0	0	0	0	0	0	0	0	C. jejuni project, matrix	v3.1	Parrish et al., Genome Biology	08_08_2005
Cj1692c	Cj0696	rplF	ftsZ	143	144	3	6	1.37872	0.384673	1.76339	0.475108	v1.0	yes	Yes	No		2	Yes	Yes	0	0	0	0	0	0	0	0	1	1	1	1	C. jejuni project, matrix	v3.1	Parrish et al., Genome Biology	08_08_2005
Cj1692c	Cj0562	rplF	dnaB	143	144	12	13	1.87872	0.384673	2.26339	0.502551	v1.0	yes	Yes	No		2	Yes	Yes	0	0	0	0	0	0	0	0	1	1	1	1	C. jejuni project, matrix	v3.1	Parrish et al., Genome Biology	08_08_2005
Cj1692c	Cj0931c	rplF	argH	143	144	4	26	1.37872	0.384673	1.76339	0.460162	v1.0	yes	Yes	No		2	Yes	Yes	0	0	0	0	0	0	0	0	0	0	1	1	C. jejuni project, matrix	v3.1	Parrish et al., Genome Biology	08_08_2005
Cj1692c	Cj1213c	rplF	glcD	143	144	41	47	1.37872	0	1.37872	0.0867574	v1.0	yes	Yes	No		2	Yes	Yes	0	0	0	0	0	0	0	0	0	0	1	1	C. jejuni project, matrix	v3.1	Parrish et al., Genome Biology	08_08_2005
Cj1692c	Cj1364c	rplF	fumC	143	144	3	12	1.37872	0.384673	1.76339	0.478411	v1.0	yes	Yes	No		2	Yes	Yes	0	0	0	0	0	0	0	0	0	0	1	1	C. jejuni project, matrix	v3.1	Parrish et al., Genome Biology	08_08_2005
Cj1692c	Cj1089c	rplF	Cj1089c	143	144	10	10	1.37872	1.76935	3.14807	0.879962	v1.0	yes	Yes	No		2	Yes	Yes	0	0	0	0	0	0	0	0	0	0	1	1	C. jejuni project, matrix	v3.1	Parrish et al., Genome Biology	08_08_2005
Cj1692c	Cj0087	rplF	aspA	143	144	2	51	1.87872	0.769345	2.64807	0.778331	v1.0	yes	Yes	No		2	Yes	Yes	0	0	0	0	0	0	0	0	0	0	1	1	C. jejuni project, matrix	v3.1	Parrish et al., Genome Biology	08_08_2005
Cj1692c	Cj1494c	rplF	carA	143	144	29	29	1.37872	0	1.37872	0.0915821	v1.0	yes	Yes	No		2	Yes	Yes	0	0	0	0	0	0	0	0	0	0	1	1	C. jejuni project, matrix	v3.1	Parrish et al., Genome Biology	08_08_2005
Cj1692c	Cj1385	rplF	katA	143	144	7	39	1.87872	0.384673	2.26339	0.528634	v1.0	yes	Yes	No		2	Yes	Yes	0	0	0	0	0	0	0	0	0	0	1	1	C. jejuni project, matrix	v3.1	Parrish et al., Genome Biology	08_08_2005
Cj1692c	Cj0699c	rplF	glnA	143	144	3	39	2.37872	1.76935	4.14807	0.96045	v1.0	yes	Yes	No		2	Yes	Yes	0	0	0	0	0	0	0	0	0	0	1	1	C. jejuni project, matrix	v3.1	Parrish et al., Genome Biology	08_08_2005
Cj1692c	Cj1037c	rplF	pycA	143	144	4	84	2.37872	2.26935	4.64807	0.979325	v1.0	yes	Yes	No		2	Yes	Yes	0	0	0	0	0	0	0	0	0	0	1	1	C. jejuni project, matrix	v3.1	Parrish et al., Genome Biology	08_08_2005
Cj1692c	Cj0929	rplF	pepA	143	144	8	9	1.37872	1.26935	2.64807	0.789023	v1.0	yes	Yes	No		2	Yes	Yes	0	0	0	0	0	0	0	0	0	0	1	1	C. jejuni project, matrix	v3.1	Parrish et al., Genome Biology	08_08_2005
Cj1692c	Cj0064c	rplF	flhF	143	144	6	7	1.87872	0.384673	2.26339	0.561367	v1.0	yes	Yes	No		2	Yes	Yes	0	0	0	0	0	0	0	0	0	0	1	1	C. jejuni project, matrix	v3.1	Parrish et al., Genome Biology	08_08_2005
Cj1692c	Cj1058c	rplF	guaB	143	144	2	50	1.37872	0.384673	1.76339	0.506088	v1.0	yes	Yes	No		2	Yes	Yes	0	0	0	0	0	0	0	0	1	0	1	1	C. jejuni project, matrix	v3.1	Parrish et al., Genome Biology	08_08_2005
Cj1692c	Cj0353c	rplF	Cj0353c	143	144	16	17	1.37872	0	1.37872	0.10747	v1.0	yes	Yes	No		2	Yes	Yes	0	0	0	0	0	0	0	0	0	0	1	1	C. jejuni project, matrix	v3.1	Parrish et al., Genome Biology	08_08_2005
Cj1692c	Cj1445c	rplF	kpsE	143	144	2	2	1.37872	0	1.37872	0.151408	v1.0	yes	Yes	No		2	Yes	Yes	0	0	0	0	0	0	0	0	0	0	1	1	C. jejuni project, matrix	v3.1	Parrish et al., Genome Biology	08_08_2005
Cj1692c	Cj1553c	rplF	Cj1553c	143	144	57	63	1.37872	0	1.37872	0.0823769	v1.0	yes	Yes	No		2	Yes	Yes	0	0	0	0	0	0	0	0	0	0	1	1	C. jejuni project, matrix	v3.1	Parrish et al., Genome Biology	08_08_2005
Cj1692c	Cj0190c	rplF	Cj0190c	143	144	44	45	2.37872	1.76935	4.14807	0.926495	v1.0	yes	Yes	No		2	Yes	Yes	0	0	0	0	0	0	0	0	0	0	1	1	C. jejuni project, matrix	v3.1	Parrish et al., Genome Biology	08_08_2005
Cj1692c	Cj0401	rplF	lysS	143	144	30	57	0.87872	0.384673	1.26339	0.212605	v1.0	yes	Yes	No		2	Yes	Yes	0	0	0	0	0	0	0	0	1	0	1	1	C. jejuni project, matrix	v3.1	Parrish et al., Genome Biology	08_08_2005
Cj1692c	Cj0688	rplF	pta	143	144	9	64	0.87872	0.384673	1.26339	0.27317	v1.0	yes	Yes	No		2	Yes	Yes	0	0	1	0	0	0	0	0	0	0	1	1	C. jejuni project, matrix	v3.1	Parrish et al., Genome Biology	08_08_2005
Cj1692c	Cj1307	rplF	Cj1307	143	144	45	45	0.87872	0.384673	1.26339	0.177237	v1.0	yes	Yes	No		2	Yes	Yes	0	0	0	0	0	0	0	0	0	0	1	1	C. jejuni project, matrix	v3.1	Parrish et al., Genome Biology	08_08_2005
Cj1692c	Cj1157	rplF	dnaX	143	144	10	110	1.37872	0.384673	1.76339	0.404886	v1.0	yes	Yes	No		2	Yes	Yes	0	0	0	0	0	0	0	0	1	1	1	1	C. jejuni project, matrix	v3.1	Parrish et al., Genome Biology	08_08_2005
Cj1692c	Cj1471c	rplF	Cj1471c	143	144	13	122	1.87872	0.384673	2.26339	0.515436	v1.0	yes	Yes	No		2	Yes	Yes	0	0	0	0	0	0	0	0	0	0	1	1	C. jejuni project, matrix	v3.1	Parrish et al., Genome Biology	08_08_2005
Cj1692c	Cj0891c	rplF	serA	143	144	4	26	1.37872	1.76935	3.14807	0.916408	v1.0	yes	Yes	No		2	Yes	Yes	0	0	0	0	0	0	0	0	0	0	1	1	C. jejuni project, matrix	v3.1	Parrish et al., Genome Biology	08_08_2005
Cj1692c	Cj1316c	rplF	Cj1316c	143	144	5	57	1.87872	0.384673	2.26339	0.568418	v1.0	yes	Yes	No		2	Yes	Yes	0	0	0	0	0	0	0	0	0	0	1	1	C. jejuni project, matrix	v3.1	Parrish et al., Genome Biology	08_08_2005
Cj0663c	Cj1213c	hslV	glcD	84	91	41	47	1.03741	0	1.03741	0.0500363	v1.0	yes	Yes	No		2	Yes	Yes	0	0	0	0	0	0	0	0	0	0	0	0	C. jejuni project, matrix	v3.1	Parrish et al., Genome Biology	08_08_2005
Cj0663c	Cj0434	hslV	pgm	84	91	34	35	1.53741	0	1.53741	0.0983423	v1.0	yes	Yes	No		2	Yes	Yes	0	0	0	0	0	0	0	0	1	0	0	0	C. jejuni project, matrix	v3.1	Parrish et al., Genome Biology	08_08_2005
Cj0663c	Cj1553c	hslV	Cj1553c	84	91	57	63	1.03741	0	1.03741	0.0474137	v1.0	yes	Yes	No		2	Yes	Yes	0	0	0	0	0	0	0	0	0	0	0	0	C. jejuni project, matrix	v3.1	Parrish et al., Genome Biology	08_08_2005
Cj0663c	Cj0401	hslV	lysS	84	91	30	57	1.03741	0	1.03741	0.0571546	v1.0	yes	Yes	No		2	Yes	Yes	0	0	0	0	0	0	0	0	1	0	0	0	C. jejuni project, matrix	v3.1	Parrish et al., Genome Biology	08_08_2005
Cj0663c	Cj1307	hslV	Cj1307	84	91	45	45	1.53741	0	1.53741	0.0863327	v1.0	yes	Yes	No		2	Yes	Yes	0	0	0	0	0	0	0	0	0	0	0	0	C. jejuni project, matrix	v3.1	Parrish et al., Genome Biology	08_08_2005
Cj0663c	Cj1157	hslV	dnaX	84	91	10	110	1.03741	0	1.03741	0.0762234	v1.0	yes	Yes	No		2	Yes	Yes	0	0	0	0	0	0	0	0	1	1	0	0	C. jejuni project, matrix	v3.1	Parrish et al., Genome Biology	08_08_2005
Cj0663c	Cj0426	hslV	Cj0426	84	91	27	27	1.03741	0	1.03741	0.050579	v1.0	yes	Yes	No		2	Yes	Yes	0	0	0	0	0	0	0	0	0	0	0	0	C. jejuni project, matrix	v3.1	Parrish et al., Genome Biology	08_08_2005
Cj1207c	Cj0190c	Cj1207c	Cj0190c	23	26	44	45	2.41146	0.488095	2.89955	0.748253	v1.0	yes	Yes	No		2	No	Yes	0	0	0	0	0	0	0	0	0	0	0	0	C. jejuni project, matrix	v3.1	Parrish et al., Genome Biology	08_08_2005
Cj1639	Cj0009	Cj1639	gltD	72	79	7	11	1.58125	0	1.58125	0.153625	v1.0	yes	Yes	No		2	Yes	Yes	0	0	0	0	0	0	0	0	0	0	0	0	C. jejuni project, matrix	v3.1	Parrish et al., Genome Biology	08_08_2005
Cj0551	Cj0434	efp	pgm	46	46	34	35	1.26771	0	1.26771	0.443652	v1.0	yes	Yes	No		2	Yes	Yes	0	0	0	0	0	0	0	0	1	0	0	0	C. jejuni project, matrix	v3.1	Parrish et al., Genome Biology	08_08_2005
Cj0551	Cj1553c	efp	Cj1553c	46	46	57	63	1.26771	0	1.26771	0.415549	v1.0	yes	Yes	No		2	Yes	Yes	0	0	0	0	0	0	0	0	0	0	0	0	C. jejuni project, matrix	v3.1	Parrish et al., Genome Biology	08_08_2005
Cj1707c	Cj0190c	rplC	Cj0190c	5	6	44	45	1.45729	0.494792	1.95208	0.743004	v1.0	yes	Yes	No		2	Yes	Yes	0	0	0	0	0	0	0	0	0	0	1	1	C. jejuni project, matrix	v3.1	Parrish et al., Genome Biology	08_08_2005
Cj0977	Cj1213c	Cj0977	glcD	27	36	41	47	1.45964	0	1.45964	0.127126	v1.0	yes	Yes	No		2	Yes	Yes	0	0	0	0	0	0	0	0	0	0	0	0	C. jejuni project, matrix	v3.1	Parrish et al., Genome Biology	08_08_2005
Cj0977	Cj0434	Cj0977	pgm	27	36	34	35	1.45964	0	1.45964	0.133716	v1.0	yes	Yes	No		2	Yes	Yes	0	0	0	0	0	0	0	0	1	0	0	0	C. jejuni project, matrix	v3.1	Parrish et al., Genome Biology	08_08_2005
Cj0977	Cj1553c	Cj0977	Cj1553c	27	36	57	63	1.45964	0	1.45964	0.120977	v1.0	yes	Yes	No		2	Yes	Yes	0	0	0	0	0	0	0	0	0	0	0	0	C. jejuni project, matrix	v3.1	Parrish et al., Genome Biology	08_08_2005
Cj0977	Cj1307	Cj0977	Cj1307	27	36	45	45	1.45964	0	1.45964	0.117952	v1.0	yes	Yes	No		2	Yes	Yes	0	0	0	0	0	0	0	0	0	0	0	0	C. jejuni project, matrix	v3.1	Parrish et al., Genome Biology	08_08_2005
Cj0977	Cj0426	Cj0977	Cj0426	27	36	27	27	1.45964	0	1.45964	0.128391	v1.0	yes	Yes	No		2	Yes	Yes	0	0	0	0	0	0	0	1	0	0	0	0	C. jejuni project, matrix	v3.1	Parrish et al., Genome Biology	08_08_2005
Cj0192c	Cj1494c	clpP	carA	69	100	29	29	1.44783	0	1.44783	0.0843935	v1.0	yes	Yes	No		2	Yes	Yes	0	0	0	0	0	0	0	0	0	0	0	0	C. jejuni project, matrix	v3.1	Parrish et al., Genome Biology	08_08_2005
Cj0192c	Cj1294	clpP	Cj1294	69	100	19	22	1.94783	0	1.94783	0.163868	v1.0	yes	Yes	No		2	Yes	Yes	0	0	0	0	0	0	0	0	0	0	0	0	C. jejuni project, matrix	v3.1	Parrish et al., Genome Biology	08_08_2005
Cj0584	Cj1192	Cj0584	dctA	53	65	3	3	0.378472	1.51736	1.89583	0.712237	v1.0	no	Yes	No		1	Yes	Yes	0	0	0	0	0	0	0	0	0	0	0	0	C. jejuni project, matrix	v3.1	Parrish et al., Genome Biology	08_08_2005
Cj0584	Cj0025c	Cj0584	Cj0025c	53	65	7	7	0.378472	1.51736	1.89583	0.674227	v1.0	yes	Yes	No		2	Yes	Yes	0	0	0	0	0	0	0	0	0	0	0	0	C. jejuni project, matrix	v3.1	Parrish et al., Genome Biology	08_08_2005
Cj0584	Cj1019c	Cj0584	livJ	53	65	8	67	0.378472	1.51736	1.89583	0.708043	v1.0	no	Yes	No		1	Yes	Yes	0	1	0	0	0	0	0	0	0	0	0	0	C. jejuni project, matrix	v3.1	Parrish et al., Genome Biology	08_08_2005
Cj0584	Cj1566c	Cj0584	nuoN	53	65	5	5	0.378472	1.51736	1.89583	0.694115	v1.0	yes	Yes	No		2	Yes	Yes	0	0	0	0	0	0	0	0	0	0	0	0	C. jejuni project, matrix	v3.1	Parrish et al., Genome Biology	08_08_2005
Cj0584	Cj1009c	Cj0584	Cj1009c	53	65	6	6	0.378472	1.51736	1.89583	0.686748	v1.0	yes	Yes	No		2	Yes	Yes	0	0	0	0	0	0	0	0	0	0	0	0	C. jejuni project, matrix	v3.1	Parrish et al., Genome Biology	08_08_2005
Cj0584	Cj1660	Cj0584	Cj1660	53	65	6	6	0.378472	1.51736	1.89583	0.674227	v1.0	yes	Yes	No		2	Yes	Yes	0	0	0	0	0	0	0	0	0	0	0	0	C. jejuni project, matrix	v3.1	Parrish et al., Genome Biology	08_08_2005
Cj0584	Cj1142	Cj0584	neuC1	53	65	4	4	0.378472	1.51736	1.89583	0.702497	v1.0	no	Yes	No		1	Yes	Yes	0	0	0	0	0	0	0	0	0	0	0	0	C. jejuni project, matrix	v3.1	Parrish et al., Genome Biology	08_08_2005
Cj0584	Cj0795c	Cj0584	murF	53	65	4	4	0.378472	1.01736	1.39583	0.461927	v1.0	yes	Yes	No		2	Yes	Yes	0	0	0	0	0	0	0	0	0	0	0	0	C. jejuni project, matrix	v3.1	Parrish et al., Genome Biology	08_08_2005
Cj0584	Cj1662	Cj0584	Cj1662	53	65	6	6	0.378472	1.51736	1.89583	0.686748	v1.0	yes	Yes	No		2	Yes	Yes	0	0	0	0	0	0	0	0	0	0	0	0	C. jejuni project, matrix	v3.1	Parrish et al., Genome Biology	08_08_2005
Cj0584	Cj0694	Cj0584	Cj0694	53	65	4	4	0.378472	1.01736	1.39583	0.461927	v1.0	yes	Yes	No		2	Yes	Yes	0	0	0	0	0	0	0	0	0	0	0	0	C. jejuni project, matrix	v3.1	Parrish et al., Genome Biology	08_08_2005
Cj0584	Cj0190c	Cj0584	Cj0190c	53	65	44	45	0.378472	1.51736	1.89583	0.605847	v1.0	yes	Yes	No		2	Yes	Yes	0	0	0	0	0	0	0	0	0	0	0	0	C. jejuni project, matrix	v3.1	Parrish et al., Genome Biology	08_08_2005
Cj0584	Cj1010	Cj0584	tgt	53	65	3	3	0.378472	1.51736	1.89583	0.72844	v1.0	no	Yes	No		1	Yes	Yes	0	0	0	0	0	0	0	0	0	0	0	0	C. jejuni project, matrix	v3.1	Parrish et al., Genome Biology	08_08_2005
Cj0584	Cj0256	Cj0584	Cj0256	53	65	3	3	0.378472	1.51736	1.89583	0.723896	v1.0	yes	Yes	No		2	Yes	Yes	0	0	0	0	0	0	0	0	0	0	0	0	C. jejuni project, matrix	v3.1	Parrish et al., Genome Biology	08_08_2005
Cj0584	Cj0846	Cj0584	Cj0846	53	65	4	4	0.756944	0.517361	1.27431	0.340573	v1.0	yes	Yes	No		2	Yes	Yes	0	0	0	0	0	0	0	0	0	0	0	0	C. jejuni project, matrix	v3.1	Parrish et al., Genome Biology	08_08_2005
Cj0584	Cj1135	Cj0584	Cj1135	53	65	7	7	0.378472	1.01736	1.39583	0.439141	v1.0	yes	Yes	No		2	Yes	Yes	0	0	0	0	0	0	0	0	0	0	0	0	C. jejuni project, matrix	v3.1	Parrish et al., Genome Biology	08_08_2005
Cj0584	Cj0082	Cj0584	cydB	53	65	5	91	0.378472	1.01736	1.39583	0.504229	v1.0	no	Yes	No		1	Yes	Yes	0	0	0	0	0	0	0	0	0	0	0	0	C. jejuni project, matrix	v3.1	Parrish et al., Genome Biology	08_08_2005
Cj0584	Cj0932c	Cj0584	pckA	53	65	8	9	0.378472	1.51736	1.89583	0.690834	v1.0	yes	Yes	No		2	Yes	Yes	0	0	0	0	0	0	0	0	0	0	0	0	C. jejuni project, matrix	v3.1	Parrish et al., Genome Biology	08_08_2005
Cj0584	Cj0246c	Cj0584	Cj0246c	53	65	4	4	0.378472	1.01736	1.39583	0.483571	v1.0	yes	Yes	No		2	Yes	Yes	0	0	0	0	0	0	0	0	0	0	0	0	C. jejuni project, matrix	v3.1	Parrish et al., Genome Biology	08_08_2005
Cj0584	Cj1125c	Cj0584	wlaG	53	65	4	4	0.378472	1.01736	1.39583	0.483571	v1.0	yes	Yes	No		2	Yes	Yes	0	0	0	0	0	0	0	0	0	0	0	0	C. jejuni project, matrix	v3.1	Parrish et al., Genome Biology	08_08_2005
Cj0584	Cj1587c	Cj0584	Cj1587c	53	65	3	3	0.378472	1.01736	1.39583	0.509585	v1.0	no	Yes	No		1	Yes	Yes	0	0	0	0	0	0	0	0	0	0	0	0	C. jejuni project, matrix	v3.1	Parrish et al., Genome Biology	08_08_2005
Cj0026c	Cj1213c	Cj0026c	glcD	73	76	41	47	1.76116	0	1.76116	0.117688	v1.0	yes	Yes	No		2	No	Yes	0	0	0	0	0	0	0	0	0	0	0	0	C. jejuni project, matrix	v3.1	Parrish et al., Genome Biology	08_08_2005
Cj0026c	Cj1407c	Cj0026c	Cj1407c	73	76	22	22	1.76116	0	1.76116	0.12547	v1.0	yes	Yes	No		2	No	Yes	0	0	0	0	0	0	0	0	0	0	0	0	C. jejuni project, matrix	v3.1	Parrish et al., Genome Biology	08_08_2005
Cj0026c	Cj1288c	Cj0026c	gltX2	73	76	29	32	1.76116	0	1.76116	0.130214	v1.0	yes	Yes	No		2	No	Yes	0	0	0	0	0	0	0	0	0	1	0	0	C. jejuni project, matrix	v3.1	Parrish et al., Genome Biology	08_08_2005
Cj0026c	Cj0107	Cj0026c	atpD	73	76	12	17	1.26116	0	1.26116	0.0964156	v1.0	yes	Yes	No		2	No	Yes	0	0	0	0	0	0	0	0	0	0	0	0	C. jejuni project, matrix	v3.1	Parrish et al., Genome Biology	08_08_2005
Cj0026c	Cj1494c	Cj0026c	carA	73	76	29	29	1.76116	0	1.76116	0.123999	v1.0	yes	Yes	No		2	No	Yes	0	0	0	0	0	0	0	0	0	0	0	0	C. jejuni project, matrix	v3.1	Parrish et al., Genome Biology	08_08_2005
Cj0026c	Cj0434	Cj0026c	pgm	73	76	34	35	1.76116	0	1.76116	0.123858	v1.0	yes	Yes	No		2	No	Yes	0	0	0	0	0	0	0	0	1	0	0	0	C. jejuni project, matrix	v3.1	Parrish et al., Genome Biology	08_08_2005
Cj0026c	Cj1553c	Cj0026c	Cj1553c	73	76	57	63	1.76116	0	1.76116	0.111937	v1.0	yes	Yes	No		2	No	Yes	0	0	0	0	0	0	0	0	0	0	0	0	C. jejuni project, matrix	v3.1	Parrish et al., Genome Biology	08_08_2005
Cj0026c	Cj0401	Cj0026c	lysS	73	76	30	57	1.26116	0	1.26116	0.0765771	v1.0	yes	Yes	No		2	No	Yes	0	0	0	0	0	0	0	0	1	0	0	0	C. jejuni project, matrix	v3.1	Parrish et al., Genome Biology	08_08_2005
Cj0026c	Cj1307	Cj0026c	Cj1307	73	76	45	45	1.76116	0	1.76116	0.10911	v1.0	yes	Yes	No		2	No	Yes	0	0	0	0	0	0	0	0	0	0	0	0	C. jejuni project, matrix	v3.1	Parrish et al., Genome Biology	08_08_2005
Cj0547	Cj1213c	flaG	glcD	48	50	41	47	1.34896	0	1.34896	0.120281	v1.0	yes	Yes	No		2	Yes	Yes	0	0	0	0	0	0	0	0	0	0	0	0	C. jejuni project, matrix	v3.1	Parrish et al., Genome Biology	08_08_2005
Cj0547	Cj1407c	flaG	Cj1407c	48	50	22	22	1.34896	0	1.34896	0.12821	v1.0	yes	Yes	No		2	Yes	Yes	0	0	0	0	0	0	0	0	0	0	0	0	C. jejuni project, matrix	v3.1	Parrish et al., Genome Biology	08_08_2005
Cj0547	Cj0434	flaG	pgm	48	50	34	35	1.34896	0	1.34896	0.126568	v1.0	yes	Yes	No		2	Yes	Yes	0	0	0	0	0	0	0	0	1	0	0	0	C. jejuni project, matrix	v3.1	Parrish et al., Genome Biology	08_08_2005
Cj0547	Cj1553c	flaG	Cj1553c	48	50	57	63	1.34896	0	1.34896	0.11442	v1.0	yes	Yes	No		2	Yes	Yes	0	0	0	0	0	0	0	0	0	0	0	0	C. jejuni project, matrix	v3.1	Parrish et al., Genome Biology	08_08_2005
Cj0547	Cj0688	flaG	pta	48	50	9	64	1.34896	0	1.34896	0.179676	v1.0	yes	Yes	No		2	Yes	Yes	0	0	0	0	0	0	0	0	0	0	0	0	C. jejuni project, matrix	v3.1	Parrish et al., Genome Biology	08_08_2005
Cj0547	Cj1307	flaG	Cj1307	48	50	45	45	1.34896	0	1.34896	0.111538	v1.0	yes	Yes	No		2	Yes	Yes	0	0	0	0	0	0	0	0	0	0	0	0	C. jejuni project, matrix	v3.1	Parrish et al., Genome Biology	08_08_2005
Cj1230	Cj1394	hspR	Cj1394	64	78	40	41	1.52885	0.465144	1.99399	0.387437	v1.0	yes	Yes	No		2	Yes	Yes	0	0	0	0	0	0	0	0	0	0	0	0	C. jejuni project, matrix	v3.1	Parrish et al., Genome Biology	08_08_2005
Cj1230	Cj1494c	hspR	carA	64	78	29	29	2.02885	0	2.02885	0.176519	v1.0	yes	Yes	No		2	Yes	Yes	0	0	0	0	0	0	0	0	0	0	0	0	C. jejuni project, matrix	v3.1	Parrish et al., Genome Biology	08_08_2005
Cj1230	Cj0353c	hspR	Cj0353c	64	78	16	17	1.02885	0	1.02885	0.068933	v1.0	yes	Yes	No		2	Yes	Yes	0	0	0	0	0	0	0	0	0	0	0	0	C. jejuni project, matrix	v3.1	Parrish et al., Genome Biology	08_08_2005
Cj1230	Cj1399c	hspR	hydA2	64	78	36	130	1.52885	0	1.52885	0.11199	v1.0	yes	Yes	No		2	Yes	Yes	0	0	0	0	0	0	0	0	0	0	0	0	C. jejuni project, matrix	v3.1	Parrish et al., Genome Biology	08_08_2005
Cj1230	Cj1553c	hspR	Cj1553c	64	78	57	63	1.52885	0	1.52885	0.0975833	v1.0	yes	Yes	No		2	Yes	Yes	0	0	0	0	0	0	0	0	0	0	0	0	C. jejuni project, matrix	v3.1	Parrish et al., Genome Biology	08_08_2005
Cj1230	Cj0190c	hspR	Cj0190c	64	78	44	45	1.52885	0.465144	1.99399	0.388084	v1.0	yes	Yes	No		2	Yes	Yes	0	0	0	0	0	0	0	0	0	0	0	0	C. jejuni project, matrix	v3.1	Parrish et al., Genome Biology	08_08_2005
Cj1230	Cj1157	hspR	dnaX	64	78	10	110	1.52885	0	1.52885	0.152013	v1.0	yes	Yes	No		2	Yes	Yes	0	0	0	0	0	0	0	0	1	1	0	0	C. jejuni project, matrix	v3.1	Parrish et al., Genome Biology	08_08_2005
Cj1230	Cj1471c	hspR	Cj1471c	64	78	13	122	2.02885	1.93029	3.95913	0.944636	v1.0	yes	Yes	Yes	5	2	Yes	Yes	0	0	0	0	0	0	0	0	0	0	0	0	C. jejuni project, matrix	v3.1	Parrish et al., Genome Biology	08_08_2005
Cj0477	Cj1213c	rplL	glcD	31	58	41	47	1.22135	0	1.22135	0.0882596	v1.0	yes	Yes	No		2	Yes	Yes	0	0	0	0	0	0	0	0	0	0	1	1	C. jejuni project, matrix	v3.1	Parrish et al., Genome Biology	08_08_2005
Cj0477	Cj1288c	rplL	gltX2	31	58	29	32	1.22135	0	1.22135	0.0980017	v1.0	yes	Yes	No		2	Yes	Yes	0	0	0	1	0	0	0	0	0	1	1	1	C. jejuni project, matrix	v3.1	Parrish et al., Genome Biology	08_08_2005
Cj0477	Cj1037c	rplL	pycA	31	58	4	84	1.22135	2.97917	4.20052	0.984247	v1.0	yes	Yes	No		2	Yes	Yes	0	1	0	0	0	0	0	0	0	0	1	1	C. jejuni project, matrix	v3.1	Parrish et al., Genome Biology	08_08_2005
Cj0477	Cj1457c	rplL	Cj1457c	31	58	31	33	1.22135	0	1.22135	0.0970743	v1.0	yes	Yes	No		2	Yes	Yes	0	0	0	0	0	0	0	0	0	0	1	1	C. jejuni project, matrix	v3.1	Parrish et al., Genome Biology	08_08_2005
Cj0477	Cj1399c	rplL	hydA2	31	58	36	130	1.22135	0	1.22135	0.0964011	v1.0	yes	Yes	No		2	Yes	Yes	0	0	0	0	0	0	0	0	0	0	1	1	C. jejuni project, matrix	v3.1	Parrish et al., Genome Biology	08_08_2005
Cj0477	Cj1553c	rplL	Cj1553c	31	58	57	63	1.72135	0	1.72135	0.145864	v1.0	yes	Yes	No		2	Yes	Yes	0	0	0	0	0	0	0	0	0	0	1	1	C. jejuni project, matrix	v3.1	Parrish et al., Genome Biology	08_08_2005
Cj0477	Cj1307	rplL	Cj1307	31	58	45	45	1.72135	0	1.72135	0.142317	v1.0	yes	Yes	No		2	Yes	Yes	0	0	0	0	0	0	0	0	0	0	1	1	C. jejuni project, matrix	v3.1	Parrish et al., Genome Biology	08_08_2005
Cj0477	Cj0621	rplL	Cj0621	31	58	22	24	1.22135	0	1.22135	0.105245	v1.0	yes	Yes	No		2	Yes	Yes	0	0	0	0	0	0	0	0	0	0	1	1	C. jejuni project, matrix	v3.1	Parrish et al., Genome Biology	08_08_2005
Cj1460	Cj1394	Cj1460	Cj1394	67	104	40	41	1.04207	0	1.04207	0.0502797	v1.0	yes	Yes	No		2	Yes	Yes	0	0	0	0	0	0	0	0	0	0	0	0	C. jejuni project, matrix	v3.1	Parrish et al., Genome Biology	08_08_2005
Cj1460	Cj1018c	Cj1460	livK	67	104	18	18	1.04207	0	1.04207	0.0571065	v1.0	yes	Yes	No		2	Yes	Yes	0	0	0	0	0	0	0	0	0	0	0	0	C. jejuni project, matrix	v3.1	Parrish et al., Genome Biology	08_08_2005
Cj1460	Cj1019c	Cj1460	livJ	67	104	8	67	1.54207	0	1.54207	0.140311	v1.0	yes	Yes	No		2	Yes	Yes	0	0	0	0	0	0	0	0	0	0	0	0	C. jejuni project, matrix	v3.1	Parrish et al., Genome Biology	08_08_2005
Cj1460	Cj1494c	Cj1460	carA	67	104	29	29	1.04207	0	1.04207	0.0522291	v1.0	yes	Yes	No		2	Yes	Yes	0	0	0	0	0	0	0	0	0	0	0	0	C. jejuni project, matrix	v3.1	Parrish et al., Genome Biology	08_08_2005
Cj1460	Cj1399c	Cj1460	hydA2	67	104	36	130	1.04207	0	1.04207	0.0541316	v1.0	yes	Yes	No		2	Yes	Yes	0	0	0	0	0	0	0	0	0	0	0	0	C. jejuni project, matrix	v3.1	Parrish et al., Genome Biology	08_08_2005
Cj1460	Cj0190c	Cj1460	Cj0190c	67	104	44	45	0.542067	0.481971	1.02404	0.143485	v1.0	yes	Yes	No		2	Yes	Yes	0	0	0	0	0	0	0	0	0	0	0	0	C. jejuni project, matrix	v3.1	Parrish et al., Genome Biology	08_08_2005
Cj1460	Cj1471c	Cj1460	Cj1471c	67	104	13	122	1.54207	0.481971	2.02404	0.448893	v1.0	yes	Yes	No		2	Yes	Yes	0	0	0	0	0	0	0	0	0	0	0	0	C. jejuni project, matrix	v3.1	Parrish et al., Genome Biology	08_08_2005
Cj0668	Cj1662	Cj0668	Cj1662	2	2	6	6	0.604167	0.479167	1.08333	0.928597	v1.0	yes	Yes	No		2	Yes	Yes	0	0	0	0	0	0	0	0	0	0	1	1	C. jejuni project, matrix	v3.1	Parrish et al., Genome Biology	08_08_2005
Cj0668	Cj0365c	Cj0668	Cj0365c	2	2	3	6	1.10417	2.95833	4.0625	0.999416	v1.0	yes	Yes	No		2	Yes	Yes	0	0	0	0	0	0	0	0	0	0	1	1	C. jejuni project, matrix	v3.1	Parrish et al., Genome Biology	08_08_2005
Cj0091	Cj1394	Cj0091	Cj1394	19	21	40	41	2.40651	3.48906	5.89557	0.994063	v1.0	yes	Yes	No		2	Yes	Yes	0	0	0	0	0	0	0	0	0	0	0	0	C. jejuni project, matrix	v3.1	Parrish et al., Genome Biology	08_08_2005
Cj0091	Cj0190c	Cj0091	Cj0190c	19	21	44	45	1.90651	0	1.90651	0.22853	v1.0	yes	Yes	No		2	Yes	Yes	0	0	0	0	0	0	0	0	0	0	0	0	C. jejuni project, matrix	v3.1	Parrish et al., Genome Biology	08_08_2005
Cj0715	Cj1394	Cj0715	Cj1394	82	134	40	41	2.18499	0.489955	2.67494	0.486709	v1.0	yes	Yes	No		2	No	Yes	0	0	0	0	0	0	0	0	0	0	0	0	C. jejuni project, matrix	v3.1	Parrish et al., Genome Biology	08_08_2005
Cj0715	Cj1018c	Cj0715	livK	82	134	18	18	1.18499	0	1.18499	0.0601003	v1.0	yes	Yes	No		2	No	Yes	0	0	0	0	0	0	0	0	0	0	0	0	C. jejuni project, matrix	v3.1	Parrish et al., Genome Biology	08_08_2005
Cj0715	Cj0190c	Cj0715	Cj0190c	82	134	44	45	1.18499	0	1.18499	0.0530725	v1.0	yes	Yes	No		2	No	Yes	0	0	0	0	0	0	0	0	0	0	0	0	C. jejuni project, matrix	v3.1	Parrish et al., Genome Biology	08_08_2005
Cj0715	Cj1471c	Cj0715	Cj1471c	82	134	13	122	1.18499	0	1.18499	0.0730493	v1.0	yes	Yes	No		2	No	Yes	0	0	0	0	0	0	0	0	0	0	0	0	C. jejuni project, matrix	v3.1	Parrish et al., Genome Biology	08_08_2005
Cj0332c	Cj1553c	ndk	Cj1553c	39	48	57	63	1.47344	0	1.47344	0.11494	v1.0	yes	Yes	No		2	Yes	Yes	0	0	0	0	0	0	0	0	0	0	0	0	C. jejuni project, matrix	v3.1	Parrish et al., Genome Biology	08_08_2005
Cj0350	Cj1213c	Cj0350	glcD	26	26	41	47	1.125	0	1.125	0.479009	v1.0	yes	Yes	No		2	Yes	Yes	0	0	0	0	0	0	0	0	0	0	0	0	C. jejuni project, matrix	v3.1	Parrish et al., Genome Biology	08_08_2005
Cj0350	Cj1399c	Cj0350	hydA2	26	26	36	130	2.125	0	2.125	0.770808	v1.0	yes	Yes	No		2	Yes	Yes	0	0	0	0	0	0	0	0	0	0	0	0	C. jejuni project, matrix	v3.1	Parrish et al., Genome Biology	08_08_2005
Cj0350	Cj1553c	Cj0350	Cj1553c	26	26	57	63	1.125	0	1.125	0.464905	v1.0	yes	Yes	No		2	Yes	Yes	0	0	0	0	0	0	0	0	0	0	0	0	C. jejuni project, matrix	v3.1	Parrish et al., Genome Biology	08_08_2005
Cj1636c	Cj0107	rnhA	atpD	2	26	12	17	2.45486	0	2.45486	0.674376	v1.0	yes	Yes	No		2	Yes	Yes	0	0	0	0	0	0	0	0	0	0	0	0	C. jejuni project, matrix	v3.1	Parrish et al., Genome Biology	08_08_2005
Cj1291c	Cj1018c	accB	livK	49	51	18	18	1.69308	0	1.69308	0.193903	v1.0	yes	Yes	No		2	Yes	Yes	0	0	0	0	0	0	0	0	0	0	1	1	C. jejuni project, matrix	v3.1	Parrish et al., Genome Biology	08_08_2005
Cj1291c	Cj1019c	accB	livJ	49	51	8	67	2.69308	1.45164	4.14472	0.959527	v1.0	yes	Yes	No		2	Yes	Yes	0	0	0	0	0	0	0	0	0	0	1	1	C. jejuni project, matrix	v3.1	Parrish et al., Genome Biology	08_08_2005
Cj1291c	Cj0742	accB	Cj0742	49	51	3	5	2.19308	0.475818	2.6689	0.77616	v1.0	yes	Yes	No		2	Yes	Yes	0	0	0	0	0	0	0	0	0	0	1	1	C. jejuni project, matrix	v3.1	Parrish et al., Genome Biology	08_08_2005
Cj1313	Cj0064c	Cj1313	flhF	2	18	6	7	0.983073	0.496094	1.47917	0.743455	v1.0	yes	Yes	No		2	Yes	Yes	0	0	0	0	0	0	0	0	0	0	0	0	C. jejuni project, matrix	v3.1	Parrish et al., Genome Biology	08_08_2005
Cj0499	Cj1018c	Cj0499	livK	206	208	18	18	1.74367	0	1.74367	0.112288	v1.0	yes	Yes	No		2	Yes	Yes	0	0	0	0	0	0	0	0	0	0	0	0	C. jejuni project, matrix	v3.1	Parrish et al., Genome Biology	08_08_2005
Cj0499	Cj1213c	Cj0499	glcD	206	208	41	47	1.74367	0	1.74367	0.0978419	v1.0	yes	Yes	No		2	Yes	Yes	0	0	0	0	0	0	0	0	0	0	0	0	C. jejuni project, matrix	v3.1	Parrish et al., Genome Biology	08_08_2005
Cj0499	Cj1407c	Cj0499	Cj1407c	206	208	22	22	1.24367	0	1.24367	0.0590488	v1.0	yes	Yes	No		2	Yes	Yes	0	0	0	0	0	0	0	0	0	0	0	0	C. jejuni project, matrix	v3.1	Parrish et al., Genome Biology	08_08_2005
Cj0499	Cj1019c	Cj0499	livJ	206	208	8	67	1.24367	0	1.24367	0.0860095	v1.0	yes	Yes	No		2	Yes	Yes	0	0	0	0	0	0	0	0	0	0	0	0	C. jejuni project, matrix	v3.1	Parrish et al., Genome Biology	08_08_2005
Cj0499	Cj0812	Cj0499	thrC	206	208	25	25	1.24367	0	1.24367	0.0561404	v1.0	yes	Yes	No		2	Yes	Yes	0	0	0	0	0	0	0	0	0	0	0	0	C. jejuni project, matrix	v3.1	Parrish et al., Genome Biology	08_08_2005
Cj0499	Cj1494c	Cj0499	carA	206	208	29	29	2.24367	1.46917	3.71284	0.848955	v1.0	yes	Yes	No		2	Yes	Yes	0	0	0	0	0	0	0	0	0	0	0	0	C. jejuni project, matrix	v3.1	Parrish et al., Genome Biology	08_08_2005
Cj0499	Cj0009	Cj0499	gltD	206	208	7	11	1.74367	0	1.74367	0.154344	v1.0	yes	Yes	No		2	Yes	Yes	0	0	0	0	0	0	0	0	0	0	0	0	C. jejuni project, matrix	v3.1	Parrish et al., Genome Biology	08_08_2005
Cj0499	Cj1457c	Cj0499	Cj1457c	206	208	31	33	1.74367	0	1.74367	0.107501	v1.0	yes	Yes	No		2	Yes	Yes	0	0	0	0	0	0	0	0	0	0	0	0	C. jejuni project, matrix	v3.1	Parrish et al., Genome Biology	08_08_2005
Cj0499	Cj1552c	Cj0499	Cj1552c	206	208	10	11	1.24367	0	1.24367	0.0763363	v1.0	yes	Yes	No		2	Yes	Yes	0	0	0	0	0	0	0	0	0	0	0	0	C. jejuni project, matrix	v3.1	Parrish et al., Genome Biology	08_08_2005
Cj0499	Cj0434	Cj0499	pgm	206	208	34	35	1.24367	0	1.24367	0.0582334	v1.0	yes	Yes	No		2	Yes	Yes	0	0	0	0	0	0	0	0	1	0	0	0	C. jejuni project, matrix	v3.1	Parrish et al., Genome Biology	08_08_2005
Cj0499	Cj1399c	Cj0499	hydA2	206	208	36	130	2.24367	0	2.24367	0.169581	v1.0	yes	Yes	No		2	Yes	Yes	0	0	0	0	0	0	0	0	0	0	0	0	C. jejuni project, matrix	v3.1	Parrish et al., Genome Biology	08_08_2005
Cj0499	Cj1553c	Cj0499	Cj1553c	206	208	57	63	1.74367	0	1.74367	0.0929587	v1.0	yes	Yes	No		2	Yes	Yes	0	0	0	0	0	0	0	0	0	0	0	0	C. jejuni project, matrix	v3.1	Parrish et al., Genome Biology	08_08_2005
Cj0499	Cj0401	Cj0499	lysS	206	208	30	57	1.74367	0	1.74367	0.110967	v1.0	yes	Yes	No		2	Yes	Yes	0	0	0	0	0	0	0	0	1	0	0	0	C. jejuni project, matrix	v3.1	Parrish et al., Genome Biology	08_08_2005
Cj0499	Cj0688	Cj0499	pta	206	208	9	64	1.74367	0	1.74367	0.148021	v1.0	yes	Yes	No		2	Yes	Yes	0	0	0	0	0	0	0	0	0	0	0	0	C. jejuni project, matrix	v3.1	Parrish et al., Genome Biology	08_08_2005
Cj0499	Cj1307	Cj0499	Cj1307	206	208	45	45	1.74367	0	1.74367	0.0905621	v1.0	yes	Yes	No		2	Yes	Yes	0	0	0	0	0	0	0	0	0	0	0	0	C. jejuni project, matrix	v3.1	Parrish et al., Genome Biology	08_08_2005
Cj0499	Cj0621	Cj0499	Cj0621	206	208	22	24	1.74367	0	1.74367	0.116436	v1.0	yes	Yes	No		2	Yes	Yes	0	0	0	0	0	0	0	0	0	0	0	0	C. jejuni project, matrix	v3.1	Parrish et al., Genome Biology	08_08_2005
Cj0499	Cj0536	Cj0499	oorA	206	208	14	19	1.74367	0	1.74367	0.128973	v1.0	yes	Yes	No		2	Yes	Yes	0	0	0	0	0	0	0	0	0	0	0	0	C. jejuni project, matrix	v3.1	Parrish et al., Genome Biology	08_08_2005
Cj0499	Cj1294	Cj0499	Cj1294	206	208	19	22	1.74367	0	1.74367	0.120328	v1.0	yes	Yes	No		2	Yes	Yes	0	0	0	0	0	0	0	0	0	0	0	0	C. jejuni project, matrix	v3.1	Parrish et al., Genome Biology	08_08_2005
Cj0634	Cj1213c	Cj0634	glcD	30	34	41	47	1.11719	0	1.11719	0.0999905	v1.0	yes	Yes	No		2	Yes	Yes	0	0	0	0	0	0	0	0	0	0	0	0	C. jejuni project, matrix	v3.1	Parrish et al., Genome Biology	08_08_2005
Cj0634	Cj0190c	Cj0634	Cj0190c	30	34	44	45	2.61719	2.98698	5.60417	0.991206	v1.0	yes	Yes	No		2	Yes	Yes	0	0	0	0	0	0	0	0	0	0	0	0	C. jejuni project, matrix	v3.1	Parrish et al., Genome Biology	08_08_2005
Cj1416c	Cj1394	Cj1416c	Cj1394	12	14	40	41	2.39149	3.98438	6.37587	0.997929	v1.0	yes	Yes	No		2	Yes	Yes	0	0	0	0	0	0	0	0	0	0	0	0	C. jejuni project, matrix	v3.1	Parrish et al., Genome Biology	08_08_2005
Cj0469	Cj1213c	Cj0469	glcD	17	19	41	47	1.4625	0	1.4625	0.203258	v1.0	yes	Yes	No		2	Yes	Yes	0	0	0	0	0	0	0	0	0	0	0	0	C. jejuni project, matrix	v3.1	Parrish et al., Genome Biology	08_08_2005
Cj0469	Cj1399c	Cj0469	hydA2	17	19	36	130	1.4625	0	1.4625	0.219454	v1.0	yes	Yes	No		2	Yes	Yes	0	0	0	0	0	0	0	0	0	0	0	0	C. jejuni project, matrix	v3.1	Parrish et al., Genome Biology	08_08_2005
Cj0469	Cj1294	Cj0469	Cj1294	17	19	19	22	1.9625	0.491667	2.45417	0.756557	v1.0	yes	Yes	No		2	Yes	Yes	0	1	0	0	0	0	0	0	0	0	0	0	C. jejuni project, matrix	v3.1	Parrish et al., Genome Biology	08_08_2005
Cj0734c	Cj1502c	hisJ	putP	13	17	1	1	2.41059	0	2.41059	0.592233	v1.0	yes	Yes	No		2	Yes	Yes	0	0	0	0	0	0	0	0	0	0	0	0	C. jejuni project, matrix	v3.1	Parrish et al., Genome Biology	08_08_2005
Cj0734c	Cj1209	hisJ	Cj1209	13	17	2	44	0.455295	1.97309	2.42839	0.947655	v1.0	yes	Yes	No		2	Yes	Yes	0	0	0	0	0	0	0	0	1	0	0	0	C. jejuni project, matrix	v3.1	Parrish et al., Genome Biology	08_08_2005
Cj0810	Cj1213c	nadE	glcD	40	42	41	47	1.08203	0	1.08203	0.0844727	v1.0	yes	Yes	No		2	Yes	Yes	0	0	0	0	0	0	0	0	0	0	1	0	C. jejuni project, matrix	v3.1	Parrish et al., Genome Biology	08_08_2005
Cj0197c	Cj1213c	dapB	glcD	53	55	41	47	1.86516	0	1.86516	0.189463	v1.0	yes	Yes	No		2	No	Yes	0	0	0	0	0	0	0	0	0	0	1	1	C. jejuni project, matrix	v3.1	Parrish et al., Genome Biology	08_08_2005
Cj0197c	Cj1288c	dapB	gltX2	53	55	29	32	1.36516	0	1.36516	0.126288	v1.0	yes	Yes	No		2	No	Yes	0	0	0	0	0	0	0	0	0	1	1	1	C. jejuni project, matrix	v3.1	Parrish et al., Genome Biology	08_08_2005
Cj0197c	Cj0434	dapB	pgm	53	55	34	35	1.36516	0	1.36516	0.120097	v1.0	yes	Yes	No		2	No	Yes	0	0	0	0	0	0	0	0	1	0	1	1	C. jejuni project, matrix	v3.1	Parrish et al., Genome Biology	08_08_2005
Cj0197c	Cj1553c	dapB	Cj1553c	53	55	57	63	1.36516	0	1.36516	0.108493	v1.0	yes	Yes	No		2	No	Yes	0	0	0	0	0	0	0	0	0	0	1	1	C. jejuni project, matrix	v3.1	Parrish et al., Genome Biology	08_08_2005
Cj0197c	Cj1307	dapB	Cj1307	53	55	45	45	1.36516	0	1.36516	0.105743	v1.0	yes	Yes	No		2	No	Yes	0	0	0	0	0	0	0	0	0	0	1	1	C. jejuni project, matrix	v3.1	Parrish et al., Genome Biology	08_08_2005
Cj0713	Cj1471c	trmD	Cj1471c	9	39	13	122	1.86892	0	1.86892	0.344428	v1.0	yes	Yes	No		2	Yes	Yes	0	1	0	0	0	0	0	0	0	0	1	1	C. jejuni project, matrix	v3.1	Parrish et al., Genome Biology	08_08_2005
Cj0475	Cj1394	rplA	Cj1394	8	9	40	41	1.40104	0	1.40104	0.243344	v1.0	yes	Yes	No		2	Yes	Yes	0	0	0	0	0	0	0	0	0	0	1	0	C. jejuni project, matrix	v3.1	Parrish et al., Genome Biology	08_08_2005
Cj0475	Cj0190c	rplA	Cj0190c	8	9	44	45	1.90104	0.494792	2.39583	0.760175	v1.0	yes	Yes	No		2	Yes	Yes	0	0	0	0	0	0	0	0	0	0	1	0	C. jejuni project, matrix	v3.1	Parrish et al., Genome Biology	08_08_2005
Cj0120	Cj1213c	Cj0120	glcD	19	24	41	47	1.34375	0	1.34375	0.144687	v1.0	yes	Yes	No		2	Yes	Yes	0	0	0	0	0	0	0	0	0	0	0	0	C. jejuni project, matrix	v3.1	Parrish et al., Genome Biology	08_08_2005
Cj0120	Cj1288c	Cj0120	gltX2	19	24	29	32	1.34375	0	1.34375	0.159568	v1.0	yes	Yes	No		2	Yes	Yes	0	0	0	0	0	0	0	0	0	1	0	0	C. jejuni project, matrix	v3.1	Parrish et al., Genome Biology	08_08_2005
Cj0120	Cj1494c	Cj0120	carA	19	24	29	29	1.34375	0	1.34375	0.152197	v1.0	yes	Yes	No		2	Yes	Yes	0	0	0	0	0	0	0	0	0	0	0	0	C. jejuni project, matrix	v3.1	Parrish et al., Genome Biology	08_08_2005
Cj0120	Cj0434	Cj0120	pgm	19	24	34	35	1.34375	0	1.34375	0.15203	v1.0	yes	Yes	No		2	Yes	Yes	0	0	0	0	0	0	0	0	1	0	0	0	C. jejuni project, matrix	v3.1	Parrish et al., Genome Biology	08_08_2005
Cj0120	Cj1399c	Cj0120	hydA2	19	24	36	130	1.34375	0	1.34375	0.157137	v1.0	yes	Yes	No		2	Yes	Yes	0	0	0	0	0	0	0	0	0	0	0	0	C. jejuni project, matrix	v3.1	Parrish et al., Genome Biology	08_08_2005
Cj0120	Cj1553c	Cj0120	Cj1553c	19	24	57	63	1.34375	0	1.34375	0.137823	v1.0	yes	Yes	No		2	Yes	Yes	0	0	0	0	0	0	0	0	0	0	0	0	C. jejuni project, matrix	v3.1	Parrish et al., Genome Biology	08_08_2005
Cj0120	Cj1157	Cj0120	dnaX	19	24	10	110	1.84375	3.96354	5.80729	0.997082	v1.0	yes	Yes	No		2	Yes	Yes	0	1	0	0	0	0	0	0	1	1	0	0	C. jejuni project, matrix	v3.1	Parrish et al., Genome Biology	08_08_2005
Cj1186c	Cj1394	petA	Cj1394	18	49	40	41	1.37003	0.495028	1.86506	0.464964	v1.0	yes	Yes	No		2	Yes	Yes	0	0	0	0	0	0	0	0	0	0	0	0	C. jejuni project, matrix	v3.1	Parrish et al., Genome Biology	08_08_2005
Cj0095	Cj0190c	rpmA	Cj0190c	8	13	44	45	0.936198	0.493056	1.42925	0.452304	v1.0	yes	Yes	No		2	Yes	Yes	0	0	0	0	0	0	0	0	0	0	1	1	C. jejuni project, matrix	v3.1	Parrish et al., Genome Biology	08_08_2005
Cj1586	Cj1213c	Cj1586	glcD	11	11	41	47	1.29375	0	1.29375	0.631765	v1.0	yes	Yes	No		2	Yes	Yes	0	0	0	0	0	0	0	0	0	0	0	0	C. jejuni project, matrix	v3.1	Parrish et al., Genome Biology	08_08_2005
Cj1586	Cj1288c	Cj1586	gltX2	11	11	29	32	1.29375	0	1.29375	0.658191	v1.0	yes	Yes	No		2	Yes	Yes	0	0	0	0	0	0	0	0	0	1	0	0	C. jejuni project, matrix	v3.1	Parrish et al., Genome Biology	08_08_2005
Cj1586	Cj0434	Cj1586	pgm	11	11	34	35	1.29375	0	1.29375	0.645181	v1.0	yes	Yes	No		2	Yes	Yes	0	0	0	0	0	0	0	0	1	0	0	0	C. jejuni project, matrix	v3.1	Parrish et al., Genome Biology	08_08_2005
Cj1586	Cj1553c	Cj1586	Cj1553c	11	11	57	63	1.29375	0	1.29375	0.618504	v1.0	yes	Yes	No		2	Yes	Yes	0	0	0	0	0	0	0	0	0	0	0	0	C. jejuni project, matrix	v3.1	Parrish et al., Genome Biology	08_08_2005
Cj1586	Cj0426	Cj1586	Cj0426	11	11	27	27	1.29375	0.498437	1.79219	0.913094	v1.0	yes	Yes	No		2	Yes	Yes	0	0	0	0	0	0	0	0	0	0	0	0	C. jejuni project, matrix	v3.1	Parrish et al., Genome Biology	08_08_2005
Cj0697	Cj0025c	flgG2	Cj0025c	106	108	7	7	1.96363	0.952567	2.9162	0.773768	v1.0	yes	Yes	No		3	No	Yes	0	0	0	0	0	0	0	0	0	0	0	0	C. jejuni project, matrix	v3.1	Parrish et al., Genome Biology	08_08_2005
Cj0697	Cj1660	flgG2	Cj1660	106	108	6	6	0.963635	0.952567	1.9162	0.562881	v1.0	yes	Yes	No		3	No	Yes	0	0	0	0	0	0	0	0	0	0	0	0	C. jejuni project, matrix	v3.1	Parrish et al., Genome Biology	08_08_2005
Cj0697	Cj0190c	flgG2	Cj0190c	106	108	44	45	0.963635	0.476283	1.43992	0.249938	v1.0	yes	Yes	No		3	No	Yes	0	0	0	0	0	0	0	0	0	0	0	0	C. jejuni project, matrix	v3.1	Parrish et al., Genome Biology	08_08_2005
Cj0697	Cj0082	flgG2	cydB	106	108	5	91	0.963635	0.952567	1.9162	0.625843	v1.0	yes	Yes	No		3	No	Yes	0	0	0	0	0	0	0	0	0	0	0	0	C. jejuni project, matrix	v3.1	Parrish et al., Genome Biology	08_08_2005
Cj0596	Cj1394	peb4\cbf2	Cj1394	54	61	40	41	2.48549	3.97396	6.45945	0.994996	v1.0	yes	Yes	No		2	Yes	Yes	0	0	0	0	0	0	0	0	0	0	0	0	C. jejuni project, matrix	v3.1	Parrish et al., Genome Biology	08_08_2005
Cj0596	Cj0190c	peb4\cbf2	Cj0190c	54	61	44	45	0.985491	0.973958	1.95945	0.532356	v1.0	yes	Yes	No		2	Yes	Yes	0	0	0	0	0	0	0	0	0	0	0	0	C. jejuni project, matrix	v3.1	Parrish et al., Genome Biology	08_08_2005
Cj1316c	Cj1288c	Cj1316c	gltX2	52	57	29	32	1.21788	0	1.21788	0.0909042	v1.0	yes	Yes	No		3	Yes	Yes	0	0	0	0	0	0	0	0	0	1	0	0	C. jejuni project, matrix	v3.1	Parrish et al., Genome Biology	08_08_2005
Cj1316c	Cj0434	Cj1316c	pgm	52	57	34	35	1.21788	0	1.21788	0.086277	v1.0	yes	Yes	No		3	Yes	Yes	0	0	0	0	0	0	0	0	1	0	0	0	C. jejuni project, matrix	v3.1	Parrish et al., Genome Biology	08_08_2005
Cj1316c	Cj1399c	Cj1316c	hydA2	52	57	36	130	1.21788	0	1.21788	0.0894081	v1.0	yes	Yes	No		2	Yes	Yes	0	0	0	0	0	0	0	0	0	0	0	0	C. jejuni project, matrix	v3.1	Parrish et al., Genome Biology	08_08_2005
Cj1316c	Cj1553c	Cj1316c	Cj1553c	52	57	57	63	1.21788	0	1.21788	0.0776521	v1.0	yes	Yes	No		3	Yes	Yes	0	0	0	0	0	0	0	0	0	0	0	0	C. jejuni project, matrix	v3.1	Parrish et al., Genome Biology	08_08_2005
Cj1316c	Cj1316c	Cj1316c	Cj1316c	52	57	5	57	1.71788	3.48264	5.20052	0.992579	v1.0	yes	Yes	No		2	Yes	Yes	1	0	0	0	0	0	0	0	0	0	0	0	C. jejuni project, matrix	v3.1	Parrish et al., Genome Biology	08_08_2005
Cj0985c	Cj1399c	hipO	hydA2	5	5	36	130	1.16215	0	1.16215	0.693674	v1.0	no	Yes	No		1	Yes	Yes	0	0	0	0	0	0	0	0	0	0	0	0	C. jejuni project, matrix	v3.1	Parrish et al., Genome Biology	08_08_2005
Cj0985c	Cj1553c	hipO	Cj1553c	5	5	57	63	1.16215	0	1.16215	0.660058	v1.0	no	Yes	No		1	Yes	Yes	0	0	0	0	0	0	0	0	0	0	0	0	C. jejuni project, matrix	v3.1	Parrish et al., Genome Biology	08_08_2005
Cj0985c	Cj0190c	hipO	Cj0190c	5	5	44	45	0.662153	0.498264	1.16042	0.87362	v1.0	no	Yes	No		1	Yes	Yes	0	0	0	0	0	0	0	0	0	0	0	0	C. jejuni project, matrix	v3.1	Parrish et al., Genome Biology	08_08_2005
Cj0985c	Cj1584c	hipO	Cj1584c	5	5	3	3	1.16215	0	1.16215	0.76342	v1.0	no	Yes	No		1	Yes	Yes	0	0	0	0	0	0	0	0	0	0	0	0	C. jejuni project, matrix	v3.1	Parrish et al., Genome Biology	08_08_2005
Cj0985c	Cj0028	hipO	recJ	5	5	6	7	1.16215	0	1.16215	0.744287	v1.0	no	Yes	No		1	Yes	Yes	0	0	0	0	0	0	0	0	0	0	0	0	C. jejuni project, matrix	v3.1	Parrish et al., Genome Biology	08_08_2005
Cj1519	Cj0434	moeA2	pgm	89	92	34	35	1.20312	0	1.20312	0.0757716	v1.0	yes	Yes	No		2	Yes	Yes	0	0	0	0	0	0	0	0	1	0	0	0	C. jejuni project, matrix	v3.1	Parrish et al., Genome Biology	08_08_2005
Cj1519	Cj1399c	moeA2	hydA2	89	92	36	130	1.20312	0	1.20312	0.0785542	v1.0	yes	Yes	No		2	Yes	Yes	0	0	0	0	0	0	0	0	0	0	0	0	C. jejuni project, matrix	v3.1	Parrish et al., Genome Biology	08_08_2005
Cj1519	Cj1553c	moeA2	Cj1553c	89	92	57	63	1.20312	0	1.20312	0.0681186	v1.0	yes	Yes	No		2	Yes	Yes	0	0	0	0	0	0	0	0	0	0	0	0	C. jejuni project, matrix	v3.1	Parrish et al., Genome Biology	08_08_2005
Cj1402c	Cj1213c	pgk	glcD	69	73	41	47	1.27865	0	1.27865	0.0864205	v1.0	yes	Yes	No		2	Yes	Yes	0	0	0	0	0	0	0	0	0	0	1	1	C. jejuni project, matrix	v3.1	Parrish et al., Genome Biology	08_08_2005
Cj1402c	Cj1494c	pgk	carA	69	73	29	29	1.27865	0	1.27865	0.0912284	v1.0	yes	Yes	No		2	Yes	Yes	0	0	0	0	0	0	0	0	0	0	1	1	C. jejuni project, matrix	v3.1	Parrish et al., Genome Biology	08_08_2005
Cj1672c	Cj1399c	eno	hydA2	4	31	36	130	1.19271	0	1.19271	0.19344	v1.0	yes	Yes	No		2	Yes	Yes	0	0	0	0	0	0	0	0	0	0	1	1	C. jejuni project, matrix	v3.1	Parrish et al., Genome Biology	08_08_2005
Cj1672c	Cj1553c	eno	Cj1553c	4	31	57	63	1.19271	0	1.19271	0.170567	v1.0	yes	Yes	No		3	Yes	Yes	0	0	0	0	0	0	0	0	0	0	1	1	C. jejuni project, matrix	v3.1	Parrish et al., Genome Biology	08_08_2005
Cj0821	Cj1494c	glmU	carA	16	28	29	29	1.14062	0	1.14062	0.125512	v1.0	yes	Yes	No		2	No	Yes	0	0	0	0	0	0	0	0	0	0	0	1	C. jejuni project, matrix	v3.1	Parrish et al., Genome Biology	08_08_2005
Cj0931c	Cj0931c	argH	argH	22	26	4	26	2.15	2.9875	5.1375	0.994548	v1.0	yes	Yes	No		2	Yes	Yes	1	0	0	0	0	0	0	0	0	0	0	0	C. jejuni project, matrix	v3.1	Parrish et al., Genome Biology	08_08_2005
Cj0931c	Cj1213c	argH	glcD	22	26	41	47	1.15	0	1.15	0.118657	v1.0	yes	Yes	No		2	Yes	Yes	0	0	0	0	0	0	0	0	0	0	0	0	C. jejuni project, matrix	v3.1	Parrish et al., Genome Biology	08_08_2005
Cj0931c	Cj0434	argH	pgm	22	26	34	35	1.15	0	1.15	0.124871	v1.0	yes	Yes	No		2	Yes	Yes	0	0	0	0	0	0	0	0	1	0	0	0	C. jejuni project, matrix	v3.1	Parrish et al., Genome Biology	08_08_2005
Cj0931c	Cj1399c	argH	hydA2	22	26	36	130	1.15	0	1.15	0.129205	v1.0	yes	Yes	No		2	Yes	Yes	0	0	0	0	0	0	0	0	0	0	0	0	C. jejuni project, matrix	v3.1	Parrish et al., Genome Biology	08_08_2005
Cj0931c	Cj1553c	argH	Cj1553c	22	26	57	63	1.15	0	1.15	0.112865	v1.0	yes	Yes	No		2	Yes	Yes	0	0	0	0	0	0	0	0	0	0	0	0	C. jejuni project, matrix	v3.1	Parrish et al., Genome Biology	08_08_2005
Cj0931c	Cj0401	argH	lysS	22	26	30	57	1.15	0	1.15	0.134159	v1.0	yes	Yes	No		2	Yes	Yes	0	0	0	0	0	0	0	0	1	0	0	0	C. jejuni project, matrix	v3.1	Parrish et al., Genome Biology	08_08_2005
Cj0931c	Cj0028	argH	recJ	22	26	6	7	1.15	0	1.15	0.160167	v1.0	yes	Yes	No		2	Yes	Yes	0	0	0	0	0	0	0	0	0	0	0	0	C. jejuni project, matrix	v3.1	Parrish et al., Genome Biology	08_08_2005
Cj0064c	Cj0064c	flhF	flhF	1	7	6	7	2.42262	0.998512	3.42113	0.981073	v1.0	yes	Yes	No		2	Yes	Yes	1	0	0	0	0	0	0	0	0	0	0	0	C. jejuni project, matrix	v3.1	Parrish et al., Genome Biology	08_08_2005
Cj0891c	Cj0891c	serA	serA	22	26	4	26	2.19531	2.46875	4.66406	0.989846	v1.0	yes	Yes	No		2	Yes	Yes	1	0	0	0	0	1	1	0	0	0	0	0	C. jejuni project, matrix	v3.1	Parrish et al., Genome Biology	08_08_2005
Cj1716c	Cj1717c	leuD	leuC	6	10	3	6	2.39583	2.9375	5.33333	0.995984	v1.0	yes	Yes	No		2	Yes	Yes	0	1	0	0	0	0	0	0	0	0	0	0	C. jejuni project, matrix	v3.1	Parrish et al., Genome Biology	08_08_2005
Cj1716c	Cj0353c	leuD	Cj0353c	6	10	16	17	1.39583	0	1.39583	0.21305	v1.0	yes	Yes	No		2	Yes	Yes	0	0	0	0	0	0	0	0	0	0	0	0	C. jejuni project, matrix	v3.1	Parrish et al., Genome Biology	08_08_2005
Cj1058c	Cj0812	guaB	thrC	48	50	25	25	1.15625	0	1.15625	0.0973099	v1.0	yes	Yes	No		2	Yes	Yes	0	0	0	0	0	0	0	0	0	0	1	0	C. jejuni project, matrix	v3.1	Parrish et al., Genome Biology	08_08_2005
Cj1058c	Cj0434	guaB	pgm	48	50	34	35	1.15625	0	1.15625	0.100774	v1.0	yes	Yes	No		2	Yes	Yes	0	0	0	0	0	0	0	0	1	0	1	0	C. jejuni project, matrix	v3.1	Parrish et al., Genome Biology	08_08_2005
Cj1058c	Cj1553c	guaB	Cj1553c	48	50	57	63	1.65625	0	1.65625	0.159297	v1.0	yes	Yes	No		2	Yes	Yes	0	0	0	0	0	0	0	0	0	0	1	0	C. jejuni project, matrix	v3.1	Parrish et al., Genome Biology	08_08_2005
Cj0039c	Cj0190c	typA	Cj0190c	5	10	44	45	0.502604	0.5	1.0026	0.217588	v1.0	yes	Yes	No		2	No	Yes	0	0	0	0	0	0	0	0	0	0	0	0	C. jejuni project, matrix	v3.1	Parrish et al., Genome Biology	08_08_2005
Cj0841c	Cj1670c	Cj0841c	Cj1670c	14	18	15	15	1.02431	0	1.02431	0.109662	v1.0	yes	Yes	No		2	Yes	Yes	0	0	0	0	0	0	0	0	0	0	0	0	C. jejuni project, matrix	v3.1	Parrish et al., Genome Biology	08_08_2005
Cj0841c	Cj0556	Cj0841c	Cj0556	14	18	8	8	1.02431	0	1.02431	0.129804	v1.0	yes	Yes	No		2	Yes	Yes	0	0	0	0	0	0	0	0	0	0	0	0	C. jejuni project, matrix	v3.1	Parrish et al., Genome Biology	08_08_2005
Cj1224	Cj1670c	Cj1224	Cj1670c	32	47	15	15	1.90885	0	1.90885	0.188111	v1.0	yes	Yes	No		2	Yes	Yes	0	0	0	0	0	0	0	0	0	0	0	0	C. jejuni project, matrix	v3.1	Parrish et al., Genome Biology	08_08_2005
Cj0810	Cj1508c	nadE	fdhD	40	42	13	14	1.58203	0	1.58203	0.177077	v1.0	yes	Yes	No		2	Yes	Yes	0	0	0	0	0	0	0	0	0	0	1	0	C. jejuni project, matrix	v3.1	Parrish et al., Genome Biology	08_08_2005
Cj0810	Cj0274	nadE	lpxA	40	42	17	31	1.58203	0	1.58203	0.175338	v1.0	yes	Yes	No		2	Yes	Yes	0	0	0	0	0	0	0	0	0	1	1	0	C. jejuni project, matrix	v3.1	Parrish et al., Genome Biology	08_08_2005
Cj0810	Cj0059c	nadE	fliY	40	42	33	54	2.08203	0	2.08203	0.255846	v1.0	yes	Yes	No		2	Yes	Yes	0	0	0	0	0	0	0	0	0	0	1	0	C. jejuni project, matrix	v3.1	Parrish et al., Genome Biology	08_08_2005
Cj0920c	Cj0921c	Cj0920c	peb1A	25	25	23	97	0.507465	0.493924	1.00139	0.749737	v1.0	no	Yes	No		1	Yes	Yes	0	0	0	0	0	0	0	0	0	0	0	0	C. jejuni project, matrix	v3.1	Parrish et al., Genome Biology	08_08_2005
Cj0920c	Cj1448c	Cj0920c	kpsM	25	25	8	8	1.00747	0.493924	1.50139	0.859153	v1.0	no	Yes	No		1	Yes	Yes	0	0	0	0	0	0	0	0	0	0	0	0	C. jejuni project, matrix	v3.1	Parrish et al., Genome Biology	08_08_2005
Cj0920c	Cj1200	Cj0920c	Cj1200	25	25	4	4	1.00747	0	1.00747	0.513306	v1.0	no	Yes	No		1	Yes	Yes	0	0	0	0	0	0	0	0	0	0	0	0	C. jejuni project, matrix	v3.1	Parrish et al., Genome Biology	08_08_2005
Cj0920c	Cj0556	Cj0920c	Cj0556	25	25	8	8	1.00747	0	1.00747	0.50651	v1.0	no	Yes	No		1	Yes	Yes	0	0	0	0	0	0	0	0	0	0	0	0	C. jejuni project, matrix	v3.1	Parrish et al., Genome Biology	08_08_2005
Cj0920c	Cj0865	Cj0920c	dsbB	25	25	19	19	0.507465	0.493924	1.00139	0.729331	v1.0	no	Yes	No		1	Yes	Yes	0	0	0	0	0	0	0	0	0	0	0	0	C. jejuni project, matrix	v3.1	Parrish et al., Genome Biology	08_08_2005
Cj0920c	Cj0059c	Cj0920c	fliY	25	25	33	54	1.00747	0	1.00747	0.451735	v1.0	yes	Yes	No		2	Yes	Yes	0	0	0	0	0	0	0	0	0	0	0	0	C. jejuni project, matrix	v3.1	Parrish et al., Genome Biology	08_08_2005
Cj1613c	Cj0940c	Cj1613c	glnP	13	25	2	2	1.91146	0.491815	2.40327	0.755959	v1.0	yes	Yes	No		2	Yes	Yes	0	0	0	0	0	0	0	0	0	0	0	0	C. jejuni project, matrix	v3.1	Parrish et al., Genome Biology	08_08_2005
[truncated: 10,027 more rows]
